# Supplementary material for: Radiomic identification of anemia features in monochromatic conjunctiva photographs in school-age children
Source: Biophotonics Discov. 2025 Apr 15;2(2):022303. doi: 10.1117/1.BIOS.2.2.022303 (PMC12176424; doi:10.1117/1.BIOS.2.2.022303)
Supplement: Supplementary file 2 [file BIOS_002_022303_SD002.xlsx]

## Sheet: Sheet1
	wavelet-H_gldm_GrayLevelNonUniformity	log-sigma-1-0-mm-3D_gldm_DependenceNonUniformity	wavelet-L_gldm_DependenceNonUniformity	wavelet-H_glcm_Imc2	wavelet-H_glrlm_ShortRunEmphasis	wavelet-H_gldm_DependenceNonUniformity	wavelet-H_gldm_DependenceNonUniformity	log-sigma-1-0-mm-3D_glszm_ZoneVariance	log-sigma-1-0-mm-3D_gldm_DependenceNonUniformity	log-sigma-1-0-mm-3D_glszm_LargeAreaHighGrayLevelEmphasis	wavelet-L_firstorder_Mean	wavelet-L_firstorder_Minimum	wavelet-L_firstorder_RobustMeanAbsoluteDeviation	wavelet-L_firstorder_RootMeanSquared	wavelet-L_firstorder_Skewness	wavelet-L_firstorder_Variance	wavelet-L_gldm_DependenceNonUniformity	squareroot_firstorder_Kurtosis	squareroot_firstorder_Mean	squareroot_firstorder_RootMeanSquared	Sex	Age	Hgb	Anemia
0	-1.24015	-1.26657	-1.23306	0.781047	-0.493131	-1.25796	-1.25796	1.39524	-1.26657	1.18745	-0.47553	-0.453732	-0.37167	-0.483633	0.0956517	-0.289687	-1.23306	-0.0119577	-0.388131	-0.392633	M	11	11.9	Control
1	-1.10389	-1.14773	-1.16502	0.672607	-0.131806	-1.14716	-1.14716	1.60549	-1.14773	1.26595	-0.269543	0.0296987	-0.422034	-0.277066	-0.206938	-0.349457	-1.16502	-0.280704	-0.187645	-0.191675	M	11	11.9	Control
2	-0.918042	-0.918718	-0.80913	0.412997	-0.551186	-0.95244	-0.95244	-0.0386868	-0.918718	0.00500766	1.22581	1.2647	-0.721353	1.22815	0.933327	-0.37269	-0.80913	0.00872115	1.13416	1.13588	M	11	11.9	Control
3	-0.788069	-0.823712	-0.789207	0.463813	-0.576859	-0.856243	-0.856243	-0.467936	-0.823712	-0.379793	0.251352	0.40825	-0.435145	0.247492	0.246185	-0.334623	-0.789207	-0.817871	0.296459	0.294638	M	11	11.9	Control
4	-0.825468	-0.821758	-0.813849	0.500735	-0.524212	-0.884017	-0.884017	-0.0058145	-0.821758	-0.0851747	1.47761	1.53454	-0.696287	1.48164	0.0102583	-0.375017	-0.813849	-0.73991	1.33839	1.34101	M	11	11.9	Control
5	-0.910068	-0.903058	-0.91787	0.543099	-0.61469	-0.967951	-0.967951	0.246751	-0.903058	0.346746	-0.580723	-0.331724	-0.248435	-0.588845	-0.0106188	-0.241461	-0.91787	-0.340336	-0.492636	-0.497235	M	11	11.9	Control
6	-0.853315	-0.880633	-0.875932	0.887522	-0.679669	-0.898416	-0.898416	1.05669	-0.880633	0.946882	-0.318653	0.0226512	-0.515948	-0.326442	-0.484435	-0.344564	-0.875932	-0.709081	-0.235017	-0.239217	M	11	11.9	Control
7	-0.918042	-0.918718	-0.80913	0.412997	-0.551186	-0.95244	-0.95244	-0.0386868	-0.918718	0.00500766	1.22581	1.2647	-0.721353	1.22815	0.933327	-0.37269	-0.80913	0.00872115	1.13416	1.13588	M	11	11.9	Control
8	-0.788069	-0.823712	-0.789207	0.463813	-0.576859	-0.856243	-0.856243	-0.467936	-0.823712	-0.379793	0.251352	0.40825	-0.435145	0.247492	0.246185	-0.334623	-0.789207	-0.817871	0.296459	0.294638	M	11	11.9	Control
9	-0.825468	-0.821758	-0.813849	0.500735	-0.524212	-0.884017	-0.884017	-0.0058145	-0.821758	-0.0851747	1.47761	1.53454	-0.696287	1.48164	0.0102583	-0.375017	-0.813849	-0.73991	1.33839	1.34101	M	11	11.9	Control
10	-0.411574	-0.546931	-0.791515	0.895813	-0.412595	-0.452019	-0.452019	1.63615	-0.546931	1.40265	-0.245094	-0.399595	0.146743	-0.249754	-0.218668	-0.134852	-0.791515	0.632428	-0.165721	-0.168326	F	14	11.8	Control
11	-0.449384	-0.587874	-0.673958	1.02939	-0.634252	-0.497119	-0.497119	0.733651	-0.587874	0.725425	-0.970167	-0.888809	-0.144501	-0.981013	0.199537	-0.261736	-0.673958	0.612405	-0.891399	-0.897768	F	14	11.8	Control
12	-0.493256	-0.611423	-0.662481	0.892186	-0.0984173	-0.548967	-0.548967	1.47618	-0.611423	1.30589	-0.52523	-0.470469	-0.0722817	-0.53312	-1.41312	-0.25013	-0.662481	0.230044	-0.437516	-0.441939	F	14	11.8	Control
13	-0.560475	-0.670671	-0.829536	1.05638	-0.140177	-0.601927	-0.601927	1.5791	-0.670671	1.33426	-1.30114	-1.19713	-0.139565	-1.31356	-1.30347	-0.234643	-0.829536	0.606973	-1.24939	-1.25688	F	14	11.8	Control
14	-0.65294	-0.744516	-0.793329	0.827985	-0.500301	-0.731626	-0.731626	0.538357	-0.744516	0.437123	-0.920958	-0.85969	-0.0864427	-0.930838	-0.79149	-0.217964	-0.793329	0.5362	-0.840138	-0.845916	F	14	11.8	Control
15	-0.869827	-0.963583	-0.99688	0.641647	-0.693815	-0.955224	-0.955224	-0.207742	-0.963583	-0.228906	-0.287437	-0.214817	-0.110279	-0.293642	-0.388608	-0.236413	-0.99688	-0.492039	-0.205561	-0.208934	F	14	11.8	Control
16	-0.884178	-1.00644	-1.05209	0.73905	-0.885838	-0.960708	-0.960708	-0.151623	-1.00644	-0.223153	-0.679242	-0.583521	0.11672	-0.686668	-0.451945	-0.148128	-1.05209	-0.578413	-0.592316	-0.596596	F	14	11.8	Control
17	-0.862574	-0.995401	-0.996902	0.641279	-0.448753	-0.944894	-0.944894	0.0385354	-0.995401	0.0856642	-0.473024	-0.266918	-0.0717103	-0.4797	-0.419956	-0.183719	-0.996902	-0.612876	-0.386384	-0.39015	F	14	11.8	Control
18	-0.989263	-1.09671	-1.12243	0.754055	-0.307809	-1.06122	-1.06122	0.0247162	-1.09671	-0.0360857	-0.399262	-0.369496	0.144729	-0.404741	-0.735593	-0.126664	-1.12243	-0.490144	-0.314404	-0.317506	F	14	11.8	Control
19	-1.0062	-1.12305	-1.17007	0.672536	0.0835942	-1.09246	-1.09246	0.341967	-1.12305	0.175539	-0.114462	-0.131314	0.0132003	-0.119182	-0.537283	-0.204773	-1.17007	-0.524467	-0.0413491	-0.0438529	F	14	11.8	Control
20	-1.52168	-1.52903	-1.4632	0.41343	0.640798	-1.52778	-1.52778	-0.112765	-1.52903	-0.469169	0.0400288	-0.106208	-0.262659	0.0358844	-1.34756	-0.238701	-1.4632	0.0391318	0.102867	0.100757	F	6	11.8	Control
21	-1.26841	-1.3101	-1.2989	0.8173	0.311432	-1.30962	-1.30962	0.19941	-1.3101	0.0727939	-0.487731	-0.596187	0.183948	-0.492613	-0.0530138	-0.0427152	-1.2989	-0.0899703	-0.401805	-0.404672	F	6	11.8	Control
22	-1.203	-1.30469	-1.32259	0.898454	0.103881	-1.24726	-1.24726	0.335403	-1.30469	-0.0985131	-0.122287	-0.468914	0.325959	-0.124703	-0.799302	-0.0119675	-1.32259	0.138056	-0.0497825	-0.0511856	F	6	11.8	Control
23	-1.17582	-1.25839	-1.29551	1.08871	-0.135779	-1.21175	-1.21175	0.505731	-1.25839	0.483648	-0.781378	-0.813226	0.241752	-0.787858	-0.688026	-0.041282	-1.29551	-0.135933	-0.697264	-0.701148	F	6	11.8	Control
24	-1.4466	-1.5136	-1.49742	0.92646	0.455941	-1.4789	-1.4789	0.735934	-1.5136	0.142951	-0.934197	-0.917537	1.2558	-0.938404	-1.4999	0.163416	-1.49742	-0.826934	-0.857328	-0.86006	F	6	11.8	Control
25	-1.38785	-1.38074	-1.33635	-0.155461	0.24738	-1.37273	-1.37273	-0.846049	-1.38074	-0.965294	-0.440432	-0.478692	0.270868	-0.445631	-0.950164	-0.0868999	-1.33635	-0.511183	-0.355025	-0.357978	F	6	11.8	Control
26	-0.850288	-0.883953	-0.921552	0.468766	-0.510386	-0.919119	-0.919119	-0.0822104	-0.883953	-0.226537	-0.972958	-0.970637	0.473219	-0.978806	-0.819853	0.0667949	-0.921552	-0.409864	-0.897037	-0.90063	F	6	11.8	Control
27	-1.10744	-1.14052	-1.229	0.630102	-0.631061	-1.15882	-1.15882	0.153411	-1.14052	0.0777942	-0.355522	-0.519429	0.636014	-0.355703	-0.492823	0.263496	-1.229	-0.69572	-0.274603	-0.275015	F	6	11.8	Control
28	-1.3847	-1.38793	-1.36023	0.0313397	0.0241242	-1.36319	-1.36319	-0.819399	-1.38793	-0.928665	-0.553449	-0.612337	0.223285	-0.5583	-0.443932	-0.0133868	-1.36023	-0.436583	-0.467398	-0.470239	F	6	11.8	Control
29	-1.37572	-1.37367	-1.35694	0.00332859	0.151788	-1.36443	-1.36443	-0.598915	-1.37367	-0.736203	-0.258073	-0.323747	0.0122138	-0.262126	-0.434994	-0.0804856	-1.35694	-0.415012	-0.178466	-0.180738	F	6	11.8	Control
30	-1.52168	-1.52903	-1.4632	0.41343	0.640798	-1.52778	-1.52778	-0.112765	-1.52903	-0.469169	0.0400288	-0.106208	-0.262659	0.0358844	-1.34756	-0.238701	-1.4632	0.0391318	0.102867	0.100757	F	6	11.8	Control
31	-1.26841	-1.3101	-1.2989	0.8173	0.311432	-1.30962	-1.30962	0.19941	-1.3101	0.0727939	-0.487731	-0.596187	0.183948	-0.492613	-0.0530138	-0.0427152	-1.2989	-0.0899703	-0.401805	-0.404672	F	6	11.8	Control
32	-1.203	-1.30469	-1.32259	0.898454	0.103881	-1.24726	-1.24726	0.335403	-1.30469	-0.0985131	-0.122287	-0.468914	0.325959	-0.124703	-0.799302	-0.0119675	-1.32259	0.138056	-0.0497825	-0.0511856	F	6	11.8	Control
33	-1.17582	-1.25839	-1.29551	1.08871	-0.135779	-1.21175	-1.21175	0.505731	-1.25839	0.483648	-0.781378	-0.813226	0.241752	-0.787858	-0.688026	-0.041282	-1.29551	-0.135933	-0.697264	-0.701148	F	6	11.8	Control
34	-1.4466	-1.5136	-1.49742	0.92646	0.455941	-1.4789	-1.4789	0.735934	-1.5136	0.142951	-0.934197	-0.917537	1.2558	-0.938404	-1.4999	0.163416	-1.49742	-0.826934	-0.857328	-0.86006	F	6	11.8	Control
35	-1.38785	-1.38074	-1.33635	-0.155461	0.24738	-1.37273	-1.37273	-0.846049	-1.38074	-0.965294	-0.440432	-0.478692	0.270868	-0.445631	-0.950164	-0.0868999	-1.33635	-0.511183	-0.355025	-0.357978	F	6	11.8	Control
36	-0.850288	-0.883953	-0.921552	0.468766	-0.510386	-0.919119	-0.919119	-0.0822104	-0.883953	-0.226537	-0.972958	-0.970637	0.473219	-0.978806	-0.819853	0.0667949	-0.921552	-0.409864	-0.897037	-0.90063	F	6	11.8	Control
37	-1.10744	-1.14052	-1.229	0.630102	-0.631061	-1.15882	-1.15882	0.153411	-1.14052	0.0777942	-0.355522	-0.519429	0.636014	-0.355703	-0.492823	0.263496	-1.229	-0.69572	-0.274603	-0.275015	F	6	11.8	Control
38	-1.3847	-1.38793	-1.36023	0.0313397	0.0241242	-1.36319	-1.36319	-0.819399	-1.38793	-0.928665	-0.553449	-0.612337	0.223285	-0.5583	-0.443932	-0.0133868	-1.36023	-0.436583	-0.467398	-0.470239	F	6	11.8	Control
39	-1.37572	-1.37367	-1.35694	0.00332859	0.151788	-1.36443	-1.36443	-0.598915	-1.37367	-0.736203	-0.258073	-0.323747	0.0122138	-0.262126	-0.434994	-0.0804856	-1.35694	-0.415012	-0.178466	-0.180738	F	6	11.8	Control
40	-0.839754	-0.885782	-0.978941	0.762616	-0.978552	-0.904219	-0.904219	0.652357	-0.885782	0.647837	-0.929614	-0.933737	0.0527343	-0.936857	-0.195345	-0.0395428	-0.978941	-0.090659	-0.850667	-0.855074	F	15	10.3	Anemia
41	-0.878105	-0.92511	-1.09132	0.625123	-0.672678	-0.952859	-0.952859	0.614968	-0.92511	0.336381	-0.218439	-0.393458	0.335348	-0.220391	-1.01846	0.0690968	-1.09132	-0.215002	-0.141431	-0.142659	F	15	10.3	Anemia
42	-1.11617	-1.15726	-1.16497	0.677608	-0.635866	-1.17179	-1.17179	0.180113	-1.15726	0.0326419	-0.517758	-0.681156	0.227478	-0.521167	-0.544404	0.0792581	-1.16497	-0.491983	-0.432444	-0.434582	F	15	10.3	Anemia
43	-1.06917	-1.12279	-1.25082	0.712329	-0.482975	-1.13539	-1.13539	0.0427074	-1.12279	0.0231376	-0.205191	-0.505922	0.0664032	-0.20785	-0.515848	0.00644485	-1.25082	-0.0406511	-0.144015	-0.145665	F	15	10.3	Anemia
44	-1.07863	-1.10598	-1.15727	0.775163	-0.548634	-1.13119	-1.13119	0.443243	-1.10598	0.190161	-0.0960836	-0.336755	-0.0263358	-0.0990807	-0.657574	-0.0723178	-1.15727	-0.0258436	-0.0405619	-0.0422961	F	15	10.3	Anemia
45	-1.25112	-1.24361	-1.27129	0.69576	-0.355606	-1.28214	-1.28214	0.350559	-1.24361	0.268878	-0.370315	-0.350566	0.809547	-0.372915	-0.2068	0.0821545	-1.27129	-0.567785	-0.287754	-0.289415	F	15	10.3	Anemia
46	-1.25269	-1.27259	-1.28135	0.574425	-0.324859	-1.2821	-1.2821	-0.147271	-1.27259	-0.217304	-0.370873	-0.506206	0.472526	-0.373961	-1.46268	0.0447432	-1.28135	-0.422619	-0.28808	-0.289943	F	15	10.3	Anemia
47	-0.941525	-1.03174	-1.15679	1.03074	-0.439563	-0.987642	-0.987642	0.824401	-1.03174	0.808225	-0.283911	-0.469274	0.33229	-0.286976	-1.41484	0.00928891	-1.15679	0.252477	-0.219206	-0.221087	F	15	10.3	Anemia
48	-1.00877	-1.04883	-1.14041	0.880452	-0.774851	-1.06486	-1.06486	0.827275	-1.04883	0.682382	-0.466538	-0.61264	0.313006	-0.470482	-1.78439	0.0189425	-1.14041	-0.0465296	-0.396475	-0.398898	F	15	10.3	Anemia
49	-0.993793	-1.04657	-1.05985	0.716225	-0.697565	-1.06285	-1.06285	0.408088	-1.04657	0.333103	-0.653157	-0.564767	0.524059	-0.658792	-1.16632	-0.0308223	-1.05985	-0.368728	-0.56683	-0.57017	F	15	10.3	Anemia
50	0.0265203	-0.10127	-0.359226	0.917644	-0.265285	0.0176124	0.0176124	4.2722	-0.10127	3.37009	-0.407369	-0.330795	0.23371	-0.413728	-1.07612	-0.190219	-0.359226	-0.841065	-0.33715	-0.340797	M	8	11.5	Control
51	0.105899	-0.0783014	-0.24106	0.94553	-0.693151	0.0294134	0.0294134	1.42962	-0.0783014	1.35446	-0.53935	-0.435193	0.0673146	-0.546631	-0.809318	-0.198548	-0.24106	-0.498564	-0.451717	-0.455861	M	8	11.5	Control
52	0.265111	0.000215255	-0.235727	0.942422	-0.693523	0.213521	0.213521	1.03964	0.000215255	0.993275	-0.307532	-0.263903	0.150775	-0.313297	-1.03386	-0.191967	-0.235727	-0.635536	-0.225203	-0.228404	M	8	11.5	Control
53	0.376235	0.188453	-0.24376	0.999763	-1.04003	0.311629	0.311629	1.96879	0.188453	1.77262	-0.78073	-0.658888	0.0160787	-0.789628	-1.00138	-0.208932	-0.24376	-0.393337	-0.695052	-0.70022	M	8	11.5	Control
54	0.0425424	-0.132407	-0.316373	0.883368	-0.605764	0.00731383	0.00731383	2.05009	-0.132407	1.83966	-0.54916	-0.460192	0.15889	-0.55631	-1.25528	-0.184498	-0.316373	-0.711985	-0.461609	-0.465691	M	8	11.5	Control
55	-0.175286	-0.285071	-0.353271	0.823551	-1.07353	-0.27278	-0.27278	0.769578	-0.285071	0.670348	-0.377197	-0.343714	-0.17304	-0.384118	-0.410118	-0.247745	-0.353271	0.0198304	-0.292245	-0.296065	M	8	11.5	Control
56	-0.640535	-0.658378	-0.703055	0.459461	-0.399393	-0.707754	-0.707754	-0.0645491	-0.658378	-0.190008	-0.744719	-0.789069	0.231683	-0.751469	-0.731813	-0.0740389	-0.703055	-0.293663	-0.659338	-0.663331	M	8	11.5	Control
57	-0.802985	-0.867997	-0.979545	0.528629	-0.979033	-0.863937	-0.863937	-0.137847	-0.867997	-0.28086	-0.721326	-0.636905	0.404403	-0.728136	-0.973863	-0.0874119	-0.979545	-0.482909	-0.635325	-0.639314	M	8	11.5	Control
58	-0.870022	-0.880738	-0.933799	0.293901	-0.0695854	-0.926352	-0.926352	-0.329638	-0.880738	-0.422269	-0.644708	-0.67086	0.253694	-0.651174	-0.254049	-0.0937805	-0.933799	-0.493108	-0.557867	-0.561653	M	8	11.5	Control
59	-0.975343	-0.945825	-0.937458	-0.23971	0.0637373	-0.960308	-0.960308	-0.458733	-0.945825	-0.57425	-0.479276	-0.562643	0.459119	-0.484059	-0.668499	-0.03887	-0.937458	-0.593277	-0.393587	-0.396371	M	8	11.5	Control
60	0.254517	0.247343	0.384602	0.394866	-0.553521	0.106324	0.106324	-0.184211	0.247343	-0.0861738	0.657058	0.828822	-0.77367	0.655351	-0.0203436	-0.389748	0.384602	-0.577965	0.655256	0.654755	M	14	11.6	Control
61	-1.3288	-1.3346	-1.25273	0.511031	0.201561	-1.35224	-1.35224	-0.345114	-1.3346	-0.417763	0.634372	0.823986	-0.798636	0.632511	0.428715	-0.389679	-1.25273	-0.117139	0.635615	0.635026	M	14	11.6	Control
62	0.887979	0.897338	1.05732	0.495426	-0.71897	0.70945	0.70945	-0.0860205	0.897338	0.0664756	0.653397	0.822577	-0.796162	0.651655	0.3946	-0.390739	1.05732	-0.312801	0.652106	0.651587	M	14	11.6	Control
63	1.07557	1.08052	1.2621	0.507644	-0.88918	0.901097	0.901097	-0.116886	1.08052	0.0426599	0.652696	0.826805	-0.800339	0.650943	0.317169	-0.391289	1.2621	-0.170976	0.651496	0.650971	M	14	11.6	Control
64	0.912239	0.963847	1.16066	0.345145	-0.853225	0.748334	0.748334	-0.235625	0.963847	-0.0598398	0.652769	0.821667	-0.813923	0.651018	0.408666	-0.391169	1.16066	-0.153763	0.651555	0.651031	M	14	11.6	Control
65	-0.31547	-0.267271	-0.119066	0.120251	-0.184664	-0.384223	-0.384223	-0.0987302	-0.267271	-0.169573	0.612759	0.766247	-0.740639	0.610802	-0.590307	-0.38466	-0.119066	-0.500099	0.616796	0.616146	M	14	11.6	Control
66	-0.512324	-0.463646	-0.262444	-0.321938	0.216416	-0.521493	-0.521493	-0.551522	-0.463646	-0.626814	0.612167	0.768067	-0.770864	0.610188	-0.489019	-0.386356	-0.262444	-0.355498	0.616292	0.615633	M	14	11.6	Control
67	-0.342877	-0.271215	-0.047872	-0.383917	0.248977	-0.331307	-0.331307	-0.475303	-0.271215	-0.588727	0.605881	0.765444	-0.788866	0.603839	-0.776862	-0.388316	-0.047872	-0.306867	0.610879	0.610187	M	14	11.6	Control
68	-0.365437	-0.275593	-0.0163983	-0.86477	0.40099	-0.290952	-0.290952	-0.75883	-0.275593	-0.804317	0.61508	0.764838	-0.790785	0.613128	-0.282696	-0.385656	-0.0163983	-0.182425	0.61883	0.618187	M	14	11.6	Control
69	0.231999	0.240396	0.41896	0.436007	-0.898408	0.127871	0.127871	-0.32733	0.240396	-0.183526	0.681182	0.853106	-0.769558	0.679637	-0.541342	-0.390017	0.41896	-0.565198	0.676114	0.675706	M	14	11.6	Control
70	-0.942637	-0.998304	-1.06424	0.922351	-0.38191	-1.01442	-1.01442	2.78513	-0.998304	2.02439	-0.549691	-0.473895	-0.160329	-0.557192	0.0480528	-0.210147	-1.06424	0.115462	-0.461953	-0.466209	M	14	11.6	Control
71	-0.664552	-0.788003	-0.836254	0.842471	-0.600409	-0.731911	-0.731911	1.06397	-0.788003	0.907935	0.660855	0.527762	-0.138612	0.660858	-0.123938	-0.226429	-0.836254	-0.18193	0.657825	0.658079	M	14	11.6	Control
72	-0.240257	-0.347462	-0.534586	0.876879	-0.456424	-0.336615	-0.336615	1.8907	-0.347462	1.57595	-0.647686	-0.765284	-0.243358	-0.655427	0.114147	-0.184109	-0.534586	0.428274	-0.560187	-0.564641	M	14	11.6	Control
73	0.220588	0.0366441	-0.329548	1.08719	-0.712476	0.253832	0.253832	2.96415	0.0366441	2.6856	-0.033957	-0.0632783	-0.0271293	-0.0386947	-0.479398	-0.248634	-0.329548	-0.28551	0.0343075	0.0318309	M	14	11.6	Control
74	0.281545	0.133077	0.0203001	1.1473	-0.88115	0.259384	0.259384	2.07701	0.133077	1.91638	-0.383135	-0.276911	-0.335408	-0.39081	-0.141768	-0.302805	0.0203001	0.224753	-0.297625	-0.301831	M	14	11.6	Control
75	0.221658	-0.0363357	-0.0791795	0.923321	-1.02411	0.149317	0.149317	0.940746	-0.0363357	0.923854	-0.00704438	-0.0102858	-0.169296	-0.0116037	-0.411666	-0.248194	-0.0791795	0.0357569	0.0594077	0.0570341	M	14	11.6	Control
76	-0.819466	-0.856193	-0.870288	0.683142	-0.884528	-0.864809	-0.864809	-0.385128	-0.856193	-0.379601	-0.92846	-0.757112	-0.257628	-0.939018	0.226007	-0.259871	-0.870288	-0.233055	-0.861736	-0.867953	M	14	11.6	Control
77	-0.879058	-0.890313	-0.802377	0.323607	-0.733398	-0.93049	-0.93049	-0.250298	-0.890313	-0.240512	-0.488317	-0.311276	-0.050834	-0.495741	-0.143561	-0.232702	-0.802377	-0.982335	-0.400965	-0.405113	M	14	11.6	Control
78	-0.779173	-0.843269	-0.934498	0.448318	-0.693105	-0.862276	-0.862276	-0.275953	-0.843269	-0.299667	-0.77919	-0.529207	-0.423102	-0.789443	0.085797	-0.303299	-0.934498	-0.472986	-0.692769	-0.698633	M	14	11.6	Control
79	-1.00872	-0.994788	-0.915762	1.30921	-1.04649	-1.00885	-1.00885	0.133317	-0.994788	-0.0284481	-1.09015	-0.720445	-0.410587	-1.10257	-0.126883	-0.314624	-0.915762	-0.466236	-1.01848	-1.02581	M	14	11.6	Control
80	-0.839822	-0.89964	-0.943535	0.571286	-0.89564	-0.911704	-0.911704	-0.259217	-0.89964	-0.289083	-0.900928	-0.595511	-0.198961	-0.911582	-0.259436	-0.277793	-0.943535	-0.664944	-0.818811	-0.824995	M	14	11.6	Control
81	-0.942637	-0.998304	-1.06424	0.922351	-0.38191	-1.01442	-1.01442	2.78513	-0.998304	2.02439	-0.549691	-0.473895	-0.160329	-0.557192	0.0480528	-0.210147	-1.06424	0.115462	-0.461953	-0.466209	M	14	11.6	Control
82	-0.664552	-0.788003	-0.836254	0.842471	-0.600409	-0.731911	-0.731911	1.06397	-0.788003	0.907935	0.660855	0.527762	-0.138612	0.660858	-0.123938	-0.226429	-0.836254	-0.18193	0.657825	0.658079	M	14	11.6	Control
83	-0.240257	-0.347462	-0.534586	0.876879	-0.456424	-0.336615	-0.336615	1.8907	-0.347462	1.57595	-0.647686	-0.765284	-0.243358	-0.655427	0.114147	-0.184109	-0.534586	0.428274	-0.560187	-0.564641	M	14	11.6	Control
84	0.220588	0.0366441	-0.329548	1.08719	-0.712476	0.253832	0.253832	2.96415	0.0366441	2.6856	-0.033957	-0.0632783	-0.0271293	-0.0386947	-0.479398	-0.248634	-0.329548	-0.28551	0.0343075	0.0318309	M	14	11.6	Control
85	0.281545	0.133077	0.0203001	1.1473	-0.88115	0.259384	0.259384	2.07701	0.133077	1.91638	-0.383135	-0.276911	-0.335408	-0.39081	-0.141768	-0.302805	0.0203001	0.224753	-0.297625	-0.301831	M	14	11.6	Control
86	0.221658	-0.0363357	-0.0791795	0.923321	-1.02411	0.149317	0.149317	0.940746	-0.0363357	0.923854	-0.00704438	-0.0102858	-0.169296	-0.0116037	-0.411666	-0.248194	-0.0791795	0.0357569	0.0594077	0.0570341	M	14	11.6	Control
87	-0.819466	-0.856193	-0.870288	0.683142	-0.884528	-0.864809	-0.864809	-0.385128	-0.856193	-0.379601	-0.92846	-0.757112	-0.257628	-0.939018	0.226007	-0.259871	-0.870288	-0.233055	-0.861736	-0.867953	M	14	11.6	Control
88	-0.879058	-0.890313	-0.802377	0.323607	-0.733398	-0.93049	-0.93049	-0.250298	-0.890313	-0.240512	-0.488317	-0.311276	-0.050834	-0.495741	-0.143561	-0.232702	-0.802377	-0.982335	-0.400965	-0.405113	M	14	11.6	Control
89	-0.779173	-0.843269	-0.934498	0.448318	-0.693105	-0.862276	-0.862276	-0.275953	-0.843269	-0.299667	-0.77919	-0.529207	-0.423102	-0.789443	0.085797	-0.303299	-0.934498	-0.472986	-0.692769	-0.698633	M	14	11.6	Control
90	-1.00872	-0.994788	-0.915762	1.30921	-1.04649	-1.00885	-1.00885	0.133317	-0.994788	-0.0284481	-1.09015	-0.720445	-0.410587	-1.10257	-0.126883	-0.314624	-0.915762	-0.466236	-1.01848	-1.02581	M	14	11.6	Control
91	-0.839822	-0.89964	-0.943535	0.571286	-0.89564	-0.911704	-0.911704	-0.259217	-0.89964	-0.289083	-0.900928	-0.595511	-0.198961	-0.911582	-0.259436	-0.277793	-0.943535	-0.664944	-0.818811	-0.824995	M	14	11.6	Control
92	0.388064	0.478089	0.671162	0.188272	-0.452015	0.263536	0.263536	-0.181303	0.478089	-0.0665767	0.7005	0.742266	-0.637507	0.699342	-1.07575	-0.365092	0.671162	-0.274609	0.675555	0.675253	M	6	11.2	Control
93	0.200879	0.294268	0.538137	0.0129363	-0.217656	0.13191	0.13191	-0.202572	0.294268	-0.252988	0.6914	0.74257	-0.564879	0.690319	-0.919552	-0.351636	0.538137	-0.411044	0.667642	0.667365	M	6	11.2	Control
94	0.18279	0.2508	0.503211	8.5057e-05	-0.302117	0.113109	0.113109	-0.26303	0.2508	-0.24162	0.729008	0.760805	-0.56379	0.728161	-0.679916	-0.353599	0.503211	-0.565338	0.717146	0.717081	M	6	11.2	Control
95	0.260828	0.375084	0.580476	-0.0233006	-0.170496	0.163701	0.163701	-0.166994	0.375084	-0.148069	0.724647	0.7721	-0.540764	0.723814	-0.686374	-0.349274	0.580476	-0.545707	0.71339	0.713328	M	6	11.2	Control
96	0.767328	0.781214	0.861839	0.162351	-0.392055	0.570205	0.570205	-0.170959	0.781214	-0.114338	-1.8237	-1.62859	-0.0494998	-1.83828	-1.58684	-0.1936	0.861839	0.0378694	-1.85639	-1.86557	M	6	11.2	Control
97	1.16392	1.17895	1.25557	0.301222	-0.578577	0.951382	0.951382	-0.0470469	1.17895	-0.0044627	-1.83911	-1.63535	-0.407343	-1.85565	-1.96483	-0.285785	1.25557	0.924239	-1.874	-1.88442	M	6	11.2	Control
98	-0.114263	-0.046712	0.208098	-0.565541	0.30538	-0.105204	-0.105204	-0.721508	-0.046712	-0.833402	0.548208	0.606448	-0.56527	0.546124	-0.613274	-0.35504	0.208098	-0.716892	0.560394	0.559633	M	6	11.2	Control
99	-0.427548	-0.429193	-0.309471	0.073294	0.0844386	-0.543051	-0.543051	-0.357109	-0.429193	-0.331216	-2.32821	-1.7641	-0.329721	-2.34797	-0.516098	-0.303928	-0.309471	-0.532232	-2.50326	-2.51624	M	6	11.2	Control
100	0.548773	0.48487	0.343287	0.272332	-0.355673	0.339982	0.339982	-0.232868	0.48487	-0.209559	-0.203888	-0.103585	-0.390616	-0.210502	-0.226613	-0.311785	0.343287	-0.622796	-0.125264	-0.128793	M	6	11.2	Control
101	0.739533	0.737461	0.652868	0.269677	-0.293753	0.533274	0.533274	-0.291359	0.737461	-0.17471	-0.985439	-0.791389	-0.224547	-0.996473	0.102906	-0.267819	0.652868	-0.441398	-0.921462	-0.928012	M	6	11.2	Control
102	-0.997897	-1.10119	-1.17016	0.948275	0.111011	-1.05006	-1.05006	2.26677	-1.10119	1.73624	-0.11706	-0.303995	1.94627	-0.112952	-0.255312	0.521115	-1.17016	-0.951449	-0.0481785	-0.0465323	M	6	11.2	Control
103	-0.878228	-1.01363	-1.10911	1.00425	-0.400859	-0.926588	-0.926588	0.988374	-1.01363	0.821271	-0.0977784	-0.992778	1.04272	-0.0872767	-0.47047	1.04241	-1.10911	0.115632	-0.0330013	-0.0282137	M	6	11.2	Control
104	0.169112	-0.146005	-0.33076	0.845061	-0.570222	0.148157	0.148157	0.077636	-0.146005	0.308123	0.281419	-0.782306	2.78163	0.295179	-0.306865	1.22975	-0.33076	-0.741272	0.315665	0.321897	M	6	11.2	Control
105	-0.0919071	-0.254831	-0.54966	0.977413	-1.14794	-0.150192	-0.150192	0.642274	-0.254831	0.717714	-0.318803	-0.610927	2.1977	-0.309897	0.0918346	0.961429	-0.54966	-0.545266	-0.243184	-0.239258	M	6	11.2	Control
106	-0.401727	-0.53803	-0.745231	0.881558	-0.92877	-0.438167	-0.438167	1.4845	-0.53803	1.51943	-0.540708	-0.680726	1.28761	-0.539112	0.108366	0.458113	-0.745231	-0.379332	-0.457505	-0.45725	M	6	11.2	Control
107	-0.794595	-0.858693	-0.973678	0.955581	-0.749611	-0.846374	-0.846374	0.50481	-0.858693	0.49225	-0.383822	-0.519429	1.26402	-0.383001	0.402422	0.350872	-0.973678	-0.86102	-0.302484	-0.30255	M	6	11.2	Control
108	-1.12913	-1.12657	-1.13989	0.396433	0.122401	-1.16454	-1.16454	-0.00295361	-1.12657	-0.115982	-0.242772	-0.461904	0.281638	-0.246176	-0.923611	-0.0360182	-1.13989	-0.105928	-0.164138	-0.1661	M	6	11.2	Control
109	-1.11502	-1.11424	-1.11054	0.408816	0.066696	-1.14551	-1.14551	-0.0602228	-1.11424	-0.240147	-0.389733	-0.662403	0.471285	-0.392717	-1.27985	0.0605762	-1.11054	0.183163	-0.321778	-0.323666	M	6	11.2	Control
110	-1.07382	-1.08392	-1.0855	0.343729	-0.139012	-1.11209	-1.11209	-0.371425	-1.08392	-0.393442	-0.685838	-0.820792	0.52633	-0.691035	-1.35193	0.0130442	-1.0855	-0.426538	-0.600012	-0.60312	M	6	11.2	Control
111	-1.53895	-1.52969	-1.48604	0.293992	-0.122304	-1.51375	-1.51375	-0.572246	-1.52969	-0.732359	-0.367904	-0.38825	0.766843	-0.370381	-0.773763	0.0906848	-1.48604	-0.913013	-0.285492	-0.287071	M	6	11.2	Control
112	-1.53792	-1.54226	-1.49781	0.0203131	0.347394	-1.51405	-1.51405	-0.791025	-1.54226	-0.883581	-0.584844	-0.532329	0.839037	-0.588643	-0.571343	0.0759264	-1.49781	-1.00553	-0.498893	-0.501267	M	6	11.2	Control
113	-0.997897	-1.10119	-1.17016	0.948275	0.111011	-1.05006	-1.05006	2.26677	-1.10119	1.73624	-0.11706	-0.303995	1.94627	-0.112952	-0.255312	0.521115	-1.17016	-0.951449	-0.0481785	-0.0465323	M	6	11.2	Control
114	-0.878228	-1.01363	-1.10911	1.00425	-0.400859	-0.926588	-0.926588	0.988374	-1.01363	0.821271	-0.0977784	-0.992778	1.04272	-0.0872767	-0.47047	1.04241	-1.10911	0.115632	-0.0330013	-0.0282137	M	6	11.2	Control
115	0.169112	-0.146005	-0.33076	0.845061	-0.570222	0.148157	0.148157	0.077636	-0.146005	0.308123	0.281419	-0.782306	2.78163	0.295179	-0.306865	1.22975	-0.33076	-0.741272	0.315665	0.321897	M	6	11.2	Control
116	-0.0919071	-0.254831	-0.54966	0.977413	-1.14794	-0.150192	-0.150192	0.642274	-0.254831	0.717714	-0.318803	-0.610927	2.1977	-0.309897	0.0918346	0.961429	-0.54966	-0.545266	-0.243184	-0.239258	M	6	11.2	Control
117	-0.401727	-0.53803	-0.745231	0.881558	-0.92877	-0.438167	-0.438167	1.4845	-0.53803	1.51943	-0.540708	-0.680726	1.28761	-0.539112	0.108366	0.458113	-0.745231	-0.379332	-0.457505	-0.45725	M	6	11.2	Control
118	-0.794595	-0.858693	-0.973678	0.955581	-0.749611	-0.846374	-0.846374	0.50481	-0.858693	0.49225	-0.383822	-0.519429	1.26402	-0.383001	0.402422	0.350872	-0.973678	-0.86102	-0.302484	-0.30255	M	6	11.2	Control
119	-1.12913	-1.12657	-1.13989	0.396433	0.122401	-1.16454	-1.16454	-0.00295361	-1.12657	-0.115982	-0.242772	-0.461904	0.281638	-0.246176	-0.923611	-0.0360182	-1.13989	-0.105928	-0.164138	-0.1661	M	6	11.2	Control
120	-1.11502	-1.11424	-1.11054	0.408816	0.066696	-1.14551	-1.14551	-0.0602228	-1.11424	-0.240147	-0.389733	-0.662403	0.471285	-0.392717	-1.27985	0.0605762	-1.11054	0.183163	-0.321778	-0.323666	M	6	11.2	Control
121	-1.07382	-1.08392	-1.0855	0.343729	-0.139012	-1.11209	-1.11209	-0.371425	-1.08392	-0.393442	-0.685838	-0.820792	0.52633	-0.691035	-1.35193	0.0130442	-1.0855	-0.426538	-0.600012	-0.60312	M	6	11.2	Control
122	-1.53895	-1.52969	-1.48604	0.293992	-0.122304	-1.51375	-1.51375	-0.572246	-1.52969	-0.732359	-0.367904	-0.38825	0.766843	-0.370381	-0.773763	0.0906848	-1.48604	-0.913013	-0.285492	-0.287071	M	6	11.2	Control
123	-1.53792	-1.54226	-1.49781	0.0203131	0.347394	-1.51405	-1.51405	-0.791025	-1.54226	-0.883581	-0.584844	-0.532329	0.839037	-0.588643	-0.571343	0.0759264	-1.49781	-1.00553	-0.498893	-0.501267	M	6	11.2	Control
124	-0.596299	-0.535203	-0.324143	-0.497157	0.274101	-0.583649	-0.583649	-0.55762	-0.535203	-0.603543	0.603532	0.749225	-0.750014	0.601512	-0.239898	-0.384664	-0.324143	-0.249216	0.608788	0.608103	F	15	10.4	Anemia
125	-0.551337	-0.49816	-0.341773	-0.112558	-0.0468605	-0.575226	-0.575226	-0.317287	-0.49816	-0.346296	0.627587	0.717571	-0.781942	0.625696	-0.497037	-0.3881	-0.341773	0.255071	0.629712	0.629105	F	15	10.4	Anemia
126	-0.616155	-0.532129	-0.364565	-0.39161	-0.010145	-0.596901	-0.596901	-0.505104	-0.532129	-0.485801	0.666689	0.796687	-0.78084	0.665083	0.0648903	-0.386338	-0.364565	0.153145	0.663564	0.663117	F	15	10.4	Anemia
127	-0.54888	-0.51569	-0.368239	-0.0246987	-0.220731	-0.588227	-0.588227	-0.306325	-0.51569	-0.438532	0.664344	0.816225	-0.515506	0.662953	-0.0312529	-0.363933	-0.368239	-1.06058	0.661453	0.661095	F	15	10.4	Anemia
128	-0.310016	-0.263863	-0.142653	0.167848	-0.224419	-0.39873	-0.39873	0.0615487	-0.263863	0.0136693	0.614396	0.791334	-0.7626	0.612443	0.0689861	-0.385328	-0.142653	-0.456106	0.618248	0.617601	F	15	10.4	Anemia
129	-0.122692	-0.132525	-0.0772942	0.54743	-0.868765	-0.247559	-0.247559	0.149575	-0.132525	0.216719	0.665847	0.850179	-0.695109	0.664282	-0.292237	-0.381869	-0.0772942	-0.788869	0.662847	0.662414	F	15	10.4	Anemia
130	0.149317	0.220071	0.389808	0.337148	-0.644284	0.0805323	0.0805323	-0.131626	0.220071	-0.127509	0.679873	0.829321	-0.700032	0.6784	-0.398029	-0.382118	0.389808	-0.771716	0.674952	0.674574	F	15	10.4	Anemia
131	-0.139941	-0.128395	-0.0102442	0.344272	-0.964988	-0.221995	-0.221995	-0.154402	-0.128395	-0.0611699	0.659553	0.800505	-0.620667	0.658027	-0.341987	-0.373822	-0.0102442	-0.764423	0.657352	0.656931	F	15	10.4	Anemia
132	0.0100957	0.0454396	0.215729	0.261993	-0.840262	-0.0572386	-0.0572386	-0.361507	0.0454396	-0.30228	0.675006	0.774205	-0.662626	0.673556	-0.348636	-0.376685	0.215729	-0.776916	0.670727	0.670353	F	15	10.4	Anemia
133	-0.200393	-0.193292	-0.0943323	0.425863	-0.741322	-0.305445	-0.305445	0.035236	-0.193292	0.0391021	0.681201	0.81271	-0.65533	0.679773	-0.531433	-0.378661	-0.0943323	-0.805369	0.676072	0.675714	F	15	10.4	Anemia
134	-0.734241	-0.778686	-0.859306	0.711701	-0.311786	-0.824064	-0.824064	0.763144	-0.778686	0.688287	-0.995085	-0.739787	-0.148038	-1.00513	-0.338922	-0.199768	-0.859306	0.108531	-0.918278	-0.924214	F	15	10.4	Anemia
135	-0.794442	-0.82412	-0.978001	0.827149	-0.301644	-0.870836	-0.870836	2.66532	-0.82412	2.1411	-0.786347	-0.691806	0.263201	-0.794801	-0.880897	-0.175886	-0.978001	-0.400531	-0.701212	-0.706126	F	15	10.4	Anemia
136	-0.922879	-0.924648	-1.03422	0.732152	-0.422651	-0.989367	-0.989367	1.76557	-0.924648	1.43581	-0.284151	-0.12275	-0.0302651	-0.289778	-0.127157	-0.192523	-1.03422	-0.371094	-0.202786	-0.205883	F	15	10.4	Anemia
137	-0.19102	-0.26925	-0.560111	0.875877	-0.996454	-0.268508	-0.268508	1.49885	-0.26925	1.48626	-0.262867	-0.318021	0.254147	-0.267464	0.0776683	-0.121359	-0.560111	-0.485886	-0.182726	-0.18532	F	15	10.4	Anemia
138	-0.247631	-0.341871	-0.386989	0.906926	-0.975654	-0.335377	-0.335377	1.22021	-0.341871	0.994479	-0.517977	-0.495733	0.346365	-0.524466	-0.290747	-0.149496	-0.386989	-0.443005	-0.430904	-0.434613	F	15	10.4	Anemia
139	-0.221229	-0.249129	-0.574899	0.706707	-0.615101	-0.340737	-0.340737	1.50146	-0.249129	1.4682	-0.713905	-0.658888	0.182421	-0.722003	-0.113158	-0.181153	-0.574899	-0.487367	-0.627152	-0.631842	F	15	10.4	Anemia
140	-0.760525	-0.806803	-0.885813	0.408971	-0.547785	-0.838723	-0.838723	-0.124185	-0.806803	-0.138213	-0.594478	-0.526995	0.297754	-0.600546	0.20185	-0.0856578	-0.885813	-0.427011	-0.507395	-0.510918	F	15	10.4	Anemia
141	-0.669248	-0.744598	-0.81287	0.590066	-0.686721	-0.763129	-0.763129	0.126234	-0.744598	0.109319	-0.613629	-0.747959	0.0768732	-0.619921	0.0225129	-0.0940668	-0.81287	0.00349472	-0.526571	-0.530241	F	15	10.4	Anemia
142	-0.249284	-0.376037	-0.572632	0.772774	-0.670445	-0.386747	-0.386747	0.613489	-0.376037	0.471247	-0.867021	-0.777755	0.148768	-0.876014	-0.795714	-0.180111	-0.572632	-0.496803	-0.784274	-0.789538	F	15	10.4	Anemia
143	-0.313994	-0.509164	-0.770176	0.824925	-0.625769	-0.398483	-0.398483	1.01615	-0.509164	0.858781	-0.75372	-0.564679	-0.0296697	-0.762547	-0.201247	-0.215323	-0.770176	0.203056	-0.667393	-0.672497	F	15	10.4	Anemia
144	-0.354214	-0.509004	-0.62642	0.813211	-0.30252	-0.434784	-0.434784	0.902705	-0.509004	0.959269	-0.369193	-0.534238	-0.149526	-0.37528	1.04992	-0.187416	-0.62642	0.828611	-0.284874	-0.288302	F	15	10.4	Anemia
145	-0.734241	-0.778686	-0.859306	0.711701	-0.311786	-0.824064	-0.824064	0.763144	-0.778686	0.688287	-0.995085	-0.739787	-0.148038	-1.00513	-0.338922	-0.199768	-0.859306	0.108531	-0.918278	-0.924214	F	15	10.4	Anemia
146	-0.794442	-0.82412	-0.978001	0.827149	-0.301644	-0.870836	-0.870836	2.66532	-0.82412	2.1411	-0.786347	-0.691806	0.263201	-0.794801	-0.880897	-0.175886	-0.978001	-0.400531	-0.701212	-0.706126	F	15	10.4	Anemia
147	-0.922879	-0.924648	-1.03422	0.732152	-0.422651	-0.989367	-0.989367	1.76557	-0.924648	1.43581	-0.284151	-0.12275	-0.0302651	-0.289778	-0.127157	-0.192523	-1.03422	-0.371094	-0.202786	-0.205883	F	15	10.4	Anemia
148	-0.19102	-0.26925	-0.560111	0.875877	-0.996454	-0.268508	-0.268508	1.49885	-0.26925	1.48626	-0.262867	-0.318021	0.254147	-0.267464	0.0776683	-0.121359	-0.560111	-0.485886	-0.182726	-0.18532	F	15	10.4	Anemia
149	-0.247631	-0.341871	-0.386989	0.906926	-0.975654	-0.335377	-0.335377	1.22021	-0.341871	0.994479	-0.517977	-0.495733	0.346365	-0.524466	-0.290747	-0.149496	-0.386989	-0.443005	-0.430904	-0.434613	F	15	10.4	Anemia
150	-0.221229	-0.249129	-0.574899	0.706707	-0.615101	-0.340737	-0.340737	1.50146	-0.249129	1.4682	-0.713905	-0.658888	0.182421	-0.722003	-0.113158	-0.181153	-0.574899	-0.487367	-0.627152	-0.631842	F	15	10.4	Anemia
151	-0.760525	-0.806803	-0.885813	0.408971	-0.547785	-0.838723	-0.838723	-0.124185	-0.806803	-0.138213	-0.594478	-0.526995	0.297754	-0.600546	0.20185	-0.0856578	-0.885813	-0.427011	-0.507395	-0.510918	F	15	10.4	Anemia
152	-0.669248	-0.744598	-0.81287	0.590066	-0.686721	-0.763129	-0.763129	0.126234	-0.744598	0.109319	-0.613629	-0.747959	0.0768732	-0.619921	0.0225129	-0.0940668	-0.81287	0.00349472	-0.526571	-0.530241	F	15	10.4	Anemia
153	-0.249284	-0.376037	-0.572632	0.772774	-0.670445	-0.386747	-0.386747	0.613489	-0.376037	0.471247	-0.867021	-0.777755	0.148768	-0.876014	-0.795714	-0.180111	-0.572632	-0.496803	-0.784274	-0.789538	F	15	10.4	Anemia
154	-0.313994	-0.509164	-0.770176	0.824925	-0.625769	-0.398483	-0.398483	1.01615	-0.509164	0.858781	-0.75372	-0.564679	-0.0296697	-0.762547	-0.201247	-0.215323	-0.770176	0.203056	-0.667393	-0.672497	F	15	10.4	Anemia
155	-0.354214	-0.509004	-0.62642	0.813211	-0.30252	-0.434784	-0.434784	0.902705	-0.509004	0.959269	-0.369193	-0.534238	-0.149526	-0.37528	1.04992	-0.187416	-0.62642	0.828611	-0.284874	-0.288302	F	15	10.4	Anemia
156	-0.564756	-0.567939	-0.654919	0.311013	-0.240373	-0.650582	-0.650582	-0.120189	-0.567939	-0.0974581	-0.689975	-0.552277	-0.087688	-0.698867	0.576702	-0.247658	-0.654919	-0.0512097	-0.602336	-0.607418	M	9	10.7	Control
157	-0.6906	-0.721549	-0.818057	0.463047	-0.200011	-0.776946	-0.776946	0.233878	-0.721549	0.195878	-0.255704	-0.174225	-0.1869	-0.261541	0.975983	-0.223061	-0.818057	0.433491	-0.175235	-0.178425	M	9	10.7	Control
158	0.191542	0.0469103	0.0870649	0.816677	-1.15753	0.0605384	0.0605384	0.505413	0.0469103	0.460459	1.296	1.28868	-0.591017	1.29885	-0.693611	-0.369217	0.0870649	-0.0187375	1.19155	1.19354	M	9	10.7	Control
159	-0.0912028	-0.219726	-0.22908	0.861758	-0.950306	-0.202359	-0.202359	0.406225	-0.219726	0.586769	-1.0404	-0.805199	-0.22765	-1.05191	-0.0651344	-0.275951	-0.22908	-0.441874	-0.965678	-0.972449	M	9	10.7	Control
160	-1.00466	-1.07059	-1.20107	0.888298	-0.494303	-1.04085	-1.04085	1.01495	-1.07059	0.704668	-0.821729	-0.679942	-0.204987	-0.831517	0.292686	-0.252787	-1.20107	-0.173339	-0.736846	-0.742525	M	9	10.7	Control
161	-0.485947	-0.538708	-0.619233	0.863761	-1.0297	-0.573661	-0.573661	0.942412	-0.538708	0.876594	-1.08411	-0.855031	-0.134736	-1.09454	0.158784	-0.190602	-0.619233	-0.0111806	-1.01305	-1.01929	M	9	10.7	Control
162	-0.348481	-0.482498	-0.563821	0.725831	-0.485706	-0.422531	-0.422531	1.02132	-0.482498	1.00742	-1.54516	-1.36459	-0.139682	-1.55882	0.43539	-0.22479	-0.563821	0.0459143	-1.52555	-1.53402	M	9	10.7	Control
163	-0.695231	-0.670177	-0.694536	1.66822	-0.199901	-0.697532	-0.697532	0.521846	-0.670177	0.157586	-1.49887	-1.27603	-0.250404	-1.51223	-0.141817	-0.223032	-0.694536	-0.00824641	-1.4723	-1.48053	M	9	10.7	Control
164	-0.388393	-0.461439	-0.388873	0.75112	-0.594395	-0.489301	-0.489301	0.556378	-0.461439	0.324128	1.23647	1.22823	-0.732003	1.23884	-0.544206	-0.376738	-0.388873	0.146699	1.14292	1.14466	M	9	10.7	Control
165	-0.564756	-0.567939	-0.654919	0.311013	-0.240373	-0.650582	-0.650582	-0.120189	-0.567939	-0.0974581	-0.689975	-0.552277	-0.087688	-0.698867	0.576702	-0.247658	-0.654919	-0.0512097	-0.602336	-0.607418	M	9	10.7	Control
166	-0.6906	-0.721549	-0.818057	0.463047	-0.200011	-0.776946	-0.776946	0.233878	-0.721549	0.195878	-0.255704	-0.174225	-0.1869	-0.261541	0.975983	-0.223061	-0.818057	0.433491	-0.175235	-0.178425	M	9	10.7	Control
167	0.191542	0.0469103	0.0870649	0.816677	-1.15753	0.0605384	0.0605384	0.505413	0.0469103	0.460459	1.296	1.28868	-0.591017	1.29885	-0.693611	-0.369217	0.0870649	-0.0187375	1.19155	1.19354	M	9	10.7	Control
168	-0.0912028	-0.219726	-0.22908	0.861758	-0.950306	-0.202359	-0.202359	0.406225	-0.219726	0.586769	-1.0404	-0.805199	-0.22765	-1.05191	-0.0651344	-0.275951	-0.22908	-0.441874	-0.965678	-0.972449	M	9	10.7	Control
169	-1.00466	-1.07059	-1.20107	0.888298	-0.494303	-1.04085	-1.04085	1.01495	-1.07059	0.704668	-0.821729	-0.679942	-0.204987	-0.831517	0.292686	-0.252787	-1.20107	-0.173339	-0.736846	-0.742525	M	9	10.7	Control
170	-0.485947	-0.538708	-0.619233	0.863761	-1.0297	-0.573661	-0.573661	0.942412	-0.538708	0.876594	-1.08411	-0.855031	-0.134736	-1.09454	0.158784	-0.190602	-0.619233	-0.0111806	-1.01305	-1.01929	M	9	10.7	Control
171	-0.348481	-0.482498	-0.563821	0.725831	-0.485706	-0.422531	-0.422531	1.02132	-0.482498	1.00742	-1.54516	-1.36459	-0.139682	-1.55882	0.43539	-0.22479	-0.563821	0.0459143	-1.52555	-1.53402	M	9	10.7	Control
172	-0.695231	-0.670177	-0.694536	1.66822	-0.199901	-0.697532	-0.697532	0.521846	-0.670177	0.157586	-1.49887	-1.27603	-0.250404	-1.51223	-0.141817	-0.223032	-0.694536	-0.00824641	-1.4723	-1.48053	M	9	10.7	Control
173	-0.388393	-0.461439	-0.388873	0.75112	-0.594395	-0.489301	-0.489301	0.556378	-0.461439	0.324128	1.23647	1.22823	-0.732003	1.23884	-0.544206	-0.376738	-0.388873	0.146699	1.14292	1.14466	M	9	10.7	Control
174	-0.970895	-0.896134	-0.653073	-1.1345	1.91785	-0.815518	-0.815518	-1.20914	-0.896134	-1.2591	0.67504	0.749225	-0.653962	0.673682	-0.48398	-0.36775	-0.653073	-0.417964	0.670688	0.670366	F	6	11.9	Control
175	-1.12924	-1.06271	-0.859614	-1.09433	2.19254	-1.01024	-1.01024	-1.1713	-1.06271	-1.24084	0.716899	0.76887	-0.682581	0.71581	-0.764988	-0.369213	-0.859614	-0.000221256	0.706783	0.706618	F	6	11.9	Control
176	-1.17837	-1.11062	-0.921129	-1.02028	2.14897	-1.04678	-1.04678	-1.18351	-1.11062	-1.22113	0.71901	0.772296	-0.628311	0.718024	-0.29083	-0.360582	-0.921129	-0.0768744	0.7086	0.708485	F	6	11.9	Control
177	-1.28735	-1.2297	-1.08546	-1.27342	2.12287	-1.17567	-1.17567	-1.24634	-1.2297	-1.30165	0.709776	0.747121	-0.511331	0.708983	-0.041069	-0.335505	-1.08546	-0.107317	0.700554	0.700521	F	6	11.9	Control
178	-1.32223	-1.26561	-1.14615	-1.5783	1.81722	-1.21242	-1.21242	-1.28476	-1.26561	-1.29665	0.732492	0.61048	-0.374616	0.732268	-0.0645758	-0.294645	-1.14615	-0.104022	0.719816	0.720062	F	6	11.9	Control
179	-1.33303	-1.26992	-1.13392	-1.35546	1.77689	-1.21046	-1.21046	-1.25448	-1.26992	-1.27395	0.73555	0.696928	-0.395265	0.735241	-0.297801	-0.305018	-1.13392	-0.401956	0.722491	0.722703	F	6	11.9	Control
180	-1.55248	-1.54395	-1.51686	0.530267	0.334218	-1.56	-1.56	0.613871	-1.54395	0.440488	-0.921065	-0.705137	-0.114867	-0.930603	0.498623	-0.195094	-1.51686	-0.214248	-0.840522	-0.846114	F	6	11.9	Control
181	-1.36371	-1.36807	-1.3766	0.826093	0.382094	-1.38938	-1.38938	2.37406	-1.36807	1.42738	0.300648	0.14275	0.0269297	0.298429	-1.41568	-0.216593	-1.3766	-0.0801089	0.323962	0.322865	F	6	11.9	Control
182	-1.50237	-1.49695	-1.46404	0.703418	0.127022	-1.51226	-1.51226	0.853393	-1.49695	0.523767	-1.30991	-1.08026	0.169749	-1.32104	-1.11748	-0.155935	-1.46404	-0.498855	-1.25979	-1.26655	F	6	11.9	Control
183	-1.39162	-1.40491	-1.40937	0.708081	0.313417	-1.42463	-1.42463	1.05096	-1.40491	0.714811	-0.472713	-0.411017	-0.0856978	-0.478562	-0.927036	-0.121793	-1.40937	-0.263659	-0.386527	-0.389853	F	6	11.9	Control
184	-1.4203	-1.43711	-1.44222	0.624258	0.370812	-1.44918	-1.44918	0.182959	-1.43711	-0.00229474	-0.323992	-0.420795	-0.237679	-0.329473	-1.26132	-0.161773	-1.44222	0.070189	-0.256611	-0.259703	F	6	11.9	Control
185	-1.51166	-1.47305	-1.43892	1.49592	0.0943916	-1.49637	-1.49637	0.731431	-1.47305	0.334387	-1.0829	-0.911987	0.27398	-1.0927	-0.63116	-0.151451	-1.43892	-0.540262	-1.01225	-1.0181	F	6	11.9	Control
186	-0.217373	-0.32281	-0.412098	1.01484	-1.21218	-0.272321	-0.272321	0.2713	-0.32281	0.25452	-0.822414	-0.814939	0.177337	-0.830664	-0.832684	-0.147274	-0.412098	-0.0735797	-0.738405	-0.743237	F	14	11.2	Control
187	0.00166469	-0.14367	-0.233798	0.819628	-1.15995	-0.0861141	-0.0861141	0.883627	-0.14367	0.903151	-0.979273	-0.767282	0.189498	-0.988593	-0.572567	-0.158335	-0.233798	-0.506891	-0.901924	-0.907459	F	14	11.2	Control
188	-0.66285	-0.736014	-0.814826	0.413988	-0.626036	-0.765563	-0.765563	0.151061	-0.736014	-0.0586444	0.954611	1.03467	-0.705747	0.955049	-0.424898	-0.378336	-0.814826	-0.421207	0.909019	0.909707	F	14	11.2	Control
189	-0.348258	-0.428597	-0.458067	0.552588	-0.571415	-0.463342	-0.463342	-0.359089	-0.428597	-0.422817	-1.20044	-1.08881	0.1118	-1.21131	-1.1134	-0.176814	-0.458067	-0.425941	-1.13909	-1.14561	F	14	11.2	Control
190	-0.0550552	-0.268882	-0.407347	0.670524	-0.504364	-0.223139	-0.223139	-0.165358	-0.268882	-0.213334	-1.40168	-1.29598	0.387329	-1.41068	-1.18633	-0.0046193	-0.407347	-0.523985	-1.36409	-1.36961	F	14	11.2	Control
191	-0.695066	-0.811026	-0.883998	0.932702	-0.411421	-0.766227	-0.766227	0.996171	-0.811026	0.644664	-0.731969	-0.685062	-0.124197	-0.740704	-1.39205	-0.218288	-0.883998	1.04618	-0.645259	-0.650268	F	14	11.2	Control
192	-0.727215	-0.771987	-0.872528	0.693306	-0.220926	-0.817437	-0.817437	0.167069	-0.771987	0.0242773	-0.683323	-0.819901	-0.247928	-0.690796	-0.933648	-0.149767	-0.872528	0.136687	-0.596334	-0.600645	F	14	11.2	Control
193	-0.66636	-0.778139	-0.777244	0.854699	-0.56761	-0.755748	-0.755748	-0.19071	-0.778139	-0.12572	-0.407056	-0.534238	0.0241121	-0.412629	-0.511101	-0.130325	-0.777244	-0.177235	-0.33717	-0.340405	F	14	11.2	Control
194	-0.660043	-0.749813	-0.847722	0.949698	-0.45875	-0.755093	-0.755093	0.552852	-0.749813	0.36687	0.321855	0.194763	-0.316033	0.318833	-1.13117	-0.301611	-0.847722	-0.180598	0.35975	0.358381	F	14	11.2	Control
195	-0.879929	-0.78517	-0.542252	-1.49893	1.77014	-0.740102	-0.740102	-1.1012	-0.78517	-1.13554	0.637081	0.750831	-0.645	0.635513	0.0606987	-0.363153	-0.542252	-0.215532	0.637866	0.637417	F	7	9.6	Anemia
196	0.286888	0.520088	1.00117	-0.882155	1.97886	0.629286	0.629286	-1.22775	0.520088	-1.19989	0.697633	0.736432	-0.530427	0.696688	-0.106838	-0.342391	1.00117	-0.2973	0.690116	0.689998	F	7	9.6	Anemia
197	0.372952	0.619812	1.11479	-0.905782	1.93866	0.734016	0.734016	-1.23176	0.619812	-1.19316	0.695111	0.71718	-0.510613	0.694198	0.0439401	-0.337555	1.11479	-0.253585	0.687898	0.687795	F	7	9.6	Anemia
198	-0.201855	-0.0346884	0.330651	-0.776051	2.15454	0.0699359	0.0699359	-1.22658	-0.0346884	-1.21578	0.691301	0.723248	-0.513558	0.690354	-0.122148	-0.338442	0.330651	-0.334135	0.684584	0.684464	F	7	9.6	Anemia
199	-0.519052	-0.38045	-0.0810499	-0.818267	2.17347	-0.304107	-0.304107	-1.20892	-0.38045	-1.20491	0.694158	0.708312	-0.47263	0.693343	0.112744	-0.327427	-0.0810499	-0.225898	0.687036	0.686975	F	7	9.6	Anemia
200	-0.487065	-0.349077	-0.0383146	-0.922857	2.01393	-0.248163	-0.248163	-1.2132	-0.349077	-1.21605	0.692105	0.719196	-0.495113	0.691236	0.0802204	-0.331399	-0.0383146	-0.205372	0.68525	0.685164	F	7	9.6	Anemia
201	-0.470433	-0.583868	-0.579202	0.618787	-0.582188	-0.581118	-0.581118	0.213809	-0.583868	0.0802429	-1.61015	-1.31049	0.00390461	-1.62457	-0.595834	-0.245864	-0.579202	-0.565505	-1.60096	-1.60986	F	7	9.6	Anemia
202	-1.22816	-1.04775	-1.10595	3.37563	-0.0740387	-1.04997	-1.04997	0.364143	-1.04775	0.259199	-1.33445	-1.05507	-0.292786	-1.34832	0.182944	-0.308398	-1.10595	-0.194594	-1.2856	-1.29397	F	7	9.6	Anemia
203	-1.01938	-1.08631	-1.08161	0.621447	-0.471935	-1.08511	-1.08511	-0.153125	-1.08631	-0.254099	-0.295912	-0.165553	-0.293786	-0.302659	-0.509837	-0.274642	-1.08161	0.210828	-0.213508	-0.217163	F	7	9.6	Anemia
204	-1.01595	-1.08217	-1.13137	0.799017	-0.670677	-1.07423	-1.07423	-0.244931	-1.08217	-0.136046	0.349002	0.462671	-0.509329	0.345846	0.222752	-0.330076	-1.13137	0.402461	0.384101	0.382688	F	7	9.6	Anemia
205	-1.00954	-1.06763	-1.05699	0.784993	-0.536407	-1.0616	-1.0616	0.718601	-1.06763	0.547283	-0.919836	-0.678122	-0.314723	-0.930752	-0.573715	-0.287231	-1.05699	1.33798	-0.838554	-0.844885	F	7	9.6	Anemia
206	-1.13056	-1.17209	-1.18132	0.899745	-0.71827	-1.17089	-1.17089	0.417054	-1.17209	0.443124	-1.291	-1.03059	-0.286681	-1.30433	-1.12665	-0.291727	-1.18132	0.365541	-1.23749	-1.24549	F	7	9.6	Anemia
207	-0.470433	-0.583868	-0.579202	0.618787	-0.582188	-0.581118	-0.581118	0.213809	-0.583868	0.0802429	-1.61015	-1.31049	0.00390461	-1.62457	-0.595834	-0.245864	-0.579202	-0.565505	-1.60096	-1.60986	F	7	9.6	Anemia
208	-1.22816	-1.04775	-1.10595	3.37563	-0.0740387	-1.04997	-1.04997	0.364143	-1.04775	0.259199	-1.33445	-1.05507	-0.292786	-1.34832	0.182944	-0.308398	-1.10595	-0.194594	-1.2856	-1.29397	F	7	9.6	Anemia
209	-1.01938	-1.08631	-1.08161	0.621447	-0.471935	-1.08511	-1.08511	-0.153125	-1.08631	-0.254099	-0.295912	-0.165553	-0.293786	-0.302659	-0.509837	-0.274642	-1.08161	0.210828	-0.213508	-0.217163	F	7	9.6	Anemia
210	-1.01595	-1.08217	-1.13137	0.799017	-0.670677	-1.07423	-1.07423	-0.244931	-1.08217	-0.136046	0.349002	0.462671	-0.509329	0.345846	0.222752	-0.330076	-1.13137	0.402461	0.384101	0.382688	F	7	9.6	Anemia
211	-1.00954	-1.06763	-1.05699	0.784993	-0.536407	-1.0616	-1.0616	0.718601	-1.06763	0.547283	-0.919836	-0.678122	-0.314723	-0.930752	-0.573715	-0.287231	-1.05699	1.33798	-0.838554	-0.844885	F	7	9.6	Anemia
212	-1.13056	-1.17209	-1.18132	0.899745	-0.71827	-1.17089	-1.17089	0.417054	-1.17209	0.443124	-1.291	-1.03059	-0.286681	-1.30433	-1.12665	-0.291727	-1.18132	0.365541	-1.23749	-1.24549	F	7	9.6	Anemia
213	-0.9719	-1.11431	-1.12714	0.960461	0.145619	-0.972887	-0.972887	1.80787	-1.11431	1.51949	-1.77543	-1.18213	-0.561822	-1.79319	-0.667327	-0.365345	-1.12714	0.226857	-1.79571	-1.80684	F	9	11.9	Control
214	-0.710255	-0.797633	-0.821402	0.688761	-0.623379	-0.79034	-0.79034	0.5447	-0.797633	0.524184	0.44851	0.457533	-0.503592	0.445965	0.000122666	-0.335247	-0.821402	1.15488	0.472653	0.471605	F	9	11.9	Control
215	0.600068	0.167528	-0.0560805	0.843941	-0.729489	0.619922	0.619922	0.322095	0.167528	0.415523	-0.235551	-0.10612	-0.285402	-0.242649	-1.39734	-0.333735	-0.0560805	0.156867	-0.155302	-0.159086	F	9	11.9	Control
216	0.594256	0.173258	-0.120123	0.695029	-0.392708	0.766131	0.766131	2.57464	0.173258	2.50738	-0.863464	-0.773653	-0.0674679	-0.873911	-1.98528	-0.279714	-0.120123	1.79089	-0.779739	-0.785784	F	9	11.9	Control
217	0.341775	-0.070739	-0.271094	0.872029	-0.426103	0.459118	0.459118	1.55297	-0.070739	1.36304	-0.817798	-0.532418	-0.274336	-0.828579	-1.6198	-0.322376	-0.271094	0.332069	-0.732265	-0.738456	F	9	11.9	Control
218	-0.342055	-0.507752	-0.596269	1.12124	-1.14205	-0.401421	-0.401421	0.953697	-0.507752	0.967883	-0.33578	-0.306119	-0.011188	-0.341945	0.443117	-0.209447	-0.596269	0.140789	-0.252319	-0.255742	F	9	11.9	Control
219	-0.524697	-0.674918	-0.733838	0.956029	-0.717957	-0.598253	-0.598253	0.786641	-0.674918	0.647382	-0.350571	-0.352974	-0.176291	-0.357647	-1.06078	-0.272877	-0.733838	0.0824122	-0.266202	-0.270074	F	9	11.9	Control
220	-0.285896	-0.493376	-0.581668	0.918383	-0.700178	-0.308596	-0.308596	1.5559	-0.493376	1.55684	-0.599988	-0.374136	-0.415264	-0.609439	-0.573109	-0.329249	-0.581668	0.157509	-0.511225	-0.51652	F	9	11.9	Control
221	-0.402951	-0.572563	-0.716668	0.817327	-0.310102	-0.424059	-0.424059	3.21244	-0.572563	2.71214	-0.0708813	-0.0203673	-0.367271	-0.0766469	-0.264291	-0.314138	-0.716668	1.26349	0.000211171	-0.00278972	F	9	11.9	Control
222	-0.245479	-0.465987	-0.532183	0.928268	-0.948827	-0.285903	-0.285903	0.863386	-0.465987	1.00188	1.42301	1.42571	-0.709452	1.42656	-0.697527	-0.387626	-0.532183	0.54786	1.29455	1.29693	F	9	11.9	Control
223	-0.9719	-1.11431	-1.12714	0.960461	0.145619	-0.972887	-0.972887	1.80787	-1.11431	1.51949	-1.77543	-1.18213	-0.561822	-1.79319	-0.667327	-0.365345	-1.12714	0.226857	-1.79571	-1.80684	F	9	11.9	Control
224	-0.710255	-0.797633	-0.821402	0.688761	-0.623379	-0.79034	-0.79034	0.5447	-0.797633	0.524184	0.44851	0.457533	-0.503592	0.445965	0.000122666	-0.335247	-0.821402	1.15488	0.472653	0.471605	F	9	11.9	Control
225	0.600068	0.167528	-0.0560805	0.843941	-0.729489	0.619922	0.619922	0.322095	0.167528	0.415523	-0.235551	-0.10612	-0.285402	-0.242649	-1.39734	-0.333735	-0.0560805	0.156867	-0.155302	-0.159086	F	9	11.9	Control
226	0.594256	0.173258	-0.120123	0.695029	-0.392708	0.766131	0.766131	2.57464	0.173258	2.50738	-0.863464	-0.773653	-0.0674679	-0.873911	-1.98528	-0.279714	-0.120123	1.79089	-0.779739	-0.785784	F	9	11.9	Control
227	0.341775	-0.070739	-0.271094	0.872029	-0.426103	0.459118	0.459118	1.55297	-0.070739	1.36304	-0.817798	-0.532418	-0.274336	-0.828579	-1.6198	-0.322376	-0.271094	0.332069	-0.732265	-0.738456	F	9	11.9	Control
228	-0.342055	-0.507752	-0.596269	1.12124	-1.14205	-0.401421	-0.401421	0.953697	-0.507752	0.967883	-0.33578	-0.306119	-0.011188	-0.341945	0.443117	-0.209447	-0.596269	0.140789	-0.252319	-0.255742	F	9	11.9	Control
229	-0.524697	-0.674918	-0.733838	0.956029	-0.717957	-0.598253	-0.598253	0.786641	-0.674918	0.647382	-0.350571	-0.352974	-0.176291	-0.357647	-1.06078	-0.272877	-0.733838	0.0824122	-0.266202	-0.270074	F	9	11.9	Control
230	-0.285896	-0.493376	-0.581668	0.918383	-0.700178	-0.308596	-0.308596	1.5559	-0.493376	1.55684	-0.599988	-0.374136	-0.415264	-0.609439	-0.573109	-0.329249	-0.581668	0.157509	-0.511225	-0.51652	F	9	11.9	Control
231	-0.402951	-0.572563	-0.716668	0.817327	-0.310102	-0.424059	-0.424059	3.21244	-0.572563	2.71214	-0.0708813	-0.0203673	-0.367271	-0.0766469	-0.264291	-0.314138	-0.716668	1.26349	0.000211171	-0.00278972	F	9	11.9	Control
232	-0.245479	-0.465987	-0.532183	0.928268	-0.948827	-0.285903	-0.285903	0.863386	-0.465987	1.00188	1.42301	1.42571	-0.709452	1.42656	-0.697527	-0.387626	-0.532183	0.54786	1.29455	1.29693	F	9	11.9	Control
233	-0.508513	-0.456494	-0.274728	-0.171493	-0.140867	-0.520192	-0.520192	-0.369106	-0.456494	-0.412091	0.598104	0.770583	-0.795497	0.595954	-0.588391	-0.393526	-0.274728	-0.388814	0.60409	0.603344	F	11	10.8	Control
234	0.270348	0.307843	0.284712	0.124502	-0.437994	0.170169	0.170169	-0.442252	0.307843	-0.426174	-2.68762	-2.08795	-0.219042	-2.70835	0.209437	-0.274102	0.284712	-0.551635	-3.01684	-3.03083	F	11	10.8	Control
235	0.175351	0.191138	0.26105	0.145961	-0.580941	0.094763	0.094763	-0.528402	0.191138	-0.523088	-2.76728	-2.17309	-0.450991	-2.7892	0.615197	-0.300084	0.26105	-0.103423	-3.13723	-3.1522	F	11	10.8	Control
236	0.0885129	0.0900142	-0.311105	0.115619	-0.182829	-0.043892	-0.043892	-0.52628	0.0900142	-0.448312	-2.58622	-1.98335	-0.422027	-2.60802	0.419441	-0.326497	-0.311105	-0.18053	-2.86581	-2.88051	F	11	10.8	Control
237	-0.0277938	-0.0288078	-0.0090015	0.0244767	-0.304363	-0.11318	-0.11318	-0.534547	-0.0288078	-0.560768	-2.72415	-2.13552	-0.414496	-2.74655	0.268331	-0.321683	-0.0090015	-0.29538	-3.07091	-3.08619	F	11	10.8	Control
238	-0.365417	-0.393661	-0.398362	0.2876	-0.409794	-0.461371	-0.461371	-0.563206	-0.393661	-0.518078	-2.71487	-2.09137	-0.236323	-2.73657	0.0917682	-0.300831	-0.398362	-0.535051	-3.06702	-3.0818	F	11	10.8	Control
239	-0.371565	-0.455551	-0.47507	0.576528	-1.13395	-0.477795	-0.477795	-0.154531	-0.455551	0.0354288	-1.20119	-1.00318	-0.210155	-1.21351	-0.671282	-0.26485	-0.47507	-0.23893	-1.13905	-1.14639	F	11	10.8	Control
240	-0.0141897	-0.116211	-0.2812	1.09402	-0.847144	-0.104726	-0.104726	0.956398	-0.116211	0.600746	-0.721774	-0.61264	-0.276063	-0.731023	-1.19391	-0.258785	-0.2812	0.178643	-0.649051	-0.654406	F	11	10.8	Control
241	-0.269384	-0.384215	-0.486677	0.966334	-0.90637	-0.367378	-0.367378	0.124612	-0.384215	0.0430509	-0.288631	-0.219064	-0.19428	-0.294867	-0.887121	-0.238229	-0.486677	0.420813	-0.206758	-0.210156	F	11	10.8	Control
242	-0.588849	-0.719601	-0.883966	0.850094	-0.445524	-0.664919	-0.664919	1.34925	-0.719601	1.20862	-0.812835	-0.537272	-0.31659	-0.823331	-0.139031	-0.30512	-0.883966	0.407617	-0.727273	-0.733305	F	11	10.8	Control
243	-0.334318	-0.458044	-0.658591	0.818002	-0.604375	-0.402724	-0.402724	1.06131	-0.458044	0.980897	-1.38235	-1.00075	-0.303968	-1.396	-0.238984	-0.277595	-0.658591	0.330555	-1.33947	-1.34775	F	11	10.8	Control
244	-0.263435	-0.336789	-0.475105	0.772659	-0.92384	-0.365078	-0.365078	1.04765	-0.336789	0.965434	-0.0312049	-0.0131239	-0.119744	-0.0358394	-0.563126	-0.241485	-0.475105	-0.232616	0.0368413	0.0344155	F	11	10.8	Control
245	-0.371565	-0.455551	-0.47507	0.576528	-1.13395	-0.477795	-0.477795	-0.154531	-0.455551	0.0354288	-1.20119	-1.00318	-0.210155	-1.21351	-0.671282	-0.26485	-0.47507	-0.23893	-1.13905	-1.14639	F	11	10.8	Control
246	-0.0141897	-0.116211	-0.2812	1.09402	-0.847144	-0.104726	-0.104726	0.956398	-0.116211	0.600746	-0.721774	-0.61264	-0.276063	-0.731023	-1.19391	-0.258785	-0.2812	0.178643	-0.649051	-0.654406	F	11	10.8	Control
247	-0.269384	-0.384215	-0.486677	0.966334	-0.90637	-0.367378	-0.367378	0.124612	-0.384215	0.0430509	-0.288631	-0.219064	-0.19428	-0.294867	-0.887121	-0.238229	-0.486677	0.420813	-0.206758	-0.210156	F	11	10.8	Control
248	-0.588849	-0.719601	-0.883966	0.850094	-0.445524	-0.664919	-0.664919	1.34925	-0.719601	1.20862	-0.812835	-0.537272	-0.31659	-0.823331	-0.139031	-0.30512	-0.883966	0.407617	-0.727273	-0.733305	F	11	10.8	Control
249	-0.334318	-0.458044	-0.658591	0.818002	-0.604375	-0.402724	-0.402724	1.06131	-0.458044	0.980897	-1.38235	-1.00075	-0.303968	-1.396	-0.238984	-0.277595	-0.658591	0.330555	-1.33947	-1.34775	F	11	10.8	Control
250	-0.263435	-0.336789	-0.475105	0.772659	-0.92384	-0.365078	-0.365078	1.04765	-0.336789	0.965434	-0.0312049	-0.0131239	-0.119744	-0.0358394	-0.563126	-0.241485	-0.475105	-0.232616	0.0368413	0.0344155	F	11	10.8	Control
251	-1.02798	-1.11513	-1.1729	0.901505	0.0609806	-1.07973	-1.07973	0.92125	-1.11513	0.600774	-0.407599	-0.44135	0.231911	-0.412185	-1.25217	-0.0545894	-1.1729	-0.174451	-0.322953	-0.325605	M	6	10.6	Control
252	-1.03927	-1.09484	-1.0978	0.863129	-0.0774693	-1.08394	-1.08394	-0.0551689	-1.09484	-0.204527	-0.458143	-0.839331	0.531973	-0.460593	-1.35061	0.128281	-1.0978	0.240792	-0.373867	-0.37541	M	6	10.6	Control
253	-1.11155	-1.15732	-1.22883	0.64457	-0.214544	-1.17446	-1.17446	0.267631	-1.15732	0.0694975	0.239438	-0.151458	0.403842	0.239593	-1.72491	0.0292838	-1.22883	0.321046	0.283647	0.283725	M	6	10.6	Control
254	-1.08549	-1.15418	-1.17419	0.775026	-0.194573	-1.13986	-1.13986	0.716831	-1.15418	0.449036	-0.0276056	-0.529295	0.790879	-0.0279352	-0.987007	0.117095	-1.17419	0.254591	0.0380239	0.0377006	M	6	10.6	Control
255	-0.99648	-1.02867	-1.14711	0.514095	0.138687	-1.065	-1.065	0.352517	-1.02867	0.164107	-0.0514983	-0.408874	0.489046	-0.052965	-0.906375	0.0331472	-1.14711	-0.114458	0.0163099	0.0154335	M	6	10.6	Control
256	-0.529689	-0.680129	-0.801766	0.841978	-0.775833	-0.57649	-0.57649	1.76615	-0.680129	1.72987	-0.336102	-0.210588	-0.423965	-0.343288	-1.01949	-0.288637	-0.801766	0.27017	-0.25216	-0.256076	M	6	10.6	Control
257	-0.180732	-0.383545	-0.520552	0.846423	-0.842146	-0.237828	-0.237828	1.41571	-0.383545	1.33107	-1.20998	-0.898176	-0.0930881	-1.22235	-0.697508	-0.26472	-0.520552	-0.597371	-1.1486	-1.15601	M	6	10.6	Control
258	-0.483944	-0.670012	-0.758787	0.781683	-0.627126	-0.54791	-0.54791	0.674142	-0.670012	0.607165	-0.147898	-0.00725184	-0.48897	-0.154365	-0.932193	-0.329814	-0.758787	0.485242	-0.0721062	-0.0755061	M	6	10.6	Control
259	-0.579576	-0.715331	-0.757392	0.822072	-0.498272	-0.634418	-0.634418	1.79362	-0.715331	1.71193	1.3488	1.3709	-0.663192	1.35187	-0.0834413	-0.384909	-0.757392	-0.256107	1.23453	1.23664	M	6	10.6	Control
260	-0.636898	-0.790342	-0.817387	0.803823	-0.582684	-0.688589	-0.688589	2.10363	-0.790342	2.03892	-0.00519926	0.283619	-0.505637	-0.0111526	-0.0688773	-0.366462	-0.817387	-0.423832	0.0617858	0.0587573	M	6	10.6	Control
261	-1.02798	-1.11513	-1.1729	0.901505	0.0609806	-1.07973	-1.07973	0.92125	-1.11513	0.600774	-0.407599	-0.44135	0.231911	-0.412185	-1.25217	-0.0545894	-1.1729	-0.174451	-0.322953	-0.325605	M	6	10.6	Control
262	-1.03927	-1.09484	-1.0978	0.863129	-0.0774693	-1.08394	-1.08394	-0.0551689	-1.09484	-0.204527	-0.458143	-0.839331	0.531973	-0.460593	-1.35061	0.128281	-1.0978	0.240792	-0.373867	-0.37541	M	6	10.6	Control
263	-1.11155	-1.15732	-1.22883	0.64457	-0.214544	-1.17446	-1.17446	0.267631	-1.15732	0.0694975	0.239438	-0.151458	0.403842	0.239593	-1.72491	0.0292838	-1.22883	0.321046	0.283647	0.283725	M	6	10.6	Control
264	-1.08549	-1.15418	-1.17419	0.775026	-0.194573	-1.13986	-1.13986	0.716831	-1.15418	0.449036	-0.0276056	-0.529295	0.790879	-0.0279352	-0.987007	0.117095	-1.17419	0.254591	0.0380239	0.0377006	M	6	10.6	Control
265	-0.99648	-1.02867	-1.14711	0.514095	0.138687	-1.065	-1.065	0.352517	-1.02867	0.164107	-0.0514983	-0.408874	0.489046	-0.052965	-0.906375	0.0331472	-1.14711	-0.114458	0.0163099	0.0154335	M	6	10.6	Control
266	-0.529689	-0.680129	-0.801766	0.841978	-0.775833	-0.57649	-0.57649	1.76615	-0.680129	1.72987	-0.336102	-0.210588	-0.423965	-0.343288	-1.01949	-0.288637	-0.801766	0.27017	-0.25216	-0.256076	M	6	10.6	Control
267	-0.180732	-0.383545	-0.520552	0.846423	-0.842146	-0.237828	-0.237828	1.41571	-0.383545	1.33107	-1.20998	-0.898176	-0.0930881	-1.22235	-0.697508	-0.26472	-0.520552	-0.597371	-1.1486	-1.15601	M	6	10.6	Control
268	-0.483944	-0.670012	-0.758787	0.781683	-0.627126	-0.54791	-0.54791	0.674142	-0.670012	0.607165	-0.147898	-0.00725184	-0.48897	-0.154365	-0.932193	-0.329814	-0.758787	0.485242	-0.0721062	-0.0755061	M	6	10.6	Control
269	-0.579576	-0.715331	-0.757392	0.822072	-0.498272	-0.634418	-0.634418	1.79362	-0.715331	1.71193	1.3488	1.3709	-0.663192	1.35187	-0.0834413	-0.384909	-0.757392	-0.256107	1.23453	1.23664	M	6	10.6	Control
270	-0.636898	-0.790342	-0.817387	0.803823	-0.582684	-0.688589	-0.688589	2.10363	-0.790342	2.03892	-0.00519926	0.283619	-0.505637	-0.0111526	-0.0688773	-0.366462	-0.817387	-0.423832	0.0617858	0.0587573	M	6	10.6	Control
271	-0.807825	-0.81095	-0.683085	-0.189424	0.41815	-0.880583	-0.880583	-0.409755	-0.81095	-0.490577	0.601305	0.762322	-0.809248	0.599221	0.120152	-0.389395	-0.683085	0.292461	0.606885	0.606171	F	15	10.5	Control
272	-0.332692	-0.259398	0.00753163	-0.278401	-0.133789	-0.329476	-0.329476	-0.699354	-0.259398	-0.639737	0.5948	0.767353	-0.79165	0.592665	-0.3441	-0.389909	0.00753163	-0.350366	0.601234	0.600491	F	15	10.5	Control
273	-0.29962	-0.216908	0.0305975	-0.0391637	-0.54862	-0.280523	-0.280523	-0.588894	-0.216908	-0.545214	0.597354	0.765141	-0.776968	0.595265	0.0366283	-0.387303	0.0305975	-0.42899	0.603445	0.602724	F	15	10.5	Control
274	-0.403737	-0.342416	-0.137274	0.0604422	-0.525269	-0.419474	-0.419474	-0.548722	-0.342416	-0.508364	0.56215	0.742873	-0.759058	0.559818	-0.144903	-0.387489	-0.137274	-0.568311	0.572729	0.571869	F	15	10.5	Control
275	-0.387951	-0.33611	-0.123877	-0.04195	-0.159043	-0.424491	-0.424491	-0.505801	-0.33611	-0.555744	0.597371	0.781164	-0.779165	0.59528	0.276282	-0.38752	-0.123877	-0.28649	0.603443	0.60272	F	15	10.5	Control
276	-0.401212	-0.318519	-0.100459	-0.05539	-0.533872	-0.39254	-0.39254	-0.557754	-0.318519	-0.496479	0.593203	0.776524	-0.790384	0.591052	-0.0261862	-0.390467	-0.100459	-0.342273	0.599831	0.599079	F	15	10.5	Control
277	-0.635962	-0.765395	-0.934716	0.807862	-0.560588	-0.703208	-0.703208	0.814438	-0.765395	0.921488	-0.273572	-0.269629	0.425187	-0.278177	0.561955	-0.116931	-0.934716	-0.541745	-0.192998	-0.195607	F	15	10.5	Control
278	-0.504096	-0.605246	-0.810249	0.800433	-0.967208	-0.548657	-0.548657	2.25725	-0.605246	2.0291	-0.940435	-0.828251	0.017775	-0.950581	-0.733608	-0.227734	-0.810249	-0.576111	-0.860459	-0.866418	F	15	10.5	Control
279	-0.510235	-0.618518	-0.666118	0.786517	-0.954769	-0.569149	-0.569149	1.6704	-0.618518	1.67604	-1.62161	-1.1673	-0.315613	-1.63778	-0.916725	-0.33427	-0.666118	-0.961444	-1.61328	-1.62327	F	15	10.5	Control
280	-0.747668	-0.845538	-0.955514	0.774646	-0.924382	-0.80621	-0.80621	0.933668	-0.845538	0.978684	-0.671035	-0.471967	-0.31917	-0.680381	-0.67104	-0.288491	-0.955514	-0.511815	-0.582874	-0.58818	F	15	10.5	Control
281	-0.491837	-0.621183	-0.751564	0.921993	-1.26935	-0.537676	-0.537676	0.789288	-0.621183	0.99373	-1.41697	-0.997936	-0.430933	-1.43218	-0.362915	-0.354483	-0.751564	-0.573102	-1.37767	-1.38689	F	15	10.5	Control
282	-0.334018	-0.515585	-0.564273	0.95191	-1.20925	-0.308736	-0.308736	1.23257	-0.515585	1.36862	1.25071	1.30813	-0.593107	1.25319	0.267653	-0.375878	-0.564273	-0.40241	1.13654	1.13825	F	15	10.5	Control
283	-1.51233	-1.47208	-1.47417	2.40302	0.958114	-1.45819	-1.45819	-0.475313	-1.47208	-0.792463	-1.25514	-1.25624	0.14114	-1.26299	0.564687	0.0232392	-1.47417	-0.296671	-1.20096	-1.20583	M	7	10.8	Control
284	-0.851092	-0.658152	-0.832939	2.05818	-0.38211	-0.718416	-0.718416	0.112338	-0.658152	-0.129026	-1.26882	-1.29951	0.41655	-1.27613	-0.596085	0.0597696	-0.832939	-0.278693	-1.21647	-1.22096	M	7	10.8	Control
285	-0.839898	-0.840786	-0.974436	0.20918	0.0698639	-0.910752	-0.910752	0.288995	-0.840786	0.0400449	-1.23378	-1.23098	0.272361	-1.24223	-0.280515	-0.0187345	-0.974436	-0.405625	-1.17696	-1.1821	M	7	10.8	Control
286	-0.617294	-0.640909	-0.727423	0.612417	-0.206303	-0.707008	-0.707008	0.273043	-0.640909	-0.0282518	-1.661	-1.61983	0.134137	-1.67228	-0.913334	-0.0660341	-0.727423	-0.0235927	-1.67544	-1.68244	M	7	10.8	Control
287	-0.569754	-0.683258	-0.748895	0.771671	-0.530776	-0.688931	-0.688931	-0.108708	-0.683258	-0.243515	-1.0324	-1.14805	0.191939	-1.03963	-1.07805	-0.00466766	-0.748895	-0.40477	-0.959472	-0.96384	M	7	10.8	Control
288	-0.676578	-0.730225	-0.884749	0.549144	0.0243149	-0.789752	-0.789752	0.224008	-0.730225	-0.0961454	-0.803446	-1.1524	0.0269024	-0.811606	-1.27603	-0.148706	-0.884749	0.216317	-0.718829	-0.723552	M	7	10.8	Control
289	-0.231911	-0.407352	-0.650332	0.901156	-1.09387	-0.341116	-0.341116	0.112355	-0.407352	0.31354	-0.340416	-0.501977	0.319425	-0.344501	-0.0658252	-0.045536	-0.650332	0.355336	-0.273057	-0.27551	M	7	10.8	Control
290	-0.263739	-0.381772	-0.514241	0.784767	-0.528716	-0.3803	-0.3803	0.772816	-0.381772	0.699213	-0.484855	-0.685561	0.28967	-0.489469	-0.479716	-0.0238493	-0.514241	0.0515282	-0.399047	-0.401777	M	7	10.8	Control
291	-0.0774822	-0.175819	-0.364967	0.719692	-0.959292	-0.219786	-0.219786	0.10485	-0.175819	0.242824	-0.618924	-0.739395	0.214378	-0.625107	-0.822273	-0.0839497	-0.364967	-0.122941	-0.532047	-0.535647	M	7	10.8	Control
292	0.0548189	-0.129375	-0.295401	0.565994	-0.96782	-0.110928	-0.110928	0.0171916	-0.129375	0.148826	-0.0458619	-0.18923	0.126591	-0.0489751	-0.315946	-0.106825	-0.295401	0.262096	0.0224184	0.020731	M	7	10.8	Control
293	-0.379861	-0.458937	-0.662025	0.745269	-0.798237	-0.506894	-0.506894	0.243874	-0.458937	0.254723	-0.232285	-0.39428	0.0251741	-0.237493	-1.43974	-0.184719	-0.662025	0.257536	-0.15312	-0.155944	M	7	10.8	Control
294	-0.497569	-0.572719	-0.771421	0.754276	-0.489514	-0.61033	-0.61033	1.03001	-0.572719	0.985713	-0.631623	-0.710275	-0.0845153	-0.638306	-0.0806599	-0.11481	-0.771421	0.299487	-0.544528	-0.548418	M	7	10.8	Control
295	-1.30867	-1.36452	-1.36765	0.637397	0.335447	-1.33016	-1.33016	0.984041	-1.36452	0.979815	-0.184331	0.0637609	0.266665	-0.189739	-0.612611	-0.224891	-1.36765	-1.1089	-0.107279	-0.110207	F	12	11.9	Control
296	-0.684577	-0.821779	-0.871397	0.882251	-0.830378	-0.747471	-0.747471	0.377773	-0.821779	0.375161	0.353202	0.495608	-0.366325	0.350224	-0.587895	-0.316429	-0.871397	-0.701088	0.371354	0.369945	F	12	11.9	Control
297	-0.96924	-1.06371	-1.05118	0.914967	-0.407073	-0.995061	-0.995061	2.14605	-1.06371	1.99911	1.9287	1.86422	-0.686667	1.9357	-0.653235	-0.389763	-1.05118	-0.789657	1.69363	1.6978	F	12	11.9	Control
298	-1.30416	-1.34858	-1.35527	0.91707	-0.183629	-1.33754	-1.33754	0.691856	-1.34858	0.600351	-0.959747	-0.662403	-0.283876	-0.970791	-0.0979162	-0.279072	-1.35527	-0.0980699	-0.880319	-0.886778	F	12	11.9	Control
299	-1.38041	-1.44603	-1.37451	0.796469	-0.0214852	-1.39522	-1.39522	0.328759	-1.44603	0.422467	0.162621	0.439083	-0.70021	0.157744	0.545308	-0.371606	-1.37451	0.177848	0.216222	0.213849	F	12	11.9	Control
300	-1.45396	-1.47782	-1.44887	0.800872	-0.191158	-1.44435	-1.44435	2.20112	-1.47782	2.67341	-0.544961	-0.37162	-0.234123	-0.553516	0.339268	-0.289906	-1.44887	-0.499907	-0.456665	-0.461466	F	12	11.9	Control
301	-0.977516	-1.04658	-1.08024	0.992108	0.197752	-1.03321	-1.03321	3.47761	-1.04658	2.76298	0.457453	0.689166	-0.905603	0.454276	-1.9034	-0.39955	-1.08024	1.31938	0.464119	0.462712	F	11	11.2	Control
302	-0.00610419	-0.15853	-0.20456	0.771368	-1.17369	-0.104189	-0.104189	0.238822	-0.15853	0.451362	0.784488	0.899354	-0.612438	0.783888	0.947331	-0.36631	-0.20456	0.57852	0.747482	0.747497	F	11	11.2	Control
303	-0.170756	-0.276303	-0.206584	0.63644	-0.813466	-0.307634	-0.307634	0.0337902	-0.276303	0.0898388	0.790775	0.791941	-0.624558	0.79022	-0.389824	-0.36613	-0.206584	-0.018805	0.752842	0.752884	F	11	11.2	Control
304	-0.243955	-0.301343	-0.271801	0.639101	-1.05559	-0.363561	-0.363561	0.436939	-0.301343	0.450232	0.08092	0.212979	-0.596847	0.0759076	-0.320086	-0.335699	-0.271801	0.419602	0.125157	0.122577	F	11	11.2	Control
305	-0.657456	-0.281043	-0.230862	3.33691	-1.70708	-0.305708	-0.305708	-0.127935	-0.281043	0.0670641	1.86128	1.80689	-0.611334	1.86792	0.178963	-0.377129	-0.230862	-0.743732	1.64132	1.64529	F	11	11.2	Control
306	-0.329959	-0.418244	-0.416561	0.698993	-0.820915	-0.456497	-0.456497	0.816531	-0.418244	0.568143	1.36547	1.36637	-0.876249	1.3686	-0.888801	-0.39085	-0.416561	1.06225	1.24809	1.25025	F	11	11.2	Control
307	-0.387726	-0.452432	-0.616456	0.9076	-1.34048	-0.458595	-0.458595	0.956326	-0.452432	0.902797	-0.720265	-0.634996	-0.0807935	-0.727456	0.284808	-0.114705	-0.616456	-0.309391	-0.633951	-0.638201	M	6	10.6	Control
308	-0.589542	-0.637891	-0.736071	0.963478	-0.991378	-0.653303	-0.653303	0.984954	-0.637891	0.987835	-0.50592	-0.688008	0.0510561	-0.510781	-0.309664	-0.0335204	-0.736071	0.388158	-0.419706	-0.42259	M	6	10.6	Control
309	-0.561409	-0.670609	-0.701464	0.892427	-1.25285	-0.63231	-0.63231	0.081225	-0.670609	0.0909529	-1.15631	-0.994617	0.276713	-1.16461	-0.183567	-0.0328287	-0.701464	-0.456692	-1.09221	-1.09734	M	6	10.6	Control
310	-0.608907	-0.697624	-0.836267	0.733403	-1.11074	-0.693912	-0.693912	0.56367	-0.697624	0.55318	-0.636762	-0.568389	-0.0169906	-0.643293	-0.270176	-0.101766	-0.836267	-0.280585	-0.549667	-0.553506	M	6	10.6	Control
311	-0.592674	-0.691926	-0.865226	0.626905	-0.843834	-0.681294	-0.681294	0.0707293	-0.691926	0.23661	-1.0326	-0.905546	0.186884	-1.0397	-0.777802	0.00472233	-0.865226	-0.204478	-0.959799	-0.964155	M	6	10.6	Control
312	-0.95089	-1.05308	-1.10612	1.10269	-0.756386	-0.996584	-0.996584	0.379394	-1.05308	0.313231	-0.738949	-0.648503	0.0721316	-0.746622	-0.193342	-0.140947	-1.10612	0.484197	-0.652878	-0.657366	M	6	10.6	Control
313	0.0750063	-0.139872	-0.201176	0.795696	-0.755324	0.0453304	0.0453304	1.74047	-0.139872	1.52837	-1.21696	-0.918535	-0.244308	-1.23005	0.142374	-0.305614	-0.201176	-0.157085	-1.15585	-1.16367	F	7	10.8	Control
314	-0.385337	-0.602203	-0.650491	0.769518	-0.59644	-0.482258	-0.482258	-0.336546	-0.602203	-0.261103	-0.765273	-0.314595	-0.850528	-0.776737	0.00264585	-0.393592	-0.650491	0.0543991	-0.677827	-0.684322	F	7	10.8	Control
315	0.0948611	-0.253032	-0.394867	0.780821	-0.273831	0.168234	0.168234	0.722157	-0.253032	1.02904	-0.748848	-0.47782	-0.720135	-0.759868	-1.52137	-0.37048	-0.394867	0.493777	-0.661267	-0.667517	F	7	10.8	Control
316	-0.162275	-0.443924	-0.53947	0.716881	0.0133972	-0.073403	-0.073403	1.30622	-0.443924	1.51868	-1.66269	-1.22666	-0.660994	-1.67916	-1.91408	-0.337002	-0.53947	1.12554	-1.66153	-1.67175	F	7	10.8	Control
317	-0.244251	-0.568608	-0.640175	0.759875	-0.194755	-0.132002	-0.132002	0.846366	-0.568608	0.941317	-1.31924	-0.94373	-0.742157	-1.33405	-0.739761	-0.368487	-0.640175	1.12099	-1.26806	-1.27694	F	7	10.8	Control
318	-0.491298	-0.725536	-0.7599	0.827404	-0.324696	-0.464345	-0.464345	0.762203	-0.725536	0.905934	-1.25287	-0.903423	-0.749198	-1.26713	-1.29034	-0.362558	-0.7599	1.27867	-1.19474	-1.20325	F	7	10.8	Control
319	-1.1507	-1.22039	-1.26407	0.915811	0.246045	-1.19822	-1.19822	2.52546	-1.22039	1.94114	1.0192	1.16193	-0.839267	1.01987	-0.886183	-0.400042	-1.26407	-0.459622	0.96322	0.964059	F	14	11.2	Control
320	-0.946205	-0.888015	-0.903289	3.14999	-0.503256	-0.831677	-0.831677	1.4862	-0.888015	1.28734	-1.20122	-0.806198	-0.688004	-1.21518	-0.924572	-0.364873	-0.903289	0.669804	-1.13814	-1.14642	F	14	11.2	Control
321	-1.108	-1.15753	-1.16235	0.578187	0.310908	-1.18454	-1.18454	1.60523	-1.15753	1.18799	1.07335	1.19085	-0.903952	1.0744	-1.38065	-0.399909	-1.16235	-0.41694	1.00838	1.00942	F	14	11.2	Control
322	-1.33333	-1.40444	-1.38795	0.693052	0.423563	-1.39882	-1.39882	0.216515	-1.40444	0.0203698	0.438636	0.670324	-0.936919	0.435337	-0.245979	-0.39894	-1.38795	0.792401	0.464191	0.462787	F	14	11.2	Control
323	-1.31084	-1.35571	-1.31946	0.502872	0.428824	-1.37306	-1.37306	0.719835	-1.35571	0.644093	0.53826	0.771689	-0.92893	0.535629	-0.450769	-0.400419	-1.31946	0.111662	0.551907	0.550892	F	14	11.2	Control
324	-1.25815	-1.34128	-1.31502	0.846797	0.202072	-1.32307	-1.32307	0.470973	-1.34128	0.236018	0.571414	0.77995	-0.930077	0.568993	-0.570516	-0.401931	-1.31502	-0.0957574	0.580895	0.580003	F	14	11.2	Control
325	-0.514132	-0.605342	-0.712819	0.787737	-0.723557	-0.609547	-0.609547	0.503793	-0.605342	0.464108	-0.167666	-0.158721	0.24471	-0.171272	0.566485	-0.0874126	-0.712819	-0.0392249	-0.107779	-0.109922	F	7	10.6	Control
326	-0.438892	-0.528944	-0.555576	0.787046	-0.666948	-0.542721	-0.542721	1.19736	-0.528944	1.17531	1.07772	1.18309	-0.842054	1.07885	-0.207918	-0.39457	-0.555576	-0.285704	0.994248	0.995248	F	7	10.6	Control
327	-0.62934	-0.703586	-0.73555	0.888244	-0.964623	-0.719499	-0.719499	2.30504	-0.703586	2.12738	0.638165	0.854819	-0.850461	0.636283	0.396476	-0.394206	-0.73555	0.183907	0.638922	0.638326	F	7	10.6	Control
328	-0.875711	-0.982618	-0.894013	0.74898	-0.623947	-0.953356	-0.953356	-0.193681	-0.982618	-0.297571	0.585496	0.800505	-0.871015	0.583203	-0.951377	-0.399034	-0.894013	-0.338529	0.593168	0.592344	F	7	10.6	Control
329	-0.905781	-1.00976	-0.975929	0.894591	-0.387768	-0.934504	-0.934504	0.653235	-1.00976	0.380361	0.517442	0.749921	-0.899541	0.514678	0.113808	-0.399408	-0.975929	1.55937	0.533656	0.532562	F	7	10.6	Control
330	-1.05473	-1.09705	-1.03262	0.577979	-0.4816	-1.11703	-1.11703	0.117575	-1.09705	-0.0103271	0.648921	0.853605	-0.889156	0.647096	0.556487	-0.395738	-1.03262	0.962204	0.64823	0.64767	F	7	10.6	Control
331	-0.514132	-0.605342	-0.712819	0.787737	-0.723557	-0.609547	-0.609547	0.503793	-0.605342	0.464108	-0.167666	-0.158721	0.24471	-0.171272	0.566485	-0.0874126	-0.712819	-0.0392249	-0.107779	-0.109922	F	7	10.6	Control
332	-0.438892	-0.528944	-0.555576	0.787046	-0.666948	-0.542721	-0.542721	1.19736	-0.528944	1.17531	1.07772	1.18309	-0.842054	1.07885	-0.207918	-0.39457	-0.555576	-0.285704	0.994248	0.995248	F	7	10.6	Control
333	-0.62934	-0.703586	-0.73555	0.888244	-0.964623	-0.719499	-0.719499	2.30504	-0.703586	2.12738	0.638165	0.854819	-0.850461	0.636283	0.396476	-0.394206	-0.73555	0.183907	0.638922	0.638326	F	7	10.6	Control
334	-0.875711	-0.982618	-0.894013	0.74898	-0.623947	-0.953356	-0.953356	-0.193681	-0.982618	-0.297571	0.585496	0.800505	-0.871015	0.583203	-0.951377	-0.399034	-0.894013	-0.338529	0.593168	0.592344	F	7	10.6	Control
335	-0.905781	-1.00976	-0.975929	0.894591	-0.387768	-0.934504	-0.934504	0.653235	-1.00976	0.380361	0.517442	0.749921	-0.899541	0.514678	0.113808	-0.399408	-0.975929	1.55937	0.533656	0.532562	F	7	10.6	Control
336	-1.05473	-1.09705	-1.03262	0.577979	-0.4816	-1.11703	-1.11703	0.117575	-1.09705	-0.0103271	0.648921	0.853605	-0.889156	0.647096	0.556487	-0.395738	-1.03262	0.962204	0.64823	0.64767	F	7	10.6	Control
337	-1.11846	-1.12156	-0.986114	-0.481417	0.764461	-1.11572	-1.11572	-0.950566	-1.12156	-1.07367	0.65896	0.809872	-0.693269	0.657393	-0.112361	-0.377461	-0.986114	-0.508507	0.656868	0.656432	M	6	11.8	Control
338	-1.24377	-1.22399	-1.11444	-0.263448	0.294873	-1.23812	-1.23812	-0.659263	-1.22399	-0.730432	0.657154	0.79517	-0.744754	0.655516	-0.243162	-0.383113	-1.11444	-0.338099	0.655277	0.654807	M	6	11.8	Control
339	-1.30528	-1.30657	-1.20794	-0.361867	0.686847	-1.31396	-1.31396	-0.70024	-1.30657	-0.816188	0.655614	0.825396	-0.757392	0.653933	-0.006176	-0.386217	-1.20794	-0.527111	0.654002	0.653513	M	6	11.8	Control
340	-1.31789	-1.307	-1.20832	-0.365157	0.581971	-1.32127	-1.32127	-0.415482	-1.307	-0.566791	0.653728	0.827412	-0.778476	0.652025	0.0668397	-0.387147	-1.20832	-0.261104	0.652407	0.651906	M	6	11.8	Control
341	-1.3784	-1.37255	-1.27242	-0.348553	0.776291	-1.38353	-1.38353	-0.62311	-1.37255	-0.822078	0.646079	0.825093	-0.80502	0.644305	-0.476859	-0.388943	-1.27242	-0.091049	0.645771	0.645234	M	6	11.8	Control
342	-1.3784	-1.37255	-1.27242	-0.348553	0.776291	-1.38353	-1.38353	-0.62311	-1.37255	-0.822078	0.646079	0.825093	-0.80502	0.644305	-0.476859	-0.388943	-1.27242	-0.091049	0.645771	0.645234	M	6	11.8	Control
343	-1.00406	-0.93648	-0.722778	-1.64569	1.74155	-0.901813	-0.901813	-1.15405	-0.93648	-1.1833	0.705885	0.816831	-0.717206	0.704638	-0.187018	-0.377459	-0.722778	-0.302546	0.697345	0.697096	M	6	11.8	Control
344	-1.00406	-0.93648	-0.722778	-1.64569	1.74155	-0.901813	-0.901813	-1.15405	-0.93648	-1.1833	0.705885	0.816831	-0.717206	0.704638	-0.187018	-0.377459	-0.722778	-0.302546	0.697345	0.697096	M	6	11.8	Control
345	-1.03675	-0.986893	-0.782175	-1.73055	1.82123	-0.952533	-0.952533	-1.14221	-0.986893	-1.22057	0.648295	0.737734	-0.603632	0.646829	-0.700294	-0.360637	-0.782175	-0.415727	0.647512	0.647117	M	6	11.8	Control
346	-1.03675	-0.986893	-0.782175	-1.73055	1.82123	-0.952533	-0.952533	-1.14221	-0.986893	-1.22057	0.648295	0.737734	-0.603632	0.646829	-0.700294	-0.360637	-0.782175	-0.415727	0.647512	0.647117	M	6	11.8	Control
347	-1.13412	-1.06661	-0.87255	-1.80482	1.78901	-1.04859	-1.04859	-1.05982	-1.06661	-1.10569	0.693831	0.803628	-0.707427	0.692502	-0.204932	-0.377324	-0.87255	-0.348518	0.686992	0.686697	M	6	11.8	Control
348	-1.13412	-1.06661	-0.87255	-1.80482	1.78901	-1.04859	-1.04859	-1.05982	-1.06661	-1.10569	0.693831	0.803628	-0.707427	0.692502	-0.204932	-0.377324	-0.87255	-0.348518	0.686992	0.686697	M	6	11.8	Control
349	-0.446941	-0.304837	0.0414698	-1.43891	1.77163	-0.283608	-0.283608	-1.16876	-0.304837	-1.12792	0.598536	0.676373	-0.639529	0.596709	0.0176624	-0.362852	0.0414698	-0.0720912	0.604346	0.603755	M	6	11.8	Control
350	-0.446941	-0.304837	0.0414698	-1.43891	1.77163	-0.283608	-0.283608	-1.16876	-0.304837	-1.12792	0.598536	0.676373	-0.639529	0.596709	0.0176624	-0.362852	0.0414698	-0.0720912	0.604346	0.603755	M	6	11.8	Control
351	-1.3981	-1.4275	-1.33488	0.525934	0.686428	-1.4255	-1.4255	-0.364169	-1.4275	-0.626795	1.30187	1.317	-0.769963	1.3046	-1.17579	-0.387255	-1.33488	0.294881	1.19643	1.19837	M	6	11.8	Control
352	-0.536369	-0.676219	-0.670152	0.764113	-0.893967	-0.606914	-0.606914	0.187776	-0.676219	0.463238	0.700574	0.815921	-0.514656	0.699499	0.644072	-0.356996	-0.670152	0.195322	0.675571	0.675309	M	6	11.8	Control
353	-0.311376	-0.56583	-0.68668	0.845445	-0.674907	-0.233902	-0.233902	2.53668	-0.56583	2.29321	1.55395	1.56617	-0.875193	1.55834	2.23595	-0.394589	-0.68668	1.49583	1.39954	1.40236	M	6	11.8	Control
354	-1.12599	-1.19006	-1.17043	0.782802	-0.99851	-1.18761	-1.18761	0.352016	-1.19006	0.296046	0.269879	0.495716	-0.626011	0.265645	0.0293534	-0.379171	-1.17043	-0.417268	0.313424	0.311445	M	6	11.8	Control
355	-1.35218	-1.38821	-1.34706	0.748444	-0.208727	-1.38876	-1.38876	0.717618	-1.38821	0.848538	1.23488	1.31418	-0.670154	1.23717	-0.125721	-0.384898	-1.34706	-0.75405	1.14165	1.14336	M	6	11.8	Control
356	-1.36001	-1.41857	-1.39435	0.92675	0.70003	-1.39315	-1.39315	1.80742	-1.41857	1.42464	0.752296	0.966657	-0.876943	0.751143	0.739058	-0.399258	-1.39435	0.371272	0.737313	0.737138	M	6	11.8	Control
357	-0.83031	-0.984259	-1.04156	0.944637	-0.522449	-0.888002	-0.888002	0.709097	-0.984259	0.446646	-0.575707	-0.435888	0.180547	-0.582795	-1.08385	-0.168213	-1.04156	-0.389483	-0.488285	-0.492336	M	6	10.6	Control
358	0.140471	-0.156759	-0.446034	0.794707	-0.334961	0.224524	0.224524	4.22575	-0.156759	3.52276	-0.857267	-0.694859	-0.163074	-0.867261	2.66857	-0.251765	-0.446034	2.11801	-0.773553	-0.779409	M	6	10.6	Control
359	0.186188	-0.156761	-0.41851	0.823253	-0.617539	0.203213	0.203213	1.25849	-0.156761	1.34122	-0.105748	-0.321446	0.453486	-0.109331	1.16717	-0.115805	-0.41851	0.450582	-0.0335935	-0.0356012	M	6	10.6	Control
360	0.368312	-0.0696579	-0.20496	0.714211	-0.501448	0.466095	0.466095	2.36268	-0.0696579	2.07961	-0.63127	-0.592085	0.0315055	-0.63883	2.36455	-0.178188	-0.20496	1.0325	-0.543548	-0.547961	M	6	10.6	Control
361	0.192606	-0.190177	-0.272713	0.884218	-0.931722	0.181546	0.181546	0.272492	-0.190177	0.399767	-0.642352	-0.623809	0.311966	-0.649123	1.66477	-0.116654	-0.272713	1.06481	-0.569842	-0.573934	M	6	10.6	Control
362	-0.647019	-0.759095	-1.00227	0.850455	-0.560233	-0.712183	-0.712183	1.44247	-0.759095	1.4544	-0.757607	-0.643472	0.270758	-0.763295	0.726287	0.00491926	-1.00227	-0.170836	-0.67283	-0.676348	M	6	10.6	Control
363	0.696755	0.404227	0.0610485	0.831219	-0.8531	0.719618	0.719618	1.61604	0.404227	1.63	-0.798896	-0.787356	-0.0652655	-0.805783	0.928528	-0.0628562	0.0610485	0.0377718	-0.729152	-0.733411	M	6	10.6	Control
364	-0.447534	-0.687983	-0.850989	0.712218	0.158411	-0.408217	-0.408217	2.12746	-0.687983	2.10674	-1.19319	-1.02573	1.03809	-1.1993	0.584974	0.112744	-0.850989	-0.517524	-1.13358	-1.13761	M	6	10.6	Control
365	-0.0618572	-0.305787	-0.585556	0.70362	0.237759	0.0428018	0.0428018	5.18018	-0.305787	4.13056	-0.890688	-0.577864	0.486651	-0.899257	-1.05468	-0.142249	-0.585556	-0.933059	-0.809146	-0.814235	M	6	10.6	Control
366	-0.271467	-0.530704	-0.683051	0.707067	-0.272286	-0.188386	-0.188386	1.8191	-0.530704	1.81264	-0.990425	-0.778792	0.689948	-0.997804	-0.16797	-0.0276508	-0.683051	-1.07766	-0.928624	-0.933264	M	6	10.6	Control
367	-0.83031	-0.984259	-1.04156	0.944637	-0.522449	-0.888002	-0.888002	0.709097	-0.984259	0.446646	-0.575707	-0.435888	0.180547	-0.582795	-1.08385	-0.168213	-1.04156	-0.389483	-0.488285	-0.492336	M	6	10.6	Control
368	0.140471	-0.156759	-0.446034	0.794707	-0.334961	0.224524	0.224524	4.22575	-0.156759	3.52276	-0.857267	-0.694859	-0.163074	-0.867261	2.66857	-0.251765	-0.446034	2.11801	-0.773553	-0.779409	M	6	10.6	Control
369	0.186188	-0.156761	-0.41851	0.823253	-0.617539	0.203213	0.203213	1.25849	-0.156761	1.34122	-0.105748	-0.321446	0.453486	-0.109331	1.16717	-0.115805	-0.41851	0.450582	-0.0335935	-0.0356012	M	6	10.6	Control
370	0.368312	-0.0696579	-0.20496	0.714211	-0.501448	0.466095	0.466095	2.36268	-0.0696579	2.07961	-0.63127	-0.592085	0.0315055	-0.63883	2.36455	-0.178188	-0.20496	1.0325	-0.543548	-0.547961	M	6	10.6	Control
371	0.192606	-0.190177	-0.272713	0.884218	-0.931722	0.181546	0.181546	0.272492	-0.190177	0.399767	-0.642352	-0.623809	0.311966	-0.649123	1.66477	-0.116654	-0.272713	1.06481	-0.569842	-0.573934	M	6	10.6	Control
372	-0.647019	-0.759095	-1.00227	0.850455	-0.560233	-0.712183	-0.712183	1.44247	-0.759095	1.4544	-0.757607	-0.643472	0.270758	-0.763295	0.726287	0.00491926	-1.00227	-0.170836	-0.67283	-0.676348	M	6	10.6	Control
373	0.696755	0.404227	0.0610485	0.831219	-0.8531	0.719618	0.719618	1.61604	0.404227	1.63	-0.798896	-0.787356	-0.0652655	-0.805783	0.928528	-0.0628562	0.0610485	0.0377718	-0.729152	-0.733411	M	6	10.6	Control
374	-0.447534	-0.687983	-0.850989	0.712218	0.158411	-0.408217	-0.408217	2.12746	-0.687983	2.10674	-1.19319	-1.02573	1.03809	-1.1993	0.584974	0.112744	-0.850989	-0.517524	-1.13358	-1.13761	M	6	10.6	Control
375	-0.0618572	-0.305787	-0.585556	0.70362	0.237759	0.0428018	0.0428018	5.18018	-0.305787	4.13056	-0.890688	-0.577864	0.486651	-0.899257	-1.05468	-0.142249	-0.585556	-0.933059	-0.809146	-0.814235	M	6	10.6	Control
376	-0.271467	-0.530704	-0.683051	0.707067	-0.272286	-0.188386	-0.188386	1.8191	-0.530704	1.81264	-0.990425	-0.778792	0.689948	-0.997804	-0.16797	-0.0276508	-0.683051	-1.07766	-0.928624	-0.933264	M	6	10.6	Control
377	-1.28864	-1.18293	-1.15572	2.77298	-0.334288	-1.18891	-1.18891	0.0975995	-1.18293	-0.0673146	-1.17228	-0.896982	-0.284175	-1.18483	-0.41687	-0.289949	-1.15572	-0.27537	-1.10732	-1.11478	F	9	11.6	Control
378	-0.360861	-0.488243	-0.564703	0.924159	-0.610726	-0.392967	-0.392967	2.88907	-0.488243	2.79545	-0.516859	-0.474786	-0.0785219	-0.524644	-0.319045	-0.246289	-0.564703	-0.148117	-0.429131	-0.433506	F	9	11.6	Control
379	-0.477661	-0.648506	-0.834063	0.915159	-0.642815	-0.539855	-0.539855	0.840623	-0.648506	0.771501	-0.713158	-0.646272	-0.0794892	-0.722376	-0.430449	-0.260481	-0.834063	-0.539877	-0.625759	-0.631025	F	9	11.6	Control
380	-0.673058	-0.753948	-0.862905	0.660074	-0.513727	-0.77581	-0.77581	0.247956	-0.753948	0.272024	-0.77627	-0.770227	-0.113617	-0.784461	0.169681	-0.16177	-0.862905	-0.0703749	-0.690806	-0.695582	F	9	11.6	Control
381	-0.734402	-0.742126	-0.802017	0.771863	-0.608807	-0.809307	-0.809307	1.83818	-0.742126	1.29693	-0.486184	-0.38641	-0.107281	-0.493166	-0.211562	-0.200585	-0.802017	-0.467301	-0.399174	-0.403103	F	9	11.6	Control
382	-0.192259	-0.382759	-0.509726	0.923184	-0.687835	-0.263409	-0.263409	0.589863	-0.382759	0.483879	-0.574817	-0.544105	0.0576057	-0.580499	-0.617788	-0.0656794	-0.509726	-0.223605	-0.487907	-0.491257	F	9	11.6	Control
383	0.0645183	-0.0532107	-0.215416	0.813223	-1.01404	-0.0600376	-0.0600376	1.12862	-0.0532107	0.911268	-0.45908	-0.565462	0.345328	-0.464147	-0.318921	-0.0688722	-0.215416	-0.0463067	-0.373367	-0.376346	F	9	11.6	Control
384	1.07754	0.757075	0.442769	0.856375	-1.02084	0.964493	0.964493	1.41907	0.757075	1.26537	0.356349	0.0501651	0.171084	0.35672	-0.0668614	-0.0132126	0.442769	-0.166013	0.389189	0.389361	F	9	11.6	Control
385	1.00277	0.64535	0.486888	0.923123	-1.2097	0.900297	0.900297	0.303943	0.64535	0.458345	-0.477362	-0.501086	-0.12663	-0.482811	0.907768	-0.0896232	0.486888	0.344613	-0.391164	-0.394377	F	9	11.6	Control
386	0.938211	0.681166	0.368042	0.861584	-1.11545	0.810978	0.810978	0.935013	0.681166	0.951806	-0.714915	-0.544819	-0.239408	-0.723232	1.19809	-0.196148	0.368042	0.887768	-0.627944	-0.632792	F	9	11.6	Control
387	-0.975408	-1.0712	-1.12273	0.817928	-0.142112	-1.03232	-1.03232	1.52512	-1.0712	1.33019	-0.501667	-0.365982	-0.0542217	-0.507273	0.560254	-0.0909519	-1.12273	-0.308951	-0.415122	-0.418387	M	6	10.4	Anemia
388	0.190985	0.123077	-0.181807	0.812105	-1.11495	0.0752744	0.0752744	0.917469	0.123077	0.91302	0.203716	-0.162431	0.693609	0.207574	0.122852	0.374363	-0.181807	-0.266127	0.249692	0.251398	M	6	10.4	Anemia
389	0.518348	0.356456	0.0956413	0.990437	-0.941334	0.416269	0.416269	0.885049	0.356456	0.744352	-0.303743	-0.502907	0.119317	-0.307661	-0.31776	-0.0489298	0.0956413	-0.0584326	-0.222458	-0.224728	M	6	10.4	Anemia
390	0.113507	-0.096874	-0.343874	0.944846	-0.740007	0.0719725	0.0719725	0.927449	-0.096874	1.05722	-0.252278	-0.439637	0.509754	-0.254036	-0.156804	0.0990553	-0.343874	-0.146561	-0.174006	-0.175187	M	6	10.4	Anemia
391	0.512742	0.28553	-0.0548094	1.17608	-1.13841	0.527045	0.527045	1.26001	0.28553	1.36029	-0.115605	-0.372834	0.572023	-0.116629	-0.826434	0.0990301	-0.0548094	-0.268368	-0.0441686	-0.0448961	M	6	10.4	Anemia
392	0.284649	0.00960861	-0.221062	0.976126	-0.476527	0.28839	0.28839	1.41247	0.00960861	1.42853	-0.271343	-0.447076	0.285031	-0.274192	-1.17412	0.0208207	-0.221062	0.394237	-0.191765	-0.193465	M	6	10.4	Anemia
393	-0.238079	-0.540222	-0.656294	0.85138	-0.409742	-0.257192	-0.257192	0.411641	-0.540222	0.261763	0.247667	-0.184414	1.74101	0.254246	-0.587519	0.597615	-0.656294	-0.608173	0.288381	0.291336	M	6	10.4	Anemia
394	-0.21882	-0.477396	-0.544665	0.949496	-0.696142	-0.24602	-0.24602	0.382229	-0.477396	0.434709	0.749377	0.525853	1.34138	0.756172	-0.401721	0.387441	-0.544665	-0.719198	0.731422	0.734676	M	6	10.4	Anemia
395	-0.482661	-0.597615	-0.751351	0.754401	-0.917628	-0.565402	-0.565402	0.0660236	-0.597615	0.217131	0.394849	-0.278624	1.89789	0.401736	-0.686746	0.564899	-0.751351	-0.665995	0.420701	0.423896	M	6	10.4	Anemia
396	1.38569	0.957495	0.507001	0.835361	-0.731313	1.50503	1.50503	1.55294	0.957495	1.72869	-0.457857	-0.672269	1.86169	-0.453308	-0.369266	0.657085	0.507001	-0.823061	-0.376924	-0.375148	M	6	10.4	Anemia
397	1.3898	0.982498	0.672514	0.801083	-0.921522	1.37964	1.37964	0.827071	0.982498	0.950537	-0.123668	-0.288149	1.68839	-0.119224	-0.388246	0.550993	0.672514	-0.789515	-0.0543474	-0.0525409	M	6	10.4	Anemia
398	-0.689055	-0.668904	-0.570337	0.29301	-0.215897	-0.74416	-0.74416	0.0941174	-0.668904	-0.0411808	0.526659	0.744586	-0.761878	0.524108	0.562733	-0.385265	-0.570337	-0.147062	0.541654	0.540663	F	6	11	Control
399	-0.733474	-0.739888	-0.628837	0.0394094	0.0181763	-0.796474	-0.796474	-0.0073565	-0.739888	-0.259744	0.562183	0.742266	-0.750378	0.559868	0.363116	-0.385879	-0.628837	-0.471363	0.572755	0.571901	F	6	11	Control
400	-0.536716	-0.50885	-0.378771	0.0375224	0.0250567	-0.615102	-0.615102	-0.180775	-0.50885	-0.280974	0.675087	0.854515	-0.661406	0.673699	1.04642	-0.370706	-0.378771	-0.365517	0.67078	0.670432	F	6	11	Control
401	-0.322923	-0.331735	-0.180688	0.354245	-0.516892	-0.393634	-0.393634	-0.13493	-0.331735	-0.323741	0.536181	0.716377	-0.740166	0.533821	1.42991	-0.373327	-0.180688	0.49314	0.549941	0.549043	F	6	11	Control
402	-0.197803	-0.192437	0.0254743	-0.190968	0.00582116	-0.267317	-0.267317	-0.386123	-0.192437	-0.448987	0.556374	0.686651	-0.536807	0.554493	1.50293	-0.340844	0.0254743	0.126528	0.550612	0.549866	F	6	11	Control
403	-0.197803	-0.192437	0.0254743	-0.190968	0.00582116	-0.267317	-0.267317	-0.386123	-0.192437	-0.448987	0.556374	0.686651	-0.536807	0.554493	1.50293	-0.340844	0.0254743	0.126528	0.550612	0.549866	F	6	11	Control
404	-0.649399	-0.556376	-0.33585	-0.996153	0.921693	-0.645705	-0.645705	-0.825265	-0.556376	-0.866662	0.699757	0.826805	-0.685433	0.698469	-0.118673	-0.377277	-0.33585	-0.446154	0.674951	0.674597	F	6	11	Control
405	-0.649399	-0.556376	-0.33585	-0.996153	0.921693	-0.645705	-0.645705	-0.825265	-0.556376	-0.866662	0.699757	0.826805	-0.685433	0.698469	-0.118673	-0.377277	-0.33585	-0.446154	0.674951	0.674597	F	6	11	Control
406	-0.94182	-0.887015	-0.707648	-0.924453	0.823355	-0.911391	-0.911391	-0.910908	-0.887015	-0.911337	0.609783	0.714361	-0.658409	0.607971	0.523962	-0.36884	-0.707648	-0.0292883	0.614165	0.613579	F	6	11	Control
407	-0.94182	-0.887015	-0.707648	-0.924453	0.823355	-0.911391	-0.911391	-0.910908	-0.887015	-0.911337	0.609783	0.714361	-0.658409	0.607971	0.523962	-0.36884	-0.707648	-0.0292883	0.614165	0.613579	F	6	11	Control
408	-1.01263	-0.943993	-0.754228	-1.5001	1.40617	-0.972059	-0.972059	-1.04682	-0.943993	-1.08475	0.771098	0.87648	-0.722162	0.770273	0.00361857	-0.379563	-0.754228	-0.280281	0.753359	0.753349	F	6	11	Control
409	-1.01263	-0.943993	-0.754228	-1.5001	1.40617	-0.972059	-0.972059	-1.04682	-0.943993	-1.08475	0.771098	0.87648	-0.722162	0.770273	0.00361857	-0.379563	-0.754228	-0.280281	0.753359	0.753349	F	6	11	Control
410	-0.994602	-0.936787	-0.820176	-0.834428	1.15052	-1.01069	-1.01069	-0.575076	-0.936787	-0.626037	0.511597	0.671039	-0.500883	0.509188	-0.121332	-0.362256	-0.820176	-1.00022	0.528389	0.527457	F	6	11	Control
411	-0.994602	-0.936787	-0.820176	-0.834428	1.15052	-1.01069	-1.01069	-0.575076	-0.936787	-0.626037	0.511597	0.671039	-0.500883	0.509188	-0.121332	-0.362256	-0.820176	-1.00022	0.528389	0.527457	F	6	11	Control
412	-0.853861	-0.790662	-0.594596	-0.925049	1.0177	-0.858383	-0.858383	-0.907057	-0.790662	-0.887516	0.698222	0.830231	-0.658396	0.69701	0.501398	-0.36886	-0.594596	-0.468724	0.673622	0.673302	F	6	11	Control
413	-0.853861	-0.790662	-0.594596	-0.925049	1.0177	-0.858383	-0.858383	-0.907057	-0.790662	-0.887516	0.698222	0.830231	-0.658396	0.69701	0.501398	-0.36886	-0.594596	-0.468724	0.673622	0.673302	F	6	11	Control
414	-0.819016	-0.855324	-0.942062	0.828289	-0.795208	-0.869286	-0.869286	1.13244	-0.855324	1.20695	-0.732687	-0.763464	0.623929	-0.738122	-0.909509	0.0134795	-0.942062	-0.580907	-0.6477	-0.650988	F	6	11	Control
415	-1.00623	-1.04064	-1.07513	0.726939	-1.06802	-1.04859	-1.04859	0.0487496	-1.04064	0.131774	-0.219264	-0.304513	0.307956	-0.223646	-1.11101	-0.125029	-1.07513	-0.312296	-0.15652	-0.15903	F	6	11	Control
416	-0.948974	-0.960021	-1.12425	0.843762	-1.30003	-0.96717	-0.96717	1.399	-0.960021	1.25247	-0.285525	-0.334739	0.514475	-0.287733	-0.764998	0.0774752	-1.12425	-0.148869	-0.221089	-0.222582	F	6	11	Control
417	-1.00262	-1.01747	-1.14067	0.717285	-0.709366	-1.04178	-1.04178	0.621551	-1.01747	0.72605	-0.315031	-0.456658	0.681934	-0.317739	-0.531124	0.0507781	-1.14067	-0.399334	-0.233922	-0.235599	F	6	11	Control
418	-0.988362	-1.00182	-1.08689	0.575972	-0.811531	-1.04002	-1.04002	0.441066	-1.00182	0.601816	-1.42076	-1.18031	0.392449	-1.43175	-0.386021	-0.113166	-1.08689	-0.710072	-1.38443	-1.3912	F	6	11	Control
419	-0.980471	-1.01133	-1.12958	0.532419	-0.5664	-1.03808	-1.03808	0.521433	-1.01133	0.438186	-0.320247	-0.276911	0.671963	-0.323883	-0.281688	-0.0194761	-1.12958	-0.45433	-0.238623	-0.24075	F	6	11	Control
420	-0.511441	-0.693749	-0.800058	0.786429	-0.861341	-0.584179	-0.584179	-0.214444	-0.693749	-0.0593676	-0.848847	-1.29837	0.434451	-0.852209	0.392149	0.195118	-0.800058	0.816194	-0.768341	-0.770634	F	11	8.3	Anemia
421	-0.898475	-0.952365	-1.00607	0.612405	-0.400914	-0.973165	-0.973165	-0.155651	-0.952365	-0.146827	-0.446163	-0.872179	0.530398	-0.447586	-0.277134	0.201406	-1.00607	-0.376287	-0.377578	-0.378728	F	11	8.3	Anemia
422	-0.967658	-1.12686	-1.17752	0.902433	-0.317674	-1.00635	-1.00635	-0.284359	-1.12686	-0.209679	-0.44418	-0.828143	0.828561	-0.445006	-0.162414	0.245965	-1.17752	-0.114807	-0.361036	-0.36185	F	11	8.3	Anemia
423	0.0721694	-0.324708	-0.363174	0.776415	-0.957457	0.0300506	0.0300506	-0.394688	-0.324708	-0.214173	-0.568136	-0.383111	-0.3211	-0.575872	-1.831	-0.218935	-0.363174	0.331561	-0.480287	-0.484656	F	11	8.3	Anemia
424	-1.20879	-1.30685	-1.35172	0.636304	-0.427532	-1.26771	-1.26771	-0.167992	-1.30685	-0.0925394	-0.219824	-0.131314	0.0558646	-0.224322	-1.21423	-0.134115	-1.35172	-0.544933	-0.141447	-0.143928	F	11	8.3	Anemia
425	-0.164797	-0.289734	-0.555911	0.67968	-0.977382	-0.273431	-0.273431	-0.327724	-0.289734	-0.36202	-0.0512902	-0.218672	0.445021	-0.05438	-0.233787	-0.10215	-0.555911	-0.934431	0.0172419	0.0155747	F	11	8.3	Anemia
426	0.0621991	-0.103364	-0.250894	0.785251	-0.421788	-0.0548788	-0.0548788	-0.0526671	-0.103364	-0.0281901	-0.369521	-0.392655	0.0106927	-0.375681	-0.42928	-0.19285	-0.250894	-0.389801	-0.285181	-0.288586	F	11	8.3	Anemia
427	-0.257708	-0.545208	-0.53999	0.846531	-0.760744	-0.345051	-0.345051	-0.36619	-0.545208	-0.290843	-0.424708	-0.273485	-0.098371	-0.431727	0.0333644	-0.232289	-0.53999	-0.0185371	-0.338742	-0.342657	F	11	8.3	Anemia
428	-1.0517	-1.06384	-1.08841	0.412491	-1.03462	-1.10608	-1.10608	-0.0120763	-1.06384	-0.0506298	-1.16098	-0.943622	0.384784	-1.17045	-0.957292	-0.104069	-1.08841	-0.81513	-1.09663	-1.10234	F	11	8.3	Anemia
429	-1.38615	-1.42732	-1.41138	0.828814	-0.108353	-1.40959	-1.40959	1.59421	-1.42732	1.17333	-0.393288	-0.152956	0.264414	-0.399698	-0.87304	-0.200745	-1.41138	-0.63297	-0.323329	-0.326972	F	11	8.3	Anemia
430	-0.486763	-0.62585	-0.651791	0.84148	-1.33008	-0.540007	-0.540007	0.422261	-0.62585	0.5874	-1.14994	-0.946656	-0.0880846	-1.16083	-0.532731	-0.19529	-0.651791	-0.676347	-1.08398	-1.0905	F	11	8.3	Anemia
431	-0.32407	-0.592971	-0.702638	0.696111	-0.856044	-0.299683	-0.299683	0.759886	-0.592971	0.826242	-0.183396	-0.00627225	-0.496689	-0.189142	-1.81883	-0.252613	-0.702638	0.22808	-0.106132	-0.109214	F	11	8.3	Anemia
432	-0.318739	-0.635455	-0.688263	0.75254	0.0559089	-0.26955	-0.26955	0.706378	-0.635455	0.582326	-0.856996	-0.766801	-0.394884	-0.867348	-1.71054	-0.276131	-0.688263	1.56438	-0.773186	-0.779153	F	11	8.3	Anemia
433	-0.410066	-0.689371	-0.74259	0.970712	-0.283533	-0.385304	-0.385304	0.280452	-0.689371	0.337861	-0.927606	-0.818277	-0.406868	-0.938401	-2.53239	-0.275955	-0.74259	2.08984	-0.846625	-0.852886	F	11	8.3	Anemia
434	-0.319879	-0.539288	-0.716487	0.810376	-1.05342	-0.268926	-0.268926	0.728644	-0.539288	0.934295	-0.0395032	0.0250784	0.287099	-0.0425864	-0.670991	-0.107522	-0.716487	-0.662489	0.028416	0.0267231	F	11	8.3	Anemia
435	-0.213459	-0.374527	-0.599977	0.848141	-1.07188	-0.223345	-0.223345	1.64339	-0.374527	1.65528	-0.676149	-0.496055	0.472076	-0.68174	0.0856966	-0.0187308	-0.599977	-0.626233	-0.590005	-0.5934	F	11	8.3	Anemia
436	-0.406247	-0.491294	-0.609375	0.879259	-1.06157	-0.46819	-0.46819	0.652394	-0.491294	0.727851	0.0919246	0.101641	0.467468	0.0916192	-0.61013	0.0629312	-0.609375	-0.669111	0.149088	0.148823	F	11	8.3	Anemia
437	-0.484891	-0.600437	-0.758447	0.879355	-0.921849	-0.547637	-0.547637	0.423145	-0.600437	0.489976	-0.761862	-0.602363	0.484013	-0.766992	-0.191044	0.0452636	-0.758447	-0.429771	-0.677602	-0.680764	F	11	8.3	Anemia
438	-0.528571	-0.601676	-0.755352	0.732172	-0.859445	-0.595947	-0.595947	1.18338	-0.601676	1.22846	-0.789597	-0.628056	0.439086	-0.794837	-0.479208	0.0474058	-0.755352	-0.806971	-0.706078	-0.709311	F	11	8.3	Anemia
439	-0.145336	-0.392401	-0.53519	0.878541	-0.850223	-0.214218	-0.214218	0.294424	-0.392401	0.273117	-0.262008	-0.494127	0.870272	-0.260924	-0.736663	0.328587	-0.53519	-0.195569	-0.184746	-0.184511	F	11	8.3	Anemia
440	0.21679	0.0894726	-0.181127	0.804857	-1.28259	0.112346	0.112346	1.16676	0.0894726	1.18702	0.20769	-0.275179	0.878528	0.209602	-0.593165	0.20072	-0.181127	-0.377319	0.254243	0.255076	F	11	8.3	Anemia
441	-0.65392	-0.693763	-0.86107	0.678148	-0.89779	-0.731612	-0.731612	0.618725	-0.693763	0.397329	-0.00532365	-0.66574	0.977085	-0.00254826	-1.50099	0.368465	-0.86107	0.302269	0.0573695	0.0586752	F	11	8.3	Anemia
442	-0.682074	-0.728823	-0.880071	0.352618	-0.128872	-0.762418	-0.762418	-0.33716	-0.728823	-0.411253	-0.0258202	-0.455053	0.93546	-0.0236861	-0.827506	0.322848	-0.880071	-0.413249	0.0385088	0.0394494	F	11	8.3	Anemia
443	0.559648	0.285858	-0.036279	0.964146	-1.38487	0.470797	0.470797	0.348232	0.285858	0.307187	-0.452497	-0.838743	0.606575	-0.454809	-1.2367	0.136508	-0.036279	0.172832	-0.368411	-0.369879	F	11	8.3	Anemia
444	0.488148	0.229879	-0.103567	0.67462	-1.13921	0.331693	0.331693	0.00652262	0.229879	0.147884	-0.195336	-0.838098	0.756978	-0.193385	-1.29949	0.373439	-0.103567	0.203308	-0.121282	-0.120503	F	11	8.3	Anemia
445	-0.289702	-0.297681	-0.389805	0.273978	-0.556897	-0.39129	-0.39129	-0.0511495	-0.297681	-0.0403432	-2.0513	-1.59745	-0.204904	-2.06745	1.01539	-0.21327	-0.389805	-0.0688005	-2.13985	-2.15026	M	8	10.8	Control
446	-0.243743	-0.149662	0.0543058	0.0319358	-0.467354	-0.267785	-0.267785	-0.385268	-0.149662	-0.381902	0.596473	0.769477	-0.767015	0.594381	0.273332	-0.386943	0.0543058	-0.178353	0.602667	0.601944	M	8	10.8	Control
447	-0.20858	-0.113833	0.0854443	-0.152533	-0.140772	-0.249941	-0.249941	-0.109126	-0.113833	-0.148837	0.596098	0.741767	-0.785696	0.594003	0.30196	-0.387033	0.0854443	0.275253	0.602347	0.601622	M	8	10.8	Control
448	-0.140722	-0.0696517	0.154556	-0.0849326	-0.181424	-0.181331	-0.181331	-0.265228	-0.0696517	-0.333714	0.601045	0.765141	-0.73356	0.599013	0.423486	-0.384206	0.154556	-0.0382061	0.606629	0.605936	M	8	10.8	Control
449	-0.235898	-0.164274	0.037108	-0.117695	-0.240641	-0.271719	-0.271719	-0.337842	-0.164274	-0.378571	0.594368	0.770886	-0.781817	0.59227	0.536755	-0.386111	0.037108	0.113762	0.600813	0.600086	M	8	10.8	Control
450	-0.235898	-0.164274	0.037108	-0.117695	-0.240641	-0.271719	-0.271719	-0.337842	-0.164274	-0.378571	0.594368	0.770886	-0.781817	0.59227	0.536755	-0.386111	0.037108	0.113762	0.600813	0.600086	M	8	10.8	Control
451	-0.166444	-0.0711994	0.139102	-0.596885	0.664691	-0.23385	-0.23385	-0.5946	-0.0711994	-0.564069	1.10777	1.10419	-0.715678	1.10932	1.05721	-0.371542	0.139102	0.27477	1.01904	1.02025	M	8	10.8	Control
452	-0.166444	-0.0711994	0.139102	-0.596885	0.664691	-0.23385	-0.23385	-0.5946	-0.0711994	-0.564069	1.10777	1.10419	-0.715678	1.10932	1.05721	-0.371542	0.139102	0.27477	1.01904	1.02025	M	8	10.8	Control
453	-0.386004	-0.271019	-0.348008	-1.89467	1.54426	-0.301535	-0.301535	-1.09712	-0.271019	-1.08915	0.887383	0.86167	-0.618711	0.887637	0.311267	-0.350591	-0.348008	0.225458	0.852151	0.852711	M	8	10.8	Control
454	-0.386004	-0.271019	-0.348008	-1.89467	1.54426	-0.301535	-0.301535	-1.09712	-0.271019	-1.08915	0.887383	0.86167	-0.618711	0.887637	0.311267	-0.350591	-0.348008	0.225458	0.852151	0.852711	M	8	10.8	Control
455	-0.356072	-0.260527	-0.480269	-1.53676	1.28326	-0.308213	-0.308213	-1.04102	-0.260527	-1.04361	1.01049	1.07971	-0.695333	1.01139	0.550802	-0.370529	-0.480269	0.184945	0.955853	0.956787	M	8	10.8	Control
456	-0.356072	-0.260527	-0.480269	-1.53676	1.28326	-0.308213	-0.308213	-1.04102	-0.260527	-1.04361	1.01049	1.07971	-0.695333	1.01139	0.550802	-0.370529	-0.480269	0.184945	0.955853	0.956787	M	8	10.8	Control
457	-0.449838	-0.319026	-0.0445364	-1.52135	1.37812	-0.394173	-0.394173	-0.897298	-0.319026	-0.896038	0.614923	0.738145	-0.683666	0.613126	0.065873	-0.370691	-0.0445364	-0.242994	0.618646	0.618075	M	8	10.8	Control
458	-0.449838	-0.319026	-0.0445364	-1.52135	1.37812	-0.394173	-0.394173	-0.897298	-0.319026	-0.896038	0.614923	0.738145	-0.683666	0.613126	0.065873	-0.370691	-0.0445364	-0.242994	0.618646	0.618075	M	8	10.8	Control
459	-0.587927	-0.496538	-0.221181	-1.83197	1.58472	-0.536196	-0.536196	-1.09482	-0.496538	-1.08425	0.652198	0.756576	-0.672966	0.650735	0.592933	-0.362927	-0.221181	-0.146694	0.650924	0.650535	M	8	10.8	Control
460	-0.587927	-0.496538	-0.221181	-1.83197	1.58472	-0.536196	-0.536196	-1.09482	-0.496538	-1.08425	0.652198	0.756576	-0.672966	0.650735	0.592933	-0.362927	-0.221181	-0.146694	0.650924	0.650535	M	8	10.8	Control
461	0.236926	-0.0419493	-0.25042	0.769285	-1.18784	0.151747	0.151747	-0.0210103	-0.0419493	0.209263	-0.771453	-0.678122	0.0599452	-0.780912	-0.672465	-0.251704	-0.25042	-0.421352	-0.685237	-0.69068	M	8	10.8	Control
462	0.601691	0.269056	0.19232	0.741476	-1.07771	0.553807	0.553807	0.224092	0.269056	0.50369	-1.00357	-0.807911	-0.0215076	-1.01402	-0.582852	-0.222917	0.19232	-0.602396	-0.927038	-0.933218	M	8	10.8	Control
463	0.386553	0.0805082	-0.0821276	0.803178	-1.03117	0.366644	0.366644	0.280313	0.0805082	0.790853	-1.14417	-0.851125	0.0810649	-1.15477	-0.21891	-0.179241	-0.0821276	-0.434192	-1.07783	-1.0842	M	8	10.8	Control
464	0.289388	-0.0433176	-0.138559	0.752968	-0.955402	0.235419	0.235419	0.23766	-0.0433176	0.505368	-1.10545	-0.956933	0.0973296	-1.11551	0.0551337	-0.159129	-0.138559	-0.437229	-1.03621	-1.04225	M	8	10.8	Control
465	0.144878	-0.0738887	-0.210787	0.822571	-1.15913	0.0948278	0.0948278	0.88279	-0.0738887	1.03295	-1.24594	-0.952187	-0.0787578	-1.25754	0.313702	-0.204653	-0.210787	-0.0713923	-1.18856	-1.19558	M	8	10.8	Control
466	0.236926	-0.0419493	-0.25042	0.769285	-1.18784	0.151747	0.151747	-0.0210103	-0.0419493	0.209263	-0.771453	-0.678122	0.0599452	-0.780912	-0.672465	-0.251704	-0.25042	-0.421352	-0.685237	-0.69068	M	8	10.8	Control
467	0.601691	0.269056	0.19232	0.741476	-1.07771	0.553807	0.553807	0.224092	0.269056	0.50369	-1.00357	-0.807911	-0.0215076	-1.01402	-0.582852	-0.222917	0.19232	-0.602396	-0.927038	-0.933218	M	8	10.8	Control
468	0.386553	0.0805082	-0.0821276	0.803178	-1.03117	0.366644	0.366644	0.280313	0.0805082	0.790853	-1.14417	-0.851125	0.0810649	-1.15477	-0.21891	-0.179241	-0.0821276	-0.434192	-1.07783	-1.0842	M	8	10.8	Control
469	0.289388	-0.0433176	-0.138559	0.752968	-0.955402	0.235419	0.235419	0.23766	-0.0433176	0.505368	-1.10545	-0.956933	0.0973296	-1.11551	0.0551337	-0.159129	-0.138559	-0.437229	-1.03621	-1.04225	M	8	10.8	Control
470	0.144878	-0.0738887	-0.210787	0.822571	-1.15913	0.0948278	0.0948278	0.88279	-0.0738887	1.03295	-1.24594	-0.952187	-0.0787578	-1.25754	0.313702	-0.204653	-0.210787	-0.0713923	-1.18856	-1.19558	M	8	10.8	Control
471	0.111046	-0.037535	0.017474	0.906599	-1.21023	0.0164979	0.0164979	0.228862	-0.037535	0.443217	1.09877	1.15145	-0.635279	1.10013	0.349464	-0.384612	0.017474	-0.877838	1.01163	1.01275	F	7	11	Control
472	-0.392207	0.00844384	-0.173235	3.39783	-1.21779	0.00193717	0.00193717	0.081727	0.00844384	0.23197	-1.2524	-0.944943	0.0116309	-1.26448	0.0904851	-0.231593	-0.173235	-0.435098	-1.20883	-1.21619	F	7	11	Control
473	0.145753	-0.00959393	-0.235115	0.85189	-1.17082	0.0900768	0.0900768	1.02523	-0.00959393	1.19574	-0.85967	-0.610927	0.0753185	-0.86981	-0.276758	-0.260589	-0.235115	-0.974715	-0.790242	-0.796213	F	7	11	Control
474	0.2121	0.0315299	-0.101005	0.832135	-1.19561	0.106066	0.106066	0.453197	0.0315299	0.617019	-1.54155	-1.22243	0.243796	-1.55437	0.193541	-0.17966	-0.101005	-0.66847	-1.52181	-1.52979	F	7	11	Control
475	0.196656	0.0120035	-0.173038	0.910093	-1.37819	0.10688	0.10688	0.712239	0.0120035	0.736426	-1.95004	-1.42798	-0.160962	-1.96752	-0.129817	-0.299669	-0.173038	-0.664421	-2.01079	-2.02194	F	7	11	Control
476	0.355045	0.201266	0.226571	0.86469	-1.47375	0.239875	0.239875	0.625189	0.201266	0.562988	-0.560131	-0.542411	-0.167706	-0.567803	1.04973	-0.21791	0.226571	0.920844	-0.487071	-0.49152	F	7	11	Control
477	0.259821	0.218402	0.108472	0.982071	-1.43558	0.171041	0.171041	0.305279	0.218402	0.408741	-0.893295	-0.888417	0.152738	-0.901004	0.72559	-0.0836283	0.108472	0.342831	-0.8123	-0.816963	F	7	11	Control
478	0.236188	0.124742	0.115791	0.74103	-1.34899	0.100227	0.100227	0.196261	0.124742	0.192242	-1.02573	-0.693146	0.125096	-1.03569	0.369904	-0.18304	0.115791	-0.408712	-0.9508	-0.95676	F	7	11	Control
479	0.36299	0.222686	0.0115219	0.930776	-1.41956	0.257863	0.257863	0.659444	0.222686	0.836561	-0.616613	-0.506421	0.104635	-0.623851	0.592442	-0.161274	0.0115219	-0.152329	-0.529012	-0.533222	F	7	11	Control
480	0.499896	0.349837	0.0960813	0.752189	-1.5107	0.350309	0.350309	0.195463	0.349837	0.237257	-0.76676	-0.729117	-0.00149165	-0.774757	1.18722	-0.152199	0.0960813	0.639444	-0.695544	-0.700345	F	7	11	Control
481	0.111046	-0.037535	0.017474	0.906599	-1.21023	0.0164979	0.0164979	0.228862	-0.037535	0.443217	1.09877	1.15145	-0.635279	1.10013	0.349464	-0.384612	0.017474	-0.877838	1.01163	1.01275	F	7	11	Control
482	-0.392207	0.00844384	-0.173235	3.39783	-1.21779	0.00193717	0.00193717	0.081727	0.00844384	0.23197	-1.2524	-0.944943	0.0116309	-1.26448	0.0904851	-0.231593	-0.173235	-0.435098	-1.20883	-1.21619	F	7	11	Control
483	0.145753	-0.00959393	-0.235115	0.85189	-1.17082	0.0900768	0.0900768	1.02523	-0.00959393	1.19574	-0.85967	-0.610927	0.0753185	-0.86981	-0.276758	-0.260589	-0.235115	-0.974715	-0.790242	-0.796213	F	7	11	Control
484	0.2121	0.0315299	-0.101005	0.832135	-1.19561	0.106066	0.106066	0.453197	0.0315299	0.617019	-1.54155	-1.22243	0.243796	-1.55437	0.193541	-0.17966	-0.101005	-0.66847	-1.52181	-1.52979	F	7	11	Control
485	0.196656	0.0120035	-0.173038	0.910093	-1.37819	0.10688	0.10688	0.712239	0.0120035	0.736426	-1.95004	-1.42798	-0.160962	-1.96752	-0.129817	-0.299669	-0.173038	-0.664421	-2.01079	-2.02194	F	7	11	Control
486	0.355045	0.201266	0.226571	0.86469	-1.47375	0.239875	0.239875	0.625189	0.201266	0.562988	-0.560131	-0.542411	-0.167706	-0.567803	1.04973	-0.21791	0.226571	0.920844	-0.487071	-0.49152	F	7	11	Control
487	0.259821	0.218402	0.108472	0.982071	-1.43558	0.171041	0.171041	0.305279	0.218402	0.408741	-0.893295	-0.888417	0.152738	-0.901004	0.72559	-0.0836283	0.108472	0.342831	-0.8123	-0.816963	F	7	11	Control
488	0.236188	0.124742	0.115791	0.74103	-1.34899	0.100227	0.100227	0.196261	0.124742	0.192242	-1.02573	-0.693146	0.125096	-1.03569	0.369904	-0.18304	0.115791	-0.408712	-0.9508	-0.95676	F	7	11	Control
489	0.36299	0.222686	0.0115219	0.930776	-1.41956	0.257863	0.257863	0.659444	0.222686	0.836561	-0.616613	-0.506421	0.104635	-0.623851	0.592442	-0.161274	0.0115219	-0.152329	-0.529012	-0.533222	F	7	11	Control
490	0.499896	0.349837	0.0960813	0.752189	-1.5107	0.350309	0.350309	0.195463	0.349837	0.237257	-0.76676	-0.729117	-0.00149165	-0.774757	1.18722	-0.152199	0.0960813	0.639444	-0.695544	-0.700345	F	7	11	Control
491	-0.342264	-0.41188	-0.556486	0.86133	-1.08199	-0.439346	-0.439346	0.729249	-0.41188	0.663163	0.889366	0.956379	-0.433117	0.889652	-0.41766	-0.348686	-0.556486	-0.757468	0.853844	0.854409	M	9	11	Control
492	-0.272498	-0.352627	-0.47833	0.860462	-1.19076	-0.374184	-0.374184	0.730481	-0.352627	0.733289	-0.82159	-0.660601	0.251328	-0.830175	-0.214995	-0.170549	-0.47833	-0.608472	-0.73733	-0.742382	M	9	11	Control
493	-0.54887	-0.31823	-0.427196	2.90484	-0.808038	-0.331337	-0.331337	0.510569	-0.31823	0.56278	-1.45227	-1.04993	0.11831	-1.46492	-0.016697	-0.197777	-0.427196	-0.574342	-1.41927	-1.42707	M	9	11	Control
494	-0.207286	-0.290481	-0.402825	0.933472	-1.0819	-0.296351	-0.296351	1.22441	-0.290481	1.1789	-1.54625	-1.24499	0.0939472	-1.5598	-0.200743	-0.218549	-0.402825	-0.340765	-1.52687	-1.53525	M	9	11	Control
495	-0.219639	-0.316206	-0.392595	0.875604	-1.08654	-0.323949	-0.323949	-0.0563362	-0.316206	0.0100773	-1.22685	-1.22402	0.245106	-1.23711	-0.463778	-0.130384	-0.392595	-0.107447	-1.16829	-1.17452	M	9	11	Control
496	-0.680196	-0.781778	-0.819946	0.994686	-0.613723	-0.738171	-0.738171	1.26053	-0.781778	1.01962	1.20469	1.20143	-0.599417	1.20693	-1.0989	-0.36798	-0.819946	0.0667276	1.11682	1.11847	M	9	11	Control
497	-0.326694	-0.47613	-0.551455	0.979276	-0.587252	-0.370173	-0.370173	1.28078	-0.47613	1.19101	1.47062	1.48003	-0.633593	1.47452	-0.886277	-0.385002	-0.551455	-0.862646	1.33284	1.3354	M	9	11	Control
498	-0.334168	-0.459405	-0.589867	0.971909	-0.850032	-0.373156	-0.373156	1.90122	-0.459405	1.97538	-1.2055	-0.967603	-0.170256	-1.21844	-1.02737	-0.300477	-0.589867	-0.491107	-1.14341	-1.15113	M	9	11	Control
499	-0.0727313	-0.209045	-0.374271	0.937815	-0.821963	-0.0840928	-0.0840928	2.35491	-0.209045	2.20517	1.38284	1.3554	-0.831396	1.38611	-1.57869	-0.387568	-0.374271	0.456714	1.26212	1.26435	M	9	11	Control
500	-0.812891	-0.30093	-0.463972	4.51406	-0.782915	-0.252936	-0.252936	4.58524	-0.30093	4.17376	1.81326	1.75268	-0.789282	1.81949	-1.21258	-0.386595	-0.463972	-0.24799	1.60398	1.60775	M	9	11	Control
501	-0.199191	-0.335422	-0.593307	1.00955	-0.592948	-0.216503	-0.216503	3.14118	-0.335422	2.99011	-0.166379	0.0195288	-0.47456	-0.173188	-0.301571	-0.347531	-0.593307	-0.130625	-0.0894796	-0.0930696	M	9	11	Control
502	-0.342264	-0.41188	-0.556486	0.86133	-1.08199	-0.439346	-0.439346	0.729249	-0.41188	0.663163	0.889366	0.956379	-0.433117	0.889652	-0.41766	-0.348686	-0.556486	-0.757468	0.853844	0.854409	M	9	11	Control
503	-0.272498	-0.352627	-0.47833	0.860462	-1.19076	-0.374184	-0.374184	0.730481	-0.352627	0.733289	-0.82159	-0.660601	0.251328	-0.830175	-0.214995	-0.170549	-0.47833	-0.608472	-0.73733	-0.742382	M	9	11	Control
504	-0.54887	-0.31823	-0.427196	2.90484	-0.808038	-0.331337	-0.331337	0.510569	-0.31823	0.56278	-1.45227	-1.04993	0.11831	-1.46492	-0.016697	-0.197777	-0.427196	-0.574342	-1.41927	-1.42707	M	9	11	Control
505	-0.207286	-0.290481	-0.402825	0.933472	-1.0819	-0.296351	-0.296351	1.22441	-0.290481	1.1789	-1.54625	-1.24499	0.0939472	-1.5598	-0.200743	-0.218549	-0.402825	-0.340765	-1.52687	-1.53525	M	9	11	Control
506	-0.219639	-0.316206	-0.392595	0.875604	-1.08654	-0.323949	-0.323949	-0.0563362	-0.316206	0.0100773	-1.22685	-1.22402	0.245106	-1.23711	-0.463778	-0.130384	-0.392595	-0.107447	-1.16829	-1.17452	M	9	11	Control
507	-0.680196	-0.781778	-0.819946	0.994686	-0.613723	-0.738171	-0.738171	1.26053	-0.781778	1.01962	1.20469	1.20143	-0.599417	1.20693	-1.0989	-0.36798	-0.819946	0.0667276	1.11682	1.11847	M	9	11	Control
508	-0.326694	-0.47613	-0.551455	0.979276	-0.587252	-0.370173	-0.370173	1.28078	-0.47613	1.19101	1.47062	1.48003	-0.633593	1.47452	-0.886277	-0.385002	-0.551455	-0.862646	1.33284	1.3354	M	9	11	Control
509	-0.334168	-0.459405	-0.589867	0.971909	-0.850032	-0.373156	-0.373156	1.90122	-0.459405	1.97538	-1.2055	-0.967603	-0.170256	-1.21844	-1.02737	-0.300477	-0.589867	-0.491107	-1.14341	-1.15113	M	9	11	Control
510	-0.0727313	-0.209045	-0.374271	0.937815	-0.821963	-0.0840928	-0.0840928	2.35491	-0.209045	2.20517	1.38284	1.3554	-0.831396	1.38611	-1.57869	-0.387568	-0.374271	0.456714	1.26212	1.26435	M	9	11	Control
511	-0.812891	-0.30093	-0.463972	4.51406	-0.782915	-0.252936	-0.252936	4.58524	-0.30093	4.17376	1.81326	1.75268	-0.789282	1.81949	-1.21258	-0.386595	-0.463972	-0.24799	1.60398	1.60775	M	9	11	Control
512	-0.199191	-0.335422	-0.593307	1.00955	-0.592948	-0.216503	-0.216503	3.14118	-0.335422	2.99011	-0.166379	0.0195288	-0.47456	-0.173188	-0.301571	-0.347531	-0.593307	-0.130625	-0.0894796	-0.0930696	M	9	11	Control
513	1.37637	1.02427	0.908059	0.861222	-1.46461	1.36513	1.36513	0.426703	1.02427	0.823921	1.77391	1.75459	-0.923779	1.77978	0.453727	-0.398	0.908059	0.380142	1.55442	1.55793	M	6	12.6	Control
514	1.8371	1.34351	1.33262	0.813815	-0.973253	1.8215	1.8215	0.232912	1.34351	0.509645	1.91008	1.86422	-0.710202	1.91697	0.617088	-0.388082	1.33262	-0.634431	1.66016	1.66418	M	6	12.6	Control
515	1.18816	1.0228	1.07619	2.11909	-1.03474	1.41878	1.41878	-0.0225933	1.0228	0.261552	1.75399	1.69646	-0.642938	1.75979	-0.865606	-0.389659	1.07619	-1.24257	1.55764	1.56119	M	6	12.6	Control
516	1.27711	0.941228	1.0165	0.837453	-1.25359	1.12743	1.12743	0.0343933	0.941228	0.196116	1.22496	1.31811	-0.771387	1.22711	-1.88925	-0.392844	1.0165	-0.119187	1.13355	1.13519	M	6	12.6	Control
517	-0.0580177	-0.21045	-0.217787	0.769017	-0.254738	-0.148619	-0.148619	0.627683	-0.21045	0.709469	1.26113	1.25533	-0.734476	1.26355	-0.768668	-0.390231	-0.217787	-0.461242	1.16314	1.16492	M	6	12.6	Control
518	0.186157	-0.192228	-0.319361	0.836838	-0.637489	0.263159	0.263159	0.701149	-0.192228	0.944638	1.59094	1.6227	-0.757882	1.59557	0.377085	-0.394938	-0.319361	-0.9157	1.42896	1.43191	M	6	12.6	Control
519	-0.19994	-0.549954	-0.562089	0.749949	-0.29238	-0.126381	-0.126381	1.18758	-0.549954	1.04786	1.94468	1.86513	-0.769299	1.95174	-1.74609	-0.395315	-0.562089	-0.793921	1.706	1.7102	M	6	12.6	Control
520	-0.206662	-0.50014	-0.552953	0.769518	-0.529067	-0.126032	-0.126032	1.15343	-0.50014	1.31484	0.820412	1.04374	-0.904639	0.819776	2.69892	-0.394286	-0.552953	1.31922	0.79552	0.795628	M	6	12.6	Control
521	-0.259753	-0.536283	-0.536476	0.994275	-0.539703	-0.328872	-0.328872	0.21381	-0.536283	0.275356	-0.633488	-0.399829	-0.574927	-0.64335	0.212132	-0.342998	-0.536476	0.0424597	-0.54469	-0.550228	M	6	12.6	Control
522	0.629346	0.292067	0.253967	0.956906	-1.15974	0.650417	0.650417	1.05243	0.292067	1.03346	-1.20553	-0.917625	-0.232571	-1.21897	-1.39947	-0.331795	0.253967	-0.765763	-1.1431	-1.1511	M	6	12.6	Control
523	1.37637	1.02427	0.908059	0.861222	-1.46461	1.36513	1.36513	0.426703	1.02427	0.823921	1.77391	1.75459	-0.923779	1.77978	0.453727	-0.398	0.908059	0.380142	1.55442	1.55793	M	6	12.6	Control
524	1.8371	1.34351	1.33262	0.813815	-0.973253	1.8215	1.8215	0.232912	1.34351	0.509645	1.91008	1.86422	-0.710202	1.91697	0.617088	-0.388082	1.33262	-0.634431	1.66016	1.66418	M	6	12.6	Control
525	1.18816	1.0228	1.07619	2.11909	-1.03474	1.41878	1.41878	-0.0225933	1.0228	0.261552	1.75399	1.69646	-0.642938	1.75979	-0.865606	-0.389659	1.07619	-1.24257	1.55764	1.56119	M	6	12.6	Control
526	1.27711	0.941228	1.0165	0.837453	-1.25359	1.12743	1.12743	0.0343933	0.941228	0.196116	1.22496	1.31811	-0.771387	1.22711	-1.88925	-0.392844	1.0165	-0.119187	1.13355	1.13519	M	6	12.6	Control
527	-0.0580177	-0.21045	-0.217787	0.769017	-0.254738	-0.148619	-0.148619	0.627683	-0.21045	0.709469	1.26113	1.25533	-0.734476	1.26355	-0.768668	-0.390231	-0.217787	-0.461242	1.16314	1.16492	M	6	12.6	Control
528	0.186157	-0.192228	-0.319361	0.836838	-0.637489	0.263159	0.263159	0.701149	-0.192228	0.944638	1.59094	1.6227	-0.757882	1.59557	0.377085	-0.394938	-0.319361	-0.9157	1.42896	1.43191	M	6	12.6	Control
529	-0.19994	-0.549954	-0.562089	0.749949	-0.29238	-0.126381	-0.126381	1.18758	-0.549954	1.04786	1.94468	1.86513	-0.769299	1.95174	-1.74609	-0.395315	-0.562089	-0.793921	1.706	1.7102	M	6	12.6	Control
530	-0.206662	-0.50014	-0.552953	0.769518	-0.529067	-0.126032	-0.126032	1.15343	-0.50014	1.31484	0.820412	1.04374	-0.904639	0.819776	2.69892	-0.394286	-0.552953	1.31922	0.79552	0.795628	M	6	12.6	Control
531	-0.259753	-0.536283	-0.536476	0.994275	-0.539703	-0.328872	-0.328872	0.21381	-0.536283	0.275356	-0.633488	-0.399829	-0.574927	-0.64335	0.212132	-0.342998	-0.536476	0.0424597	-0.54469	-0.550228	M	6	12.6	Control
532	0.629346	0.292067	0.253967	0.956906	-1.15974	0.650417	0.650417	1.05243	0.292067	1.03346	-1.20553	-0.917625	-0.232571	-1.21897	-1.39947	-0.331795	0.253967	-0.765763	-1.1431	-1.1511	M	6	12.6	Control
533	0.37977	0.277819	0.218954	0.639016	-0.967108	0.225395	0.225395	0.0587554	0.277819	0.144122	-0.339631	-0.199723	-0.426605	-0.346992	0.329505	-0.300473	0.218954	-0.325535	-0.255485	-0.259498	F	7	11.9	Control
534	0.433826	0.329081	0.0945156	0.766323	-1.25871	0.29386	0.29386	0.698171	0.329081	0.653274	-0.778595	-0.52678	-0.00647801	-0.788051	0.0309307	-0.248477	0.0945156	-0.677863	-0.692543	-0.698019	F	7	11.9	Control
535	0.20313	0.0721743	0.0213647	0.824783	-0.885699	0.079211	0.079211	0.446877	0.0721743	0.414278	-1.04168	-0.754811	-0.0611198	-1.05288	-0.372584	-0.256029	0.0213647	-0.640661	-0.967215	-0.973843	F	7	11.9	Control
536	-0.321947	-0.361605	-0.592889	0.841634	-0.740861	-0.408282	-0.408282	1.82855	-0.361605	1.56024	-0.755191	-0.556114	-0.181343	-0.76479	-0.239206	-0.268539	-0.592889	-0.474921	-0.668466	-0.673994	F	7	11.9	Control
537	-0.17502	-0.253753	-0.460928	0.870012	-0.775561	-0.297361	-0.297361	1.65813	-0.253753	1.6073	0.462198	0.539645	-0.533192	0.459511	0.419017	-0.356941	-0.460928	-0.042433	0.484807	0.483699	F	7	11.9	Control
538	-1.00297	-1.05288	-1.02619	0.730137	-0.373482	-1.08011	-1.08011	1.15571	-1.05288	0.696813	1.35764	1.42571	-0.830303	1.3607	-1.37045	-0.392167	-1.02619	0.00349624	1.24173	1.24385	F	7	11.9	Control
539	0.021764	-0.112078	-0.00881713	0.720909	-0.918019	-0.121445	-0.121445	-0.0152673	-0.112078	-0.00847094	1.27547	1.2904	-0.678385	1.27801	-0.775568	-0.38832	-0.00881713	-0.758036	1.17487	1.17671	F	7	11.9	Control
540	-0.0825889	-0.206713	-0.174912	0.776955	-0.772909	-0.202475	-0.202475	0.311521	-0.206713	0.130835	0.854878	0.990441	-0.843624	0.854526	-0.385259	-0.389452	-0.174912	0.900495	0.824803	0.825065	F	7	11.9	Control
541	-0.391943	-0.474284	-0.41294	0.553105	-0.720166	-0.522886	-0.522886	0.0546074	-0.474284	0.131246	1.26829	1.34924	-0.68462	1.27077	0.056386	-0.389177	-0.41294	-0.792364	1.16899	1.1708	F	7	11.9	Control
542	0.37977	0.277819	0.218954	0.639016	-0.967108	0.225395	0.225395	0.0587554	0.277819	0.144122	-0.339631	-0.199723	-0.426605	-0.346992	0.329505	-0.300473	0.218954	-0.325535	-0.255485	-0.259498	F	7	11.9	Control
543	0.433826	0.329081	0.0945156	0.766323	-1.25871	0.29386	0.29386	0.698171	0.329081	0.653274	-0.778595	-0.52678	-0.00647801	-0.788051	0.0309307	-0.248477	0.0945156	-0.677863	-0.692543	-0.698019	F	7	11.9	Control
544	0.20313	0.0721743	0.0213647	0.824783	-0.885699	0.079211	0.079211	0.446877	0.0721743	0.414278	-1.04168	-0.754811	-0.0611198	-1.05288	-0.372584	-0.256029	0.0213647	-0.640661	-0.967215	-0.973843	F	7	11.9	Control
545	-0.321947	-0.361605	-0.592889	0.841634	-0.740861	-0.408282	-0.408282	1.82855	-0.361605	1.56024	-0.755191	-0.556114	-0.181343	-0.76479	-0.239206	-0.268539	-0.592889	-0.474921	-0.668466	-0.673994	F	7	11.9	Control
546	-0.17502	-0.253753	-0.460928	0.870012	-0.775561	-0.297361	-0.297361	1.65813	-0.253753	1.6073	0.462198	0.539645	-0.533192	0.459511	0.419017	-0.356941	-0.460928	-0.042433	0.484807	0.483699	F	7	11.9	Control
547	-1.00297	-1.05288	-1.02619	0.730137	-0.373482	-1.08011	-1.08011	1.15571	-1.05288	0.696813	1.35764	1.42571	-0.830303	1.3607	-1.37045	-0.392167	-1.02619	0.00349624	1.24173	1.24385	F	7	11.9	Control
548	0.021764	-0.112078	-0.00881713	0.720909	-0.918019	-0.121445	-0.121445	-0.0152673	-0.112078	-0.00847094	1.27547	1.2904	-0.678385	1.27801	-0.775568	-0.38832	-0.00881713	-0.758036	1.17487	1.17671	F	7	11.9	Control
549	-0.0825889	-0.206713	-0.174912	0.776955	-0.772909	-0.202475	-0.202475	0.311521	-0.206713	0.130835	0.854878	0.990441	-0.843624	0.854526	-0.385259	-0.389452	-0.174912	0.900495	0.824803	0.825065	F	7	11.9	Control
550	-0.391943	-0.474284	-0.41294	0.553105	-0.720166	-0.522886	-0.522886	0.0546074	-0.474284	0.131246	1.26829	1.34924	-0.68462	1.27077	0.056386	-0.389177	-0.41294	-0.792364	1.16899	1.1708	F	7	11.9	Control
551	-0.462204	-0.552763	-0.789234	0.821015	-1.05338	-0.533458	-0.533458	0.984525	-0.552763	0.967752	1.01155	1.06258	-0.412722	1.01269	-1.49335	-0.346074	-0.789234	-0.581939	0.956616	0.957651	M	13	11.8	Control
552	0.247475	0.0406593	-0.179612	0.806216	-1.06584	0.291534	0.291534	3.27883	0.0406593	3.00545	-1.08757	-0.972331	-0.00933845	-1.09828	-0.81235	-0.207236	-0.179612	-0.73359	-1.01663	-1.02303	M	13	11.8	Control
553	0.384664	0.094981	-0.0498421	0.787778	-0.867371	0.484945	0.484945	2.35625	0.094981	2.21926	-2.15908	-1.59585	-0.512872	-2.1794	-1.84818	-0.368488	-0.0498421	-0.391813	-2.27677	-2.28997	M	13	11.8	Control
554	-0.220177	-0.388787	-0.458622	0.752468	-1.16466	-0.271709	-0.271709	0.832422	-0.388787	0.988551	-0.406064	-0.327887	-0.289196	-0.413716	-1.64677	-0.289583	-0.458622	-0.499352	-0.320063	-0.324272	M	13	11.8	Control
555	0.621277	0.404131	0.0815315	0.767973	-1.14145	0.524433	0.524433	0.991251	0.404131	0.992439	-1.32896	-1.02545	-0.116683	-1.34162	-0.496169	-0.2391	0.0815315	-0.470237	-1.2801	-1.28778	M	13	11.8	Control
556	0.672773	0.419958	0.217787	0.799244	-1.17879	0.614089	0.614089	0.833927	0.419958	0.954761	-0.266517	-0.0875814	-0.147339	-0.273116	0.0225702	-0.277998	0.217787	-0.353202	-0.185255	-0.188833	M	13	11.8	Control
557	0.622356	0.401126	0.231815	0.861457	-1.37972	0.572756	0.572756	1.08083	0.401126	1.33369	-1.26238	-0.982109	-0.166538	-1.275	-0.0944555	-0.259985	0.231815	-0.448781	-1.20614	-1.21374	M	13	11.8	Control
558	0.0392264	0.604151	0.440465	3.78197	-1.34655	0.681264	0.681264	1.8944	0.604151	1.74243	-1.15516	-1.00659	-0.145133	-1.16647	-0.429637	-0.219482	0.440465	-0.0600101	-1.10299	-1.10983	M	13	11.8	Control
559	0.713244	0.455478	0.30251	0.678239	-0.927474	0.586877	0.586877	0.684672	0.455478	0.887459	-0.605788	-0.360932	-0.183099	-0.614475	-0.356722	-0.271091	0.30251	-0.388269	-0.517442	-0.522356	M	13	11.8	Control
560	-0.462204	-0.552763	-0.789234	0.821015	-1.05338	-0.533458	-0.533458	0.984525	-0.552763	0.967752	1.01155	1.06258	-0.412722	1.01269	-1.49335	-0.346074	-0.789234	-0.581939	0.956616	0.957651	M	13	11.8	Control
561	0.247475	0.0406593	-0.179612	0.806216	-1.06584	0.291534	0.291534	3.27883	0.0406593	3.00545	-1.08757	-0.972331	-0.00933845	-1.09828	-0.81235	-0.207236	-0.179612	-0.73359	-1.01663	-1.02303	M	13	11.8	Control
562	0.384664	0.094981	-0.0498421	0.787778	-0.867371	0.484945	0.484945	2.35625	0.094981	2.21926	-2.15908	-1.59585	-0.512872	-2.1794	-1.84818	-0.368488	-0.0498421	-0.391813	-2.27677	-2.28997	M	13	11.8	Control
563	-0.220177	-0.388787	-0.458622	0.752468	-1.16466	-0.271709	-0.271709	0.832422	-0.388787	0.988551	-0.406064	-0.327887	-0.289196	-0.413716	-1.64677	-0.289583	-0.458622	-0.499352	-0.320063	-0.324272	M	13	11.8	Control
564	0.621277	0.404131	0.0815315	0.767973	-1.14145	0.524433	0.524433	0.991251	0.404131	0.992439	-1.32896	-1.02545	-0.116683	-1.34162	-0.496169	-0.2391	0.0815315	-0.470237	-1.2801	-1.28778	M	13	11.8	Control
565	0.672773	0.419958	0.217787	0.799244	-1.17879	0.614089	0.614089	0.833927	0.419958	0.954761	-0.266517	-0.0875814	-0.147339	-0.273116	0.0225702	-0.277998	0.217787	-0.353202	-0.185255	-0.188833	M	13	11.8	Control
566	0.622356	0.401126	0.231815	0.861457	-1.37972	0.572756	0.572756	1.08083	0.401126	1.33369	-1.26238	-0.982109	-0.166538	-1.275	-0.0944555	-0.259985	0.231815	-0.448781	-1.20614	-1.21374	M	13	11.8	Control
567	0.0392264	0.604151	0.440465	3.78197	-1.34655	0.681264	0.681264	1.8944	0.604151	1.74243	-1.15516	-1.00659	-0.145133	-1.16647	-0.429637	-0.219482	0.440465	-0.0600101	-1.10299	-1.10983	M	13	11.8	Control
568	0.713244	0.455478	0.30251	0.678239	-0.927474	0.586877	0.586877	0.684672	0.455478	0.887459	-0.605788	-0.360932	-0.183099	-0.614475	-0.356722	-0.271091	0.30251	-0.388269	-0.517442	-0.522356	M	13	11.8	Control
569	-0.268127	-0.245648	-0.146131	0.524445	-0.949562	-0.349434	-0.349434	-0.149446	-0.245648	-0.129463	0.734763	0.906705	-0.798102	0.733542	-0.35693	-0.394181	-0.146131	-0.501677	0.722271	0.722051	F	11	11.7	Control
570	-0.268127	-0.245648	-0.146131	0.524445	-0.949562	-0.349434	-0.349434	-0.149446	-0.245648	-0.129463	0.734763	0.906705	-0.798102	0.733542	-0.35693	-0.394181	-0.146131	-0.501677	0.722271	0.722051	F	11	11.7	Control
571	-0.284388	-0.338863	-0.220846	0.45978	-0.676185	-0.401339	-0.401339	-0.236487	-0.338863	-0.271111	0.611105	0.79517	-0.839508	0.609051	-0.500236	-0.392907	-0.220846	-0.317315	0.615437	0.614743	F	11	11.7	Control
572	-0.284388	-0.338863	-0.220846	0.45978	-0.676185	-0.401339	-0.401339	-0.236487	-0.338863	-0.271111	0.611105	0.79517	-0.839508	0.609051	-0.500236	-0.392907	-0.220846	-0.317315	0.615437	0.614743	F	11	11.7	Control
573	-0.33815	-0.399079	-0.335211	0.797047	-0.653236	-0.446672	-0.446672	0.249294	-0.399079	0.0869157	0.598534	0.782877	-0.81307	0.59637	-0.645885	-0.395197	-0.335211	-0.534746	0.604511	0.603757	F	11	11.7	Control
574	-0.33815	-0.399079	-0.335211	0.797047	-0.653236	-0.446672	-0.446672	0.249294	-0.399079	0.0869157	0.598534	0.782877	-0.81307	0.59637	-0.645885	-0.395197	-0.335211	-0.534746	0.604511	0.603757	F	11	11.7	Control
575	-0.422153	-0.350147	-0.297008	0.401227	-0.814856	-0.473025	-0.473025	0.189857	-0.350147	0.148409	0.291971	0.523015	-0.651831	0.287921	-0.453084	-0.376127	-0.297008	-0.822846	0.333295	0.33142	F	11	11.7	Control
576	-0.422153	-0.350147	-0.297008	0.401227	-0.814856	-0.473025	-0.473025	0.189857	-0.350147	0.148409	0.291971	0.523015	-0.651831	0.287921	-0.453084	-0.376127	-0.297008	-0.822846	0.333295	0.33142	F	11	11.7	Control
577	-0.757614	-0.704143	-0.602133	0.305764	-0.563331	-0.80448	-0.80448	-0.037615	-0.704143	0.0446018	0.557179	0.772599	-0.738604	0.554835	0.664672	-0.3854	-0.602133	-0.49474	0.551494	0.550547	F	11	11.7	Control
578	-0.757614	-0.704143	-0.602133	0.305764	-0.563331	-0.80448	-0.80448	-0.037615	-0.704143	0.0446018	0.557179	0.772599	-0.738604	0.554835	0.664672	-0.3854	-0.602133	-0.49474	0.551494	0.550547	F	11	11.7	Control
579	-0.806906	-0.8279	-0.750778	0.505187	-0.692235	-0.858435	-0.858435	-0.502905	-0.8279	-0.426871	-0.963235	-0.584627	-0.517692	-0.97543	-0.387763	-0.353194	-0.750778	-0.371792	-0.883376	-0.890453	F	11	11.7	Control
580	-0.806906	-0.8279	-0.750778	0.505187	-0.692235	-0.858435	-0.858435	-0.502905	-0.8279	-0.426871	-0.963235	-0.584627	-0.517692	-0.97543	-0.387763	-0.353194	-0.750778	-0.371792	-0.883376	-0.890453	F	11	11.7	Control
581	-0.49244	-0.429459	-0.221435	0.141034	-0.692295	-0.452142	-0.452142	-0.442292	-0.429459	-0.475741	0.598122	0.795973	-0.804016	0.596002	-0.23365	-0.390711	-0.221435	-0.292698	0.604111	0.603376	F	11	11.7	Control
582	-0.49244	-0.429459	-0.221435	0.141034	-0.692295	-0.452142	-0.452142	-0.442292	-0.429459	-0.475741	0.598122	0.795973	-0.804016	0.596002	-0.23365	-0.390711	-0.221435	-0.292698	0.604111	0.603376	F	11	11.7	Control
583	-0.866864	-0.892938	-0.954731	0.367468	0.112031	-0.944733	-0.944733	-0.305666	-0.892938	-0.263339	0.94942	1.02097	-0.677406	0.949908	-0.273115	-0.369638	-0.954731	-0.410786	0.887078	0.887703	F	11	11.7	Control
584	0.0728442	0.0865051	0.0489166	0.368542	-0.668768	-0.0900899	-0.0900899	0.521492	0.0865051	0.537186	0.872336	0.963838	-0.661618	0.872283	-0.563521	-0.37139	0.0489166	-0.418776	0.822115	0.82244	F	11	11.7	Control
585	0.0728442	0.0865051	0.0489166	0.368542	-0.668768	-0.0900899	-0.0900899	0.521492	0.0865051	0.537186	0.872336	0.963838	-0.661618	0.872283	-0.563521	-0.37139	0.0489166	-0.418776	0.822115	0.82244	F	11	11.7	Control
586	-0.079068	-0.115294	-0.0534265	0.371291	-0.356335	-0.239789	-0.239789	0.0562121	-0.115294	0.249243	0.610939	0.769174	-0.776926	0.60897	0.445607	-0.384646	-0.0534265	-0.290725	0.615251	0.614593	F	11	11.7	Control
587	-0.079068	-0.115294	-0.0534265	0.371291	-0.356335	-0.239789	-0.239789	0.0562121	-0.115294	0.249243	0.610939	0.769174	-0.776926	0.60897	0.445607	-0.384646	-0.0534265	-0.290725	0.615251	0.614593	F	11	11.7	Control
588	0.106176	0.0579731	0.0989609	0.433135	-0.394746	-0.0698927	-0.0698927	0.144357	0.0579731	0.204574	0.736882	0.84736	-0.710405	0.735778	-0.282291	-0.384098	0.0989609	-0.15016	0.724046	0.723878	F	11	11.7	Control
589	0.106176	0.0579731	0.0989609	0.433135	-0.394746	-0.0698927	-0.0698927	0.144357	0.0579731	0.204574	0.736882	0.84736	-0.710405	0.735778	-0.282291	-0.384098	0.0989609	-0.15016	0.724046	0.723878	F	11	11.7	Control
590	-0.0139813	0.00299721	0.123604	0.0403041	-0.291365	-0.180022	-0.180022	-0.096644	0.00299721	-0.0579069	0.635262	0.812495	-0.763587	0.633445	0.696701	-0.385982	0.123604	0.33829	0.636368	0.6358	F	11	11.7	Control
591	-0.0139813	0.00299721	0.123604	0.0403041	-0.291365	-0.180022	-0.180022	-0.096644	0.00299721	-0.0579069	0.635262	0.812495	-0.763587	0.633445	0.696701	-0.385982	0.123604	0.33829	0.636368	0.6358	F	11	11.7	Control
592	-0.113678	-0.122495	-0.0428361	0.27285	-0.207584	-0.274211	-0.274211	-0.074343	-0.122495	0.107835	0.601594	0.711238	-0.785987	0.599502	-0.0134291	-0.390317	-0.0428361	-0.21458	0.607143	0.606424	F	11	11.7	Control
593	-0.113678	-0.122495	-0.0428361	0.27285	-0.207584	-0.274211	-0.274211	-0.074343	-0.122495	0.107835	0.601594	0.711238	-0.785987	0.599502	-0.0134291	-0.390317	-0.0428361	-0.21458	0.607143	0.606424	F	11	11.7	Control
594	0.249606	0.0612029	-0.169267	0.79305	-0.864418	0.171815	0.171815	1.15676	0.0612029	1.27681	-0.628469	-0.431072	-0.00956509	-0.636592	-0.660577	-0.220003	-0.169267	-0.233862	-0.540542	-0.545184	F	11	11.7	Control
595	0.130259	-0.0329012	-0.296714	0.825781	-0.800866	0.0636082	0.0636082	2.5399	-0.0329012	2.4626	-0.657308	-0.580095	0.123753	-0.66533	-0.833021	-0.200016	-0.296714	-0.36791	-0.569636	-0.574238	F	11	11.7	Control
596	0.294044	0.107969	-0.13866	0.857309	-0.639517	0.186522	0.186522	1.2195	0.107969	1.26125	-1.59222	-1.33002	0.102689	-1.606	-0.988821	-0.217013	-0.13866	-0.262988	-1.58028	-1.5888	F	11	11.7	Control
597	-0.184374	-0.116049	-0.304665	2.96448	-1.18428	0.0294991	0.0294991	0.983263	-0.116049	1.23628	-0.99842	-0.81305	0.53598	-1.00703	-0.368815	-0.105157	-0.304665	-0.507409	-0.922574	-0.927766	F	11	11.7	Control
598	-0.08447	-0.269687	-0.435671	0.785322	-0.589602	-0.17242	-0.17242	1.44578	-0.269687	1.44766	-0.678448	-0.546513	0.16779	-0.686273	-0.470969	-0.176902	-0.435671	-0.212495	-0.59116	-0.595685	F	11	11.7	Control
599	-0.795639	-0.890539	-1.00723	0.780091	-0.544063	-0.784582	-0.784582	4.23177	-0.890539	3.35246	-0.417037	-0.180988	-0.211641	-0.424014	1.21789	-0.232758	-1.00723	0.0135611	-0.331039	-0.334955	F	11	11.7	Control
600	-0.46409	-0.582082	-0.728699	0.786514	-0.730809	-0.569929	-0.569929	0.877479	-0.582082	0.965286	-0.627056	-0.760126	-0.00489013	-0.634011	0.304409	-0.136378	-0.728699	0.407643	-0.539669	-0.543717	F	11	11.7	Control
601	-0.551168	-0.689172	-0.824082	0.8333	-0.470509	-0.574831	-0.574831	2.52214	-0.689172	2.52818	-0.470753	-0.377972	0.193652	-0.475933	0.896862	-0.0722906	-0.824082	0.127389	-0.384754	-0.38784	F	11	11.7	Control
602	0.348555	0.123534	-0.0370386	0.81864	-1.13556	0.212673	0.212673	0.414592	0.123534	0.530557	-0.912802	-0.806394	-0.00243173	-0.922539	-0.50573	-0.211689	-0.0370386	-0.383357	-0.831718	-0.837441	F	11	11.7	Control
603	0.0197505	-0.0945064	-0.377853	0.788154	-0.758076	-0.0603634	-0.0603634	1.97156	-0.0945064	1.95134	-0.596111	-0.646272	-0.13798	-0.604055	-0.424439	-0.221534	-0.377853	0.24639	-0.508096	-0.512619	F	11	11.7	Control
604	-0.0542596	-0.174309	-0.442831	0.801309	-0.693896	-0.122383	-0.122383	2.1775	-0.174309	1.85043	-0.666859	-0.621685	0.0967558	-0.674799	-1.1306	-0.190015	-0.442831	0.0521072	-0.579369	-0.583922	F	11	11.7	Control
605	-0.905933	-0.995202	-1.0793	0.759876	-0.700822	-0.990914	-0.990914	1.07359	-0.995202	1.05017	-0.420835	-0.338575	0.522034	-0.425632	0.557193	-0.0650146	-1.0793	-0.374253	-0.33589	-0.338717	F	11	11.7	Control
606	0.249606	0.0612029	-0.169267	0.79305	-0.864418	0.171815	0.171815	1.15676	0.0612029	1.27681	-0.628469	-0.431072	-0.00956509	-0.636592	-0.660577	-0.220003	-0.169267	-0.233862	-0.540542	-0.545184	F	11	11.7	Control
607	0.130259	-0.0329012	-0.296714	0.825781	-0.800866	0.0636082	0.0636082	2.5399	-0.0329012	2.4626	-0.657308	-0.580095	0.123753	-0.66533	-0.833021	-0.200016	-0.296714	-0.36791	-0.569636	-0.574238	F	11	11.7	Control
608	0.294044	0.107969	-0.13866	0.857309	-0.639517	0.186522	0.186522	1.2195	0.107969	1.26125	-1.59222	-1.33002	0.102689	-1.606	-0.988821	-0.217013	-0.13866	-0.262988	-1.58028	-1.5888	F	11	11.7	Control
609	-0.184374	-0.116049	-0.304665	2.96448	-1.18428	0.0294991	0.0294991	0.983263	-0.116049	1.23628	-0.99842	-0.81305	0.53598	-1.00703	-0.368815	-0.105157	-0.304665	-0.507409	-0.922574	-0.927766	F	11	11.7	Control
610	-0.08447	-0.269687	-0.435671	0.785322	-0.589602	-0.17242	-0.17242	1.44578	-0.269687	1.44766	-0.678448	-0.546513	0.16779	-0.686273	-0.470969	-0.176902	-0.435671	-0.212495	-0.59116	-0.595685	F	11	11.7	Control
611	-0.795639	-0.890539	-1.00723	0.780091	-0.544063	-0.784582	-0.784582	4.23177	-0.890539	3.35246	-0.417037	-0.180988	-0.211641	-0.424014	1.21789	-0.232758	-1.00723	0.0135611	-0.331039	-0.334955	F	11	11.7	Control
612	-0.46409	-0.582082	-0.728699	0.786514	-0.730809	-0.569929	-0.569929	0.877479	-0.582082	0.965286	-0.627056	-0.760126	-0.00489013	-0.634011	0.304409	-0.136378	-0.728699	0.407643	-0.539669	-0.543717	F	11	11.7	Control
613	-0.551168	-0.689172	-0.824082	0.8333	-0.470509	-0.574831	-0.574831	2.52214	-0.689172	2.52818	-0.470753	-0.377972	0.193652	-0.475933	0.896862	-0.0722906	-0.824082	0.127389	-0.384754	-0.38784	F	11	11.7	Control
614	0.348555	0.123534	-0.0370386	0.81864	-1.13556	0.212673	0.212673	0.414592	0.123534	0.530557	-0.912802	-0.806394	-0.00243173	-0.922539	-0.50573	-0.211689	-0.0370386	-0.383357	-0.831718	-0.837441	F	11	11.7	Control
615	0.0197505	-0.0945064	-0.377853	0.788154	-0.758076	-0.0603634	-0.0603634	1.97156	-0.0945064	1.95134	-0.596111	-0.646272	-0.13798	-0.604055	-0.424439	-0.221534	-0.377853	0.24639	-0.508096	-0.512619	F	11	11.7	Control
616	-0.0542596	-0.174309	-0.442831	0.801309	-0.693896	-0.122383	-0.122383	2.1775	-0.174309	1.85043	-0.666859	-0.621685	0.0967558	-0.674799	-1.1306	-0.190015	-0.442831	0.0521072	-0.579369	-0.583922	F	11	11.7	Control
617	-0.905933	-0.995202	-1.0793	0.759876	-0.700822	-0.990914	-0.990914	1.07359	-0.995202	1.05017	-0.420835	-0.338575	0.522034	-0.425632	0.557193	-0.0650146	-1.0793	-0.374253	-0.33589	-0.338717	F	11	11.7	Control
618	0.926515	0.997673	1.43213	-0.363646	0.0555562	0.892245	0.892245	-0.806213	0.997673	-0.758057	0.68152	0.767461	-0.711759	0.680163	-0.794031	-0.371925	1.43213	-0.221949	0.676329	0.676003	F	6	10.1	Anemia
619	0.926515	0.997673	1.43213	-0.363646	0.0555562	0.892245	0.892245	-0.806213	0.997673	-0.758057	0.68152	0.767461	-0.711759	0.680163	-0.794031	-0.371925	1.43213	-0.221949	0.676329	0.676003	F	6	10.1	Anemia
620	1.52994	1.72642	2.25517	-0.435852	-0.238877	1.52765	1.52765	-0.604701	1.72642	-0.570305	0.686571	0.779754	-0.522317	0.685504	0.0180158	-0.346992	2.25517	-0.689408	0.680585	0.680388	F	6	10.1	Anemia
621	1.52994	1.72642	2.25517	-0.435852	-0.238877	1.52765	1.52765	-0.604701	1.72642	-0.570305	0.686571	0.779754	-0.522317	0.685504	0.0180158	-0.346992	2.25517	-0.689408	0.680585	0.680388	F	6	10.1	Anemia
622	0.850908	0.992609	1.32615	-0.278102	-0.108424	0.759834	0.759834	-0.550759	0.992609	-0.508454	0.67012	0.743177	-0.518863	0.668944	-0.410601	-0.346811	1.32615	-0.74638	0.666383	0.666125	F	6	10.1	Anemia
623	0.850908	0.992609	1.32615	-0.278102	-0.108424	0.759834	0.759834	-0.550759	0.992609	-0.508454	0.67012	0.743177	-0.518863	0.668944	-0.410601	-0.346811	1.32615	-0.74638	0.666383	0.666125	F	6	10.1	Anemia
624	0.972948	1.06715	1.43036	-0.307715	0.0286002	0.855826	0.855826	-0.65842	1.06715	-0.656744	0.714253	0.817438	-0.629265	0.713166	-0.466903	-0.367263	1.43036	-0.648768	0.70452	0.70434	F	6	10.1	Anemia
625	0.972948	1.06715	1.43036	-0.307715	0.0286002	0.855826	0.855826	-0.65842	1.06715	-0.656744	0.714253	0.817438	-0.629265	0.713166	-0.466903	-0.367263	1.43036	-0.648768	0.70452	0.70434	F	6	10.1	Anemia
626	0.856844	0.927498	1.32005	-0.322901	-0.200245	0.816072	0.816072	-0.738026	0.927498	-0.709863	0.715922	0.824789	-0.595876	0.714878	-0.301614	-0.364235	1.32005	-0.71718	0.705951	0.705791	F	6	10.1	Anemia
627	0.856844	0.927498	1.32005	-0.322901	-0.200245	0.816072	0.816072	-0.738026	0.927498	-0.709863	0.715922	0.824789	-0.595876	0.714878	-0.301614	-0.364235	1.32005	-0.71718	0.705951	0.705791	F	6	10.1	Anemia
628	0.960093	1.13185	1.56961	-0.449895	-0.208271	1.01529	1.01529	-0.642425	1.13185	-0.643793	0.612062	0.725137	-0.704169	0.610152	-0.33365	-0.379709	1.56961	-0.495258	0.616194	0.615564	F	6	10.1	Anemia
629	0.960093	1.13185	1.56961	-0.449895	-0.208271	1.01529	1.01529	-0.642425	1.13185	-0.643793	0.612062	0.725137	-0.704169	0.610152	-0.33365	-0.379709	1.56961	-0.495258	0.616194	0.615564	F	6	10.1	Anemia
630	0.972402	1.11064	1.52246	-0.407299	-0.113059	0.971226	0.971226	-0.739042	1.11064	-0.714028	0.527196	0.661261	-0.684316	0.524711	-0.106044	-0.379334	1.52246	-0.549071	0.542109	0.54115	F	6	10.1	Anemia
631	0.972402	1.11064	1.52246	-0.407299	-0.113059	0.971226	0.971226	-0.739042	1.11064	-0.714028	0.527196	0.661261	-0.684316	0.524711	-0.106044	-0.379334	1.52246	-0.549071	0.542109	0.54115	F	6	10.1	Anemia
632	0.154381	0.209453	0.492617	-0.0391607	-0.267033	0.121905	0.121905	-0.680891	0.209453	-0.659618	0.635831	0.745692	-0.790959	0.634011	-0.777806	-0.386588	0.492617	-0.0681024	0.636864	0.636296	F	6	10.1	Anemia
633	0.154381	0.209453	0.492617	-0.0391607	-0.267033	0.121905	0.121905	-0.680891	0.209453	-0.659618	0.635831	0.745692	-0.790959	0.634011	-0.777806	-0.386588	0.492617	-0.0681024	0.636864	0.636296	F	6	10.1	Anemia
634	0.272724	0.292356	0.472276	0.281183	-0.44597	0.134249	0.134249	-0.322488	0.292356	-0.298453	0.656867	0.741464	-0.742824	0.655208	-0.760467	-0.384986	0.472276	-0.415351	0.655085	0.654605	F	6	10.1	Anemia
635	0.272724	0.292356	0.472276	0.281183	-0.44597	0.134249	0.134249	-0.322488	0.292356	-0.298453	0.656867	0.741464	-0.742824	0.655208	-0.760467	-0.384986	0.472276	-0.415351	0.655085	0.654605	F	6	10.1	Anemia
636	0.0901117	0.108282	0.229219	0.28784	-0.60192	-0.0488769	-0.0488769	-0.0788246	0.108282	-0.0523928	0.58027	0.742873	-0.775283	0.578056	-0.505395	-0.38806	0.229219	-0.141413	0.571637	0.570767	F	6	10.1	Anemia
637	0.0901117	0.108282	0.229219	0.28784	-0.60192	-0.0488769	-0.0488769	-0.0788246	0.108282	-0.0523928	0.58027	0.742873	-0.775283	0.578056	-0.505395	-0.38806	0.229219	-0.141413	0.571637	0.570767	F	6	10.1	Anemia
638	-0.0458921	-0.102958	-0.225196	0.868362	-0.75433	-0.154051	-0.154051	0.462253	-0.102958	0.329197	-1.47028	-1.06667	-0.256864	-1.48472	-0.945047	-0.292232	-0.225196	-0.639088	-1.43885	-1.44767	F	6	10.1	Anemia
639	0.0214849	-0.0242976	-0.199836	0.579759	-1.08729	-0.106152	-0.106152	-0.00619543	-0.0242976	0.0465872	-1.34276	-1.09386	-0.0460203	-1.35499	-1.06372	-0.208804	-0.199836	-0.506227	-1.30902	-1.31652	F	6	10.1	Anemia
640	-0.299268	-0.34941	-0.337129	0.88499	-0.902015	-0.399837	-0.399837	0.741951	-0.34941	0.525773	-0.48505	-0.300892	-0.186869	-0.493116	-1.74966	-0.282266	-0.337129	-0.498262	-0.397543	-0.402026	F	6	10.1	Anemia
641	-0.254317	-0.292211	-0.44846	0.715855	-0.674405	-0.366952	-0.366952	0.389924	-0.292211	0.263228	1.00252	1.06197	-0.567495	1.00347	-1.04691	-0.359443	-0.44846	-0.746959	0.949116	0.950062	F	6	10.1	Anemia
642	-0.704638	-0.763262	-0.877064	0.864394	-0.884715	-0.778691	-0.778691	0.280534	-0.763262	0.383657	-0.829117	-0.539377	-0.264972	-0.839005	0.0109418	-0.256496	-0.877064	-0.760232	-0.744449	-0.750189	F	6	10.1	Anemia
643	-0.343939	-0.475515	-0.66697	0.839064	-0.849687	-0.333253	-0.333253	4.12263	-0.475515	4.09117	-0.715757	-0.350566	-0.34355	-0.725961	0.249063	-0.328686	-0.66697	-0.954008	-0.627871	-0.633672	F	6	10.1	Anemia
644	-0.041147	-0.196742	-0.308691	0.865512	-0.985447	-0.0425516	-0.0425516	3.03133	-0.196742	2.96887	-1.59623	-1.24167	-0.373246	-1.61203	0.406983	-0.323511	-0.308691	0.479322	-1.58376	-1.59352	F	6	10.1	Anemia
645	0.0628644	-0.145306	-0.163077	1.00994	-1.08811	0.0311529	0.0311529	1.22416	-0.145306	1.15622	-1.16179	-0.77012	-0.349434	-1.1747	1.21997	-0.316181	-0.163077	-0.10624	-1.09565	-1.10333	F	6	10.1	Anemia
646	0.166356	-0.00669051	-0.0457285	0.869071	-1.05936	0.080934	0.080934	0.961705	-0.00669051	1.10946	-2.30356	-1.70738	-0.424959	-2.32395	0.63832	-0.334617	-0.0457285	-0.0591646	-2.48021	-2.49371	F	6	10.1	Anemia
647	0.149867	-0.00370676	-0.0989947	0.89674	-1.03731	0.073288	0.073288	1.0927	-0.00370676	1.16526	-2.16301	-1.6174	-0.154192	-2.18118	0.146488	-0.276445	-0.0989947	-0.689879	-2.2833	-2.29512	F	6	10.1	Anemia
648	0.642666	0.327464	0.11283	0.993456	-0.954383	0.641699	0.641699	0.651017	0.327464	0.862599	-0.190207	0.0198322	-0.276917	-0.197054	-0.222223	-0.337843	0.11283	-0.833848	-0.112092	-0.115724	F	6	10.1	Anemia
649	-0.1379	-0.291312	-0.36066	0.999103	-0.551325	-0.196838	-0.196838	1.28972	-0.291312	1.18202	-1.03053	-0.722266	-0.348092	-1.04264	-1.10585	-0.318407	-0.36066	0.0631166	-0.96871	-0.975872	F	6	10.1	Anemia
650	-0.189369	-0.360115	-0.457022	0.864905	-0.638337	-0.313135	-0.313135	0.390796	-0.360115	0.330382	-1.30139	-0.970226	-0.280536	-1.31501	-0.925	-0.305548	-0.457022	-0.130106	-1.24883	-1.25703	F	6	10.1	Anemia
651	-0.0458921	-0.102958	-0.225196	0.868362	-0.75433	-0.154051	-0.154051	0.462253	-0.102958	0.329197	-1.47028	-1.06667	-0.256864	-1.48472	-0.945047	-0.292232	-0.225196	-0.639088	-1.43885	-1.44767	F	6	10.1	Anemia
652	0.0214849	-0.0242976	-0.199836	0.579759	-1.08729	-0.106152	-0.106152	-0.00619543	-0.0242976	0.0465872	-1.34276	-1.09386	-0.0460203	-1.35499	-1.06372	-0.208804	-0.199836	-0.506227	-1.30902	-1.31652	F	6	10.1	Anemia
653	-0.299268	-0.34941	-0.337129	0.88499	-0.902015	-0.399837	-0.399837	0.741951	-0.34941	0.525773	-0.48505	-0.300892	-0.186869	-0.493116	-1.74966	-0.282266	-0.337129	-0.498262	-0.397543	-0.402026	F	6	10.1	Anemia
654	-0.254317	-0.292211	-0.44846	0.715855	-0.674405	-0.366952	-0.366952	0.389924	-0.292211	0.263228	1.00252	1.06197	-0.567495	1.00347	-1.04691	-0.359443	-0.44846	-0.746959	0.949116	0.950062	F	6	10.1	Anemia
655	-0.704638	-0.763262	-0.877064	0.864394	-0.884715	-0.778691	-0.778691	0.280534	-0.763262	0.383657	-0.829117	-0.539377	-0.264972	-0.839005	0.0109418	-0.256496	-0.877064	-0.760232	-0.744449	-0.750189	F	6	10.1	Anemia
656	-0.343939	-0.475515	-0.66697	0.839064	-0.849687	-0.333253	-0.333253	4.12263	-0.475515	4.09117	-0.715757	-0.350566	-0.34355	-0.725961	0.249063	-0.328686	-0.66697	-0.954008	-0.627871	-0.633672	F	6	10.1	Anemia
657	-0.041147	-0.196742	-0.308691	0.865512	-0.985447	-0.0425516	-0.0425516	3.03133	-0.196742	2.96887	-1.59623	-1.24167	-0.373246	-1.61203	0.406983	-0.323511	-0.308691	0.479322	-1.58376	-1.59352	F	6	10.1	Anemia
658	0.0628644	-0.145306	-0.163077	1.00994	-1.08811	0.0311529	0.0311529	1.22416	-0.145306	1.15622	-1.16179	-0.77012	-0.349434	-1.1747	1.21997	-0.316181	-0.163077	-0.10624	-1.09565	-1.10333	F	6	10.1	Anemia
659	0.166356	-0.00669051	-0.0457285	0.869071	-1.05936	0.080934	0.080934	0.961705	-0.00669051	1.10946	-2.30356	-1.70738	-0.424959	-2.32395	0.63832	-0.334617	-0.0457285	-0.0591646	-2.48021	-2.49371	F	6	10.1	Anemia
660	0.149867	-0.00370676	-0.0989947	0.89674	-1.03731	0.073288	0.073288	1.0927	-0.00370676	1.16526	-2.16301	-1.6174	-0.154192	-2.18118	0.146488	-0.276445	-0.0989947	-0.689879	-2.2833	-2.29512	F	6	10.1	Anemia
661	0.642666	0.327464	0.11283	0.993456	-0.954383	0.641699	0.641699	0.651017	0.327464	0.862599	-0.190207	0.0198322	-0.276917	-0.197054	-0.222223	-0.337843	0.11283	-0.833848	-0.112092	-0.115724	F	6	10.1	Anemia
662	-0.1379	-0.291312	-0.36066	0.999103	-0.551325	-0.196838	-0.196838	1.28972	-0.291312	1.18202	-1.03053	-0.722266	-0.348092	-1.04264	-1.10585	-0.318407	-0.36066	0.0631166	-0.96871	-0.975872	F	6	10.1	Anemia
663	-0.189369	-0.360115	-0.457022	0.864905	-0.638337	-0.313135	-0.313135	0.390796	-0.360115	0.330382	-1.30139	-0.970226	-0.280536	-1.31501	-0.925	-0.305548	-0.457022	-0.130106	-1.24883	-1.25703	F	6	10.1	Anemia
664	1.00746	0.596914	0.284103	0.809739	-0.92308	1.11454	1.11454	1.64655	0.596914	1.7135	-0.213869	0.0296987	-0.155795	-0.220496	0.462633	-0.307517	0.284103	-1.0333	-0.134714	-0.138268	M	7	10	Anemia
665	0.957311	0.714127	0.42596	0.876726	-0.985734	1.02632	1.02632	3.53618	0.714127	3.42947	0.770515	0.905403	-0.528173	0.769832	0.34227	-0.365124	0.42596	-0.733289	0.752787	0.752829	M	7	10	Anemia
666	0.148705	0.161041	-0.127281	2.53914	-0.597653	0.402704	0.402704	2.96154	0.161041	2.69848	-1.44607	-0.994617	-0.454143	-1.46106	-0.216415	-0.331656	-0.127281	-0.39118	-1.41086	-1.42	M	7	10	Anemia
667	0.38705	0.11429	-0.0908736	0.749026	-0.471869	0.465026	0.465026	3.36736	0.11429	3.09142	0.72388	0.879299	-0.616594	0.722705	-1.22717	-0.382408	-0.0908736	-0.856968	0.71286	0.712648	M	7	10	Anemia
668	0.0535043	-0.0517943	-0.382498	0.74356	-0.538288	0.0390037	0.0390037	4.59138	-0.0517943	4.03497	-1.31132	-0.879853	-0.32147	-1.325	-0.71865	-0.305602	-0.382498	-0.717821	-1.25982	-1.26807	M	7	10	Anemia
669	-0.44219	-0.509214	-0.64704	0.784659	-0.76689	-0.481447	-0.481447	4.85317	-0.509214	4.54462	0.103663	0.271218	-0.464114	0.0986258	-0.225586	-0.350903	-0.64704	-0.910663	0.162194	0.159689	M	7	10	Anemia
670	-0.598234	-0.699794	-0.825714	0.766658	-0.252271	-0.623109	-0.623109	3.64973	-0.699794	3.3912	0.935341	1.07286	-0.85246	0.935458	-2.00835	-0.397814	-0.825714	0.958421	0.892885	0.893416	M	7	10	Anemia
671	0.434181	0.126705	-0.0440955	0.830524	-1.11776	0.350622	0.350622	0.44662	0.126705	0.61933	-0.936461	-1.13224	0.717366	-0.942228	-1.10238	0.0606493	-0.0440955	0.0615304	-0.858704	-0.862252	M	7	10	Anemia
672	-0.0552681	-0.255486	-0.306575	0.987486	-1.43673	-0.122667	-0.122667	0.380977	-0.255486	0.373858	-1.14546	-1.04377	0.292222	-1.15342	-1.51615	-0.0151473	-0.306575	-0.255556	-1.09445	-1.09937	M	7	10	Anemia
673	-0.0552681	-0.255486	-0.306575	0.987486	-1.43673	-0.122667	-0.122667	0.380977	-0.255486	0.373858	-1.14546	-1.04377	0.292222	-1.15342	-1.51615	-0.0151473	-0.306575	-0.255556	-1.09445	-1.09937	M	7	10	Anemia
674	0.35373	0.0147217	-0.290583	0.924508	-0.657649	0.431997	0.431997	1.62423	0.0147217	1.63995	-0.990043	-1.15149	1.21681	-0.993241	-1.054	0.24499	-0.290583	-0.480605	-0.916522	-0.918774	M	7	10	Anemia
675	0.35373	0.0147217	-0.290583	0.924508	-0.657649	0.431997	0.431997	1.62423	0.0147217	1.63995	-0.990043	-1.15149	1.21681	-0.993241	-1.054	0.24499	-0.290583	-0.480605	-0.916522	-0.918774	M	7	10	Anemia
676	-0.0315435	0.415531	0.161735	4.50638	-0.985039	0.911499	0.911499	1.04706	0.415531	1.14048	-1.20775	-1.30294	1.11651	-1.21223	-0.82668	0.215891	0.161735	-0.537396	-1.1505	-1.15352	M	7	10	Anemia
677	-0.0315435	0.415531	0.161735	4.50638	-0.985039	0.911499	0.911499	1.04706	0.415531	1.14048	-1.20775	-1.30294	1.11651	-1.21223	-0.82668	0.215891	0.161735	-0.537396	-1.1505	-1.15352	M	7	10	Anemia
678	0.470331	0.111287	-0.0518839	0.90101	-1.11999	0.529699	0.529699	0.731211	0.111287	0.956473	-1.01925	-1.12309	1.1305	-1.02334	-1.02893	0.194878	-0.0518839	-0.780036	-0.947158	-0.949911	M	7	10	Anemia
679	0.470331	0.111287	-0.0518839	0.90101	-1.11999	0.529699	0.529699	0.731211	0.111287	0.956473	-1.01925	-1.12309	1.1305	-1.02334	-1.02893	0.194878	-0.0518839	-0.780036	-0.947158	-0.949911	M	7	10	Anemia
680	0.380538	0.459056	0.690759	0.21419	-0.910662	0.320533	0.320533	-0.339629	0.459056	-0.256222	0.68263	0.799096	-0.629151	0.681297	-0.370045	-0.370413	0.690759	-0.756739	0.677281	0.676964	M	7	10	Anemia
681	0.380538	0.459056	0.690759	0.21419	-0.910662	0.320533	0.320533	-0.339629	0.459056	-0.256222	0.68263	0.799096	-0.629151	0.681297	-0.370045	-0.370413	0.690759	-0.756739	0.677281	0.676964	M	7	10	Anemia
682	0.51582	0.562494	0.783543	0.2865	-0.723449	0.392365	0.392365	-0.144327	0.562494	-0.0783667	0.677066	0.768567	-0.647135	0.675685	-0.618186	-0.371286	0.783543	-0.697454	0.672482	0.672141	M	7	10	Anemia
683	0.51582	0.562494	0.783543	0.2865	-0.723449	0.392365	0.392365	-0.144327	0.562494	-0.0783667	0.677066	0.768567	-0.647135	0.675685	-0.618186	-0.371286	0.783543	-0.697454	0.672482	0.672141	M	7	10	Anemia
684	0.512662	0.513407	0.683847	0.501878	-0.883839	0.375239	0.375239	-0.0817963	0.513407	-0.00330882	0.683021	0.800505	-0.602689	0.681693	-0.630085	-0.370153	0.683847	-0.797811	0.677622	0.677308	M	7	10	Anemia
685	0.512662	0.513407	0.683847	0.501878	-0.883839	0.375239	0.375239	-0.0817963	0.513407	-0.00330882	0.683021	0.800505	-0.602689	0.681693	-0.630085	-0.370153	0.683847	-0.797811	0.677622	0.677308	M	7	10	Anemia
686	0.078255	0.120701	0.359212	0.109022	-0.711947	0.0162975	0.0162975	-0.33679	0.120701	-0.353075	0.6686	0.790834	-0.649607	0.667102	-0.394319	-0.377058	0.359212	-0.671622	0.665193	0.664793	M	7	10	Anemia
687	0.078255	0.120701	0.359212	0.109022	-0.711947	0.0162975	0.0162975	-0.33679	0.120701	-0.353075	0.6686	0.790834	-0.649607	0.667102	-0.394319	-0.377058	0.359212	-0.671622	0.665193	0.664793	M	7	10	Anemia
688	0.511226	0.530431	0.71987	0.359694	-0.747218	0.375074	0.375074	-0.170419	0.530431	-0.104988	0.67399	0.795973	-0.648982	0.672523	0.158524	-0.377702	0.71987	-0.702261	0.669865	0.669483	M	7	10	Anemia
689	0.511226	0.530431	0.71987	0.359694	-0.747218	0.375074	0.375074	-0.170419	0.530431	-0.104988	0.67399	0.795973	-0.648982	0.672523	0.158524	-0.377702	0.71987	-0.702261	0.669865	0.669483	M	7	10	Anemia
690	0.276002	0.310459	0.500461	0.385756	-0.878037	0.187606	0.187606	-0.0539709	0.310459	-0.081821	0.677446	0.826502	-0.679806	0.675989	-0.168124	-0.378933	0.500461	-0.725378	0.672847	0.672472	M	7	10	Anemia
691	0.276002	0.310459	0.500461	0.385756	-0.878037	0.187606	0.187606	-0.0539709	0.310459	-0.081821	0.677446	0.826502	-0.679806	0.675989	-0.168124	-0.378933	0.500461	-0.725378	0.672847	0.672472	M	7	10	Anemia
692	0.974238	0.955511	1.06603	0.283233	-0.305352	0.723196	0.723196	0.441481	0.955511	0.515758	0.737851	0.853605	-0.532613	0.736952	0.0228996	-0.364648	1.06603	-0.938088	0.724797	0.724718	M	7	10	Anemia
693	0.974238	0.955511	1.06603	0.283233	-0.305352	0.723196	0.723196	0.441481	0.955511	0.515758	0.737851	0.853605	-0.532613	0.736952	0.0228996	-0.364648	1.06603	-0.938088	0.724797	0.724718	M	7	10	Anemia
694	0.856511	0.969925	1.21132	0.0625124	-0.346307	0.687459	0.687459	-0.345292	0.969925	-0.186503	0.75	0.853909	-0.540112	0.749249	-0.0652808	-0.358096	1.21132	-0.904081	0.735192	0.735189	M	7	10	Anemia
695	0.856511	0.969925	1.21132	0.0625124	-0.346307	0.687459	0.687459	-0.345292	0.969925	-0.186503	0.75	0.853909	-0.540112	0.749249	-0.0652808	-0.358096	1.21132	-0.904081	0.735192	0.735189	M	7	10	Anemia
696	0.197629	0.325549	0.575426	-0.191823	-0.457824	0.161893	0.161893	-0.451933	0.325549	-0.38067	0.768624	0.858548	-0.536757	0.767981	-0.567463	-0.359937	0.575426	-0.941958	0.751145	0.751204	M	7	10	Anemia
697	0.197629	0.325549	0.575426	-0.191823	-0.457824	0.161893	0.161893	-0.451933	0.325549	-0.38067	0.768624	0.858548	-0.536757	0.767981	-0.567463	-0.359937	0.575426	-0.941958	0.751145	0.751204	M	7	10	Anemia
698	0.335749	0.442045	0.668041	-0.0192828	-0.33133	0.258613	0.258613	-0.471508	0.442045	-0.365543	0.764348	0.873054	-0.546454	0.763669	-0.419331	-0.360544	0.668041	-0.879814	0.7475	0.747541	M	7	10	Anemia
699	0.335749	0.442045	0.668041	-0.0192828	-0.33133	0.258613	0.258613	-0.471508	0.442045	-0.365543	0.764348	0.873054	-0.546454	0.763669	-0.419331	-0.360544	0.668041	-0.879814	0.7475	0.747541	M	7	10	Anemia
700	0.184182	0.221484	0.449062	0.159673	-0.282171	0.0679059	0.0679059	-0.342849	0.221484	-0.292972	0.750225	0.850483	-0.545722	0.749414	-0.260902	-0.364135	0.449062	-0.9781	0.735409	0.73538	M	7	10	Anemia
701	0.184182	0.221484	0.449062	0.159673	-0.282171	0.0679059	0.0679059	-0.342849	0.221484	-0.292972	0.750225	0.850483	-0.545722	0.749414	-0.260902	-0.364135	0.449062	-0.9781	0.735409	0.73538	M	7	10	Anemia
702	-0.131753	-0.0586738	0.183251	-0.170985	-0.272214	-0.17679	-0.17679	-0.539768	-0.0586738	-0.454072	0.736465	0.847057	-0.474194	0.735694	-0.456651	-0.351025	0.183251	-0.955833	0.723544	0.723519	M	7	10	Anemia
703	-0.131753	-0.0586738	0.183251	-0.170985	-0.272214	-0.17679	-0.17679	-0.539768	-0.0586738	-0.454072	0.736465	0.847057	-0.474194	0.735694	-0.456651	-0.351025	0.183251	-0.955833	0.723544	0.723519	M	7	10	Anemia
704	1.00746	0.596914	0.284103	0.809739	-0.92308	1.11454	1.11454	1.64655	0.596914	1.7135	-0.213869	0.0296987	-0.155795	-0.220496	0.462633	-0.307517	0.284103	-1.0333	-0.134714	-0.138268	M	7	10	Anemia
705	0.957311	0.714127	0.42596	0.876726	-0.985734	1.02632	1.02632	3.53618	0.714127	3.42947	0.770515	0.905403	-0.528173	0.769832	0.34227	-0.365124	0.42596	-0.733289	0.752787	0.752829	M	7	10	Anemia
706	0.148705	0.161041	-0.127281	2.53914	-0.597653	0.402704	0.402704	2.96154	0.161041	2.69848	-1.44607	-0.994617	-0.454143	-1.46106	-0.216415	-0.331656	-0.127281	-0.39118	-1.41086	-1.42	M	7	10	Anemia
707	0.38705	0.11429	-0.0908736	0.749026	-0.471869	0.465026	0.465026	3.36736	0.11429	3.09142	0.72388	0.879299	-0.616594	0.722705	-1.22717	-0.382408	-0.0908736	-0.856968	0.71286	0.712648	M	7	10	Anemia
708	0.0535043	-0.0517943	-0.382498	0.74356	-0.538288	0.0390037	0.0390037	4.59138	-0.0517943	4.03497	-1.31132	-0.879853	-0.32147	-1.325	-0.71865	-0.305602	-0.382498	-0.717821	-1.25982	-1.26807	M	7	10	Anemia
709	-0.44219	-0.509214	-0.64704	0.784659	-0.76689	-0.481447	-0.481447	4.85317	-0.509214	4.54462	0.103663	0.271218	-0.464114	0.0986258	-0.225586	-0.350903	-0.64704	-0.910663	0.162194	0.159689	M	7	10	Anemia
710	-0.598234	-0.699794	-0.825714	0.766658	-0.252271	-0.623109	-0.623109	3.64973	-0.699794	3.3912	0.935341	1.07286	-0.85246	0.935458	-2.00835	-0.397814	-0.825714	0.958421	0.892885	0.893416	M	7	10	Anemia
711	0.434181	0.126705	-0.0440955	0.830524	-1.11776	0.350622	0.350622	0.44662	0.126705	0.61933	-0.936461	-1.13224	0.717366	-0.942228	-1.10238	0.0606493	-0.0440955	0.0615304	-0.858704	-0.862252	M	7	10	Anemia
712	-0.0552681	-0.255486	-0.306575	0.987486	-1.43673	-0.122667	-0.122667	0.380977	-0.255486	0.373858	-1.14546	-1.04377	0.292222	-1.15342	-1.51615	-0.0151473	-0.306575	-0.255556	-1.09445	-1.09937	M	7	10	Anemia
713	-0.0552681	-0.255486	-0.306575	0.987486	-1.43673	-0.122667	-0.122667	0.380977	-0.255486	0.373858	-1.14546	-1.04377	0.292222	-1.15342	-1.51615	-0.0151473	-0.306575	-0.255556	-1.09445	-1.09937	M	7	10	Anemia
714	0.35373	0.0147217	-0.290583	0.924508	-0.657649	0.431997	0.431997	1.62423	0.0147217	1.63995	-0.990043	-1.15149	1.21681	-0.993241	-1.054	0.24499	-0.290583	-0.480605	-0.916522	-0.918774	M	7	10	Anemia
715	0.35373	0.0147217	-0.290583	0.924508	-0.657649	0.431997	0.431997	1.62423	0.0147217	1.63995	-0.990043	-1.15149	1.21681	-0.993241	-1.054	0.24499	-0.290583	-0.480605	-0.916522	-0.918774	M	7	10	Anemia
716	-0.0315435	0.415531	0.161735	4.50638	-0.985039	0.911499	0.911499	1.04706	0.415531	1.14048	-1.20775	-1.30294	1.11651	-1.21223	-0.82668	0.215891	0.161735	-0.537396	-1.1505	-1.15352	M	7	10	Anemia
717	-0.0315435	0.415531	0.161735	4.50638	-0.985039	0.911499	0.911499	1.04706	0.415531	1.14048	-1.20775	-1.30294	1.11651	-1.21223	-0.82668	0.215891	0.161735	-0.537396	-1.1505	-1.15352	M	7	10	Anemia
718	0.470331	0.111287	-0.0518839	0.90101	-1.11999	0.529699	0.529699	0.731211	0.111287	0.956473	-1.01925	-1.12309	1.1305	-1.02334	-1.02893	0.194878	-0.0518839	-0.780036	-0.947158	-0.949911	M	7	10	Anemia
719	0.470331	0.111287	-0.0518839	0.90101	-1.11999	0.529699	0.529699	0.731211	0.111287	0.956473	-1.01925	-1.12309	1.1305	-1.02334	-1.02893	0.194878	-0.0518839	-0.780036	-0.947158	-0.949911	M	7	10	Anemia
720	-0.0719087	0.0304672	0.329305	-0.968449	0.79006	-0.0774902	-0.0774902	-0.823891	0.0304672	-0.870629	0.739462	0.797686	-0.450572	0.738833	-0.960545	-0.339087	0.329305	-0.92545	0.72605	0.726092	M	7	11	Control
721	-0.0719087	0.0304672	0.329305	-0.968449	0.79006	-0.0774902	-0.0774902	-0.823891	0.0304672	-0.870629	0.739462	0.797686	-0.450572	0.738833	-0.960545	-0.339087	0.329305	-0.92545	0.72605	0.726092	M	7	11	Control
722	-0.187788	-0.0671066	0.215404	-1.37366	0.993166	-0.129853	-0.129853	-0.947832	-0.0671066	-0.944412	0.740712	0.822773	-0.386703	0.740214	-0.914727	-0.327003	0.215404	-0.893552	0.727069	0.727169	M	7	11	Control
723	-0.187788	-0.0671066	0.215404	-1.37366	0.993166	-0.129853	-0.129853	-0.947832	-0.0671066	-0.944412	0.740712	0.822773	-0.386703	0.740214	-0.914727	-0.327003	0.215404	-0.893552	0.727069	0.727169	M	7	11	Control
724	-0.356012	-0.238148	0.0314443	-1.49892	1.05417	-0.278475	-0.278475	-0.911159	-0.238148	-0.917744	0.751834	0.765444	-0.430628	0.751404	-1.17934	-0.327592	0.0314443	-0.747892	0.736646	0.736786	M	7	11	Control
725	-0.356012	-0.238148	0.0314443	-1.49892	1.05417	-0.278475	-0.278475	-0.911159	-0.238148	-0.917744	0.751834	0.765444	-0.430628	0.751404	-1.17934	-0.327592	0.0314443	-0.747892	0.736646	0.736786	M	7	11	Control
726	-0.481008	-0.371131	-0.11413	-1.49331	1.30688	-0.432436	-0.432436	-0.931375	-0.371131	-0.945388	0.72382	0.770886	-0.360535	0.723229	-0.707816	-0.325025	-0.11413	-0.917495	0.712558	0.712603	M	7	11	Control
727	-0.481008	-0.371131	-0.11413	-1.49331	1.30688	-0.432436	-0.432436	-0.931375	-0.371131	-0.945388	0.72382	0.770886	-0.360535	0.723229	-0.707816	-0.325025	-0.11413	-0.917495	0.712558	0.712603	M	7	11	Control
728	0.10567	0.287223	0.668382	-1.48653	0.917785	0.243548	0.243548	-0.960406	0.287223	-0.959044	0.712451	0.766658	-0.3958	0.711713	-0.337938	-0.331873	0.668382	-0.947823	0.702807	0.702779	M	7	11	Control
729	0.10567	0.287223	0.668382	-1.48653	0.917785	0.243548	0.243548	-0.960406	0.287223	-0.959044	0.712451	0.766658	-0.3958	0.711713	-0.337938	-0.331873	0.668382	-0.947823	0.702807	0.702779	M	7	11	Control
730	0.339479	0.495716	0.883795	-1.01457	0.667604	0.366683	0.366683	-0.858051	0.495716	-0.840926	0.659258	0.767764	-0.342814	0.658223	0.0175248	-0.326067	0.883795	-0.894746	0.656885	0.656678	M	7	11	Control
731	0.339479	0.495716	0.883795	-1.01457	0.667604	0.366683	0.366683	-0.858051	0.495716	-0.840926	0.659258	0.767764	-0.342814	0.658223	0.0175248	-0.326067	0.883795	-0.894746	0.656885	0.656678	M	7	11	Control
732	0.734453	0.992104	1.47616	-1.64354	1.61125	0.945295	0.945295	-1.0712	0.992104	-1.06913	0.745408	0.773099	-0.319926	0.745118	-0.12496	-0.309508	1.47616	-0.853132	0.731035	0.731232	M	7	11	Control
733	0.734453	0.992104	1.47616	-1.64354	1.61125	0.945295	0.945295	-1.0712	0.992104	-1.06913	0.745408	0.773099	-0.319926	0.745118	-0.12496	-0.309508	1.47616	-0.853132	0.731035	0.731232	M	7	11	Control
734	0.933251	1.19196	1.68828	-1.38569	0.979751	0.988239	0.988239	-0.936549	1.19196	-0.896275	0.703434	0.771993	-0.347407	0.702788	0.361374	-0.317014	1.68828	-0.757224	0.694989	0.69499	M	7	11	Control
735	0.933251	1.19196	1.68828	-1.38569	0.979751	0.988239	0.988239	-0.936549	1.19196	-0.896275	0.703434	0.771993	-0.347407	0.702788	0.361374	-0.317014	1.68828	-0.757224	0.694989	0.69499	M	7	11	Control
736	2.17679	2.43955	2.75964	-0.689986	0.328159	2.07255	2.07255	-0.744219	2.43955	-0.683711	-0.0724914	0.0323218	-0.212737	-0.0779259	-0.232882	-0.285829	2.75964	-0.889144	-0.00142088	-0.00427027	M	7	11	Control
737	2.17679	2.43955	2.75964	-0.689986	0.328159	2.07255	2.07255	-0.744219	2.43955	-0.683711	-0.0724914	0.0323218	-0.212737	-0.0779259	-0.232882	-0.285829	2.75964	-0.889144	-0.00142088	-0.00427027	M	7	11	Control
738	2.15891	2.47064	2.39608	-0.772799	0.256357	2.17563	2.17563	-0.753287	2.47064	-0.740138	0.411185	0.51586	-0.408767	0.408536	-0.530391	-0.321728	2.39608	-0.715453	0.422877	0.421665	M	7	11	Control
739	2.15891	2.47064	2.39608	-0.772799	0.256357	2.17563	2.17563	-0.753287	2.47064	-0.740138	0.411185	0.51586	-0.408767	0.408536	-0.530391	-0.321728	2.39608	-0.715453	0.422877	0.421665	M	7	11	Control
740	2.34057	2.68323	2.61004	-1.07359	0.446765	2.44892	2.44892	-0.875986	2.68323	-0.825123	0.426015	0.528261	-0.316076	0.423508	0.148442	-0.317737	2.61004	-0.966718	0.45263	0.45157	M	7	11	Control
741	2.34057	2.68323	2.61004	-1.07359	0.446765	2.44892	2.44892	-0.875986	2.68323	-0.825123	0.426015	0.528261	-0.316076	0.423508	0.148442	-0.317737	2.61004	-0.966718	0.45263	0.45157	M	7	11	Control
742	2.15511	2.49935	3.17165	-0.955503	0.55517	2.12483	2.12483	-0.767079	2.49935	-0.698327	0.716376	0.785089	-0.44752	0.715568	0.0486214	-0.34129	3.17165	-0.847655	0.706238	0.706181	M	7	11	Control
743	2.15511	2.49935	3.17165	-0.955503	0.55517	2.12483	2.12483	-0.767079	2.49935	-0.698327	0.716376	0.785089	-0.44752	0.715568	0.0486214	-0.34129	3.17165	-0.847655	0.706238	0.706181	M	7	11	Control
744	2.30364	2.64094	3.29012	-0.733518	0.24269	2.24725	2.24725	-0.776802	2.64094	-0.685554	0.643207	0.692289	-0.449011	0.641923	-0.00585144	-0.339797	3.29012	-0.840595	0.643054	0.642725	M	7	11	Control
745	2.30364	2.64094	3.29012	-0.733518	0.24269	2.24725	2.24725	-0.776802	2.64094	-0.685554	0.643207	0.692289	-0.449011	0.641923	-0.00585144	-0.339797	3.29012	-0.840595	0.643054	0.642725	M	7	11	Control
746	0.907007	0.797358	0.343783	0.779227	-1.075	0.731665	0.731665	0.803408	0.797358	0.584698	-1.01489	-1.62284	1.2422	-1.01632	-1.15247	0.365592	0.343783	-0.334103	-0.944136	-0.945261	M	7	11	Control
747	0.915938	0.842707	0.395052	0.625252	-0.984672	0.723623	0.723623	0.716131	0.842707	0.470294	-0.486234	-0.933022	1.10967	-0.486935	-1.2702	0.27002	0.395052	-0.500019	-0.402515	-0.40319	M	7	11	Control
748	1.0295	0.918313	0.396591	0.872974	-1.22351	0.872081	0.872081	0.651501	0.918313	0.477092	-0.476183	-0.988726	1.00949	-0.475667	-1.04308	0.358052	0.396591	-0.352095	-0.393164	-0.393232	M	7	11	Control
749	0.950496	0.828811	0.304236	0.698754	-1.189	0.749488	0.749488	0.828772	0.828811	0.778932	-0.0573245	-0.276911	0.939474	-0.0565768	-1.14051	0.220146	0.304236	-0.72247	0.00976542	0.0099225	M	7	11	Control
750	0.965343	0.882137	0.342333	0.939036	-1.28192	0.843286	0.843286	1.12156	0.882137	1.07294	-0.464874	-0.929527	1.09247	-0.462676	-1.13695	0.481296	0.342333	-0.450983	-0.38278	-0.382025	M	7	11	Control
751	1.47615	1.08317	0.827144	0.933893	-1.08366	1.38144	1.38144	0.352636	1.08317	0.440347	-0.702238	-0.797115	1.20009	-0.705079	-0.0969719	0.185827	0.827144	-0.96884	-0.63245	-0.634557	M	7	11	Control
752	1.72626	1.28719	0.988167	1.03973	-1.01344	1.67805	1.67805	0.503723	1.28719	0.65961	-0.646457	-0.97235	1.21674	-0.648732	-0.172399	0.208048	0.988167	-0.646574	-0.561595	-0.5633	M	7	11	Control
753	1.13427	0.777634	0.64236	0.958518	-1.06701	1.03409	1.03409	0.276993	0.777634	0.46166	-0.488234	-0.596187	0.890357	-0.491856	-0.107537	0.0518326	0.64236	-0.734475	-0.402834	-0.405129	M	7	11	Control
754	0.926336	0.524133	0.282312	1.00477	-1.0097	0.859009	0.859009	-0.0323166	0.524133	0.167134	-0.637983	-0.745425	0.899146	-0.642521	-0.305722	0.0422109	0.282312	-0.987801	-0.551965	-0.554798	M	7	11	Control
755	1.09818	0.772112	0.428503	0.908476	-1.06221	0.999786	0.999786	0.175552	0.772112	0.413216	-0.62202	-0.751044	0.955037	-0.62481	0.0525564	0.162658	0.428503	-0.744361	-0.536753	-0.538719	M	7	11	Control
756	1.18808	0.831299	0.467512	0.917076	-0.933812	1.08223	1.08223	0.24341	0.831299	0.376772	-0.294128	-0.469236	0.945779	-0.295072	0.307778	0.180621	0.467512	-0.617005	-0.229958	-0.230907	M	7	11	Control
757	0.907007	0.797358	0.343783	0.779227	-1.075	0.731665	0.731665	0.803408	0.797358	0.584698	-1.01489	-1.62284	1.2422	-1.01632	-1.15247	0.365592	0.343783	-0.334103	-0.944136	-0.945261	M	7	11	Control
758	0.915938	0.842707	0.395052	0.625252	-0.984672	0.723623	0.723623	0.716131	0.842707	0.470294	-0.486234	-0.933022	1.10967	-0.486935	-1.2702	0.27002	0.395052	-0.500019	-0.402515	-0.40319	M	7	11	Control
759	1.0295	0.918313	0.396591	0.872974	-1.22351	0.872081	0.872081	0.651501	0.918313	0.477092	-0.476183	-0.988726	1.00949	-0.475667	-1.04308	0.358052	0.396591	-0.352095	-0.393164	-0.393232	M	7	11	Control
760	0.950496	0.828811	0.304236	0.698754	-1.189	0.749488	0.749488	0.828772	0.828811	0.778932	-0.0573245	-0.276911	0.939474	-0.0565768	-1.14051	0.220146	0.304236	-0.72247	0.00976542	0.0099225	M	7	11	Control
761	0.965343	0.882137	0.342333	0.939036	-1.28192	0.843286	0.843286	1.12156	0.882137	1.07294	-0.464874	-0.929527	1.09247	-0.462676	-1.13695	0.481296	0.342333	-0.450983	-0.38278	-0.382025	M	7	11	Control
762	1.47615	1.08317	0.827144	0.933893	-1.08366	1.38144	1.38144	0.352636	1.08317	0.440347	-0.702238	-0.797115	1.20009	-0.705079	-0.0969719	0.185827	0.827144	-0.96884	-0.63245	-0.634557	M	7	11	Control
763	1.72626	1.28719	0.988167	1.03973	-1.01344	1.67805	1.67805	0.503723	1.28719	0.65961	-0.646457	-0.97235	1.21674	-0.648732	-0.172399	0.208048	0.988167	-0.646574	-0.561595	-0.5633	M	7	11	Control
764	1.13427	0.777634	0.64236	0.958518	-1.06701	1.03409	1.03409	0.276993	0.777634	0.46166	-0.488234	-0.596187	0.890357	-0.491856	-0.107537	0.0518326	0.64236	-0.734475	-0.402834	-0.405129	M	7	11	Control
765	0.926336	0.524133	0.282312	1.00477	-1.0097	0.859009	0.859009	-0.0323166	0.524133	0.167134	-0.637983	-0.745425	0.899146	-0.642521	-0.305722	0.0422109	0.282312	-0.987801	-0.551965	-0.554798	M	7	11	Control
766	1.09818	0.772112	0.428503	0.908476	-1.06221	0.999786	0.999786	0.175552	0.772112	0.413216	-0.62202	-0.751044	0.955037	-0.62481	0.0525564	0.162658	0.428503	-0.744361	-0.536753	-0.538719	M	7	11	Control
767	1.18808	0.831299	0.467512	0.917076	-0.933812	1.08223	1.08223	0.24341	0.831299	0.376772	-0.294128	-0.469236	0.945779	-0.295072	0.307778	0.180621	0.467512	-0.617005	-0.229958	-0.230907	M	7	11	Control
768	-1.17347	-1.24727	-1.31251	0.80962	0.27094	-1.24006	-1.24006	1.19598	-1.24727	1.13644	-0.692542	-0.556114	0.134072	-0.700932	0.560709	-0.21093	-1.31251	-0.256311	-0.605276	-0.610114	F	6	11	Control
769	-0.793467	-0.867097	-0.989098	0.85263	-0.369205	-0.878603	-0.878603	0.352778	-0.867097	0.266928	-0.621469	-0.570709	0.345997	-0.626187	-0.0114069	0.0229448	-0.989098	-0.457278	-0.535242	-0.538121	F	6	11	Control
770	-0.609039	-0.270162	-0.422218	3.21722	-0.660585	-0.30212	-0.30212	1.78616	-0.270162	1.00289	-1.31996	-1.26012	0.173814	-1.33106	-0.822936	-0.150875	-0.422218	-0.512844	-1.27099	-1.27776	F	6	11	Control
771	-0.0141504	-0.140159	-0.325254	0.772102	-0.849012	-0.139908	-0.139908	0.587147	-0.140159	0.524072	-1.35008	-1.18313	-0.0625363	-1.3628	-0.652209	-0.235471	-0.325254	-0.378427	-1.30369	-1.31142	F	6	11	Control
772	-0.175529	-0.244967	-0.490386	0.807861	-0.865919	-0.281591	-0.281591	1.0672	-0.244967	0.653723	-0.716887	-0.569495	-0.248783	-0.726053	-0.853864	-0.255086	-0.490386	-0.437352	-0.629528	-0.634775	F	6	11	Control
773	0.802188	0.436426	0.0246496	0.796295	-1.04978	0.784016	0.784016	1.00861	0.436426	1.04778	-0.27488	-0.293932	0.352966	-0.27961	0.549158	-0.126233	0.0246496	0.235826	-0.194186	-0.196876	F	6	11	Control
774	0.686656	0.323883	-0.104095	0.883624	-0.993645	0.710548	0.710548	0.86469	0.323883	1.20828	-0.0784378	-0.0133388	0.349048	-0.082255	1.59387	-0.148823	-0.104095	0.0817692	-0.00776814	-0.00987782	F	6	11	Control
775	0.89118	0.529211	0.267515	0.769754	-1.07186	0.81918	0.81918	0.61915	0.529211	0.883738	-0.464918	-0.434068	0.417031	-0.470361	1.08952	-0.0946101	0.267515	-0.102945	-0.37886	-0.382066	F	6	11	Control
776	0.896103	0.494162	0.38545	0.839175	-0.923418	0.854741	0.854741	0.398545	0.494162	0.721443	-0.546004	-0.479014	0.171049	-0.553039	1.22248	-0.177441	0.38545	0.5835	-0.458443	-0.462488	F	6	11	Control
777	1.05521	0.649531	0.216279	0.819064	-1.01404	1.05639	1.05639	0.916695	0.649531	1.06324	-0.249469	-0.245864	0.261553	-0.254556	0.611775	-0.166733	0.216279	-0.0645935	-0.169599	-0.172443	F	6	11	Control
778	-1.17347	-1.24727	-1.31251	0.80962	0.27094	-1.24006	-1.24006	1.19598	-1.24727	1.13644	-0.692542	-0.556114	0.134072	-0.700932	0.560709	-0.21093	-1.31251	-0.256311	-0.605276	-0.610114	F	6	11	Control
779	-0.793467	-0.867097	-0.989098	0.85263	-0.369205	-0.878603	-0.878603	0.352778	-0.867097	0.266928	-0.621469	-0.570709	0.345997	-0.626187	-0.0114069	0.0229448	-0.989098	-0.457278	-0.535242	-0.538121	F	6	11	Control
780	-0.609039	-0.270162	-0.422218	3.21722	-0.660585	-0.30212	-0.30212	1.78616	-0.270162	1.00289	-1.31996	-1.26012	0.173814	-1.33106	-0.822936	-0.150875	-0.422218	-0.512844	-1.27099	-1.27776	F	6	11	Control
781	-0.0141504	-0.140159	-0.325254	0.772102	-0.849012	-0.139908	-0.139908	0.587147	-0.140159	0.524072	-1.35008	-1.18313	-0.0625363	-1.3628	-0.652209	-0.235471	-0.325254	-0.378427	-1.30369	-1.31142	F	6	11	Control
782	-0.175529	-0.244967	-0.490386	0.807861	-0.865919	-0.281591	-0.281591	1.0672	-0.244967	0.653723	-0.716887	-0.569495	-0.248783	-0.726053	-0.853864	-0.255086	-0.490386	-0.437352	-0.629528	-0.634775	F	6	11	Control
783	0.802188	0.436426	0.0246496	0.796295	-1.04978	0.784016	0.784016	1.00861	0.436426	1.04778	-0.27488	-0.293932	0.352966	-0.27961	0.549158	-0.126233	0.0246496	0.235826	-0.194186	-0.196876	F	6	11	Control
784	0.686656	0.323883	-0.104095	0.883624	-0.993645	0.710548	0.710548	0.86469	0.323883	1.20828	-0.0784378	-0.0133388	0.349048	-0.082255	1.59387	-0.148823	-0.104095	0.0817692	-0.00776814	-0.00987782	F	6	11	Control
785	0.89118	0.529211	0.267515	0.769754	-1.07186	0.81918	0.81918	0.61915	0.529211	0.883738	-0.464918	-0.434068	0.417031	-0.470361	1.08952	-0.0946101	0.267515	-0.102945	-0.37886	-0.382066	F	6	11	Control
786	0.896103	0.494162	0.38545	0.839175	-0.923418	0.854741	0.854741	0.398545	0.494162	0.721443	-0.546004	-0.479014	0.171049	-0.553039	1.22248	-0.177441	0.38545	0.5835	-0.458443	-0.462488	F	6	11	Control
787	1.05521	0.649531	0.216279	0.819064	-1.01404	1.05639	1.05639	0.916695	0.649531	1.06324	-0.249469	-0.245864	0.261553	-0.254556	0.611775	-0.166733	0.216279	-0.0645935	-0.169599	-0.172443	F	6	11	Control
788	0.0294771	0.118244	-0.321076	2.4661	-1.13384	0.171256	0.171256	0.622466	0.118244	0.680881	-0.96876	-1.07742	0.358442	-0.975727	-0.325979	-0.00800462	-0.321076	-0.226019	-0.892075	-0.896331	F	12	11.3	Control
789	-0.15348	-0.319811	-0.481764	0.739304	-0.585885	-0.246158	-0.246158	3.18825	-0.319811	2.31383	-1.1553	-0.987766	0.0188592	-1.16706	-0.955049	-0.247492	-0.481764	-0.269965	-1.08917	-1.09619	F	12	11.3	Control
790	-0.848958	-0.946475	-1.0657	0.753709	-0.121799	-0.946477	-0.946477	0.914964	-0.946475	0.744961	-0.447309	-0.79458	0.90026	-0.446914	-1.87549	0.339591	-1.0657	0.575833	-0.364756	-0.364808	F	12	11.3	Control
791	0.41024	0.198096	-0.00186963	0.936078	-1.17183	0.333801	0.333801	1.0402	0.198096	1.11066	-0.60461	-0.46533	0.032557	-0.612456	-0.625785	-0.210569	-0.00186963	0.115226	-0.516725	-0.521195	F	12	11.3	Control
792	0.7103	0.438817	0.248304	0.896443	-0.884517	0.607858	0.607858	0.87321	0.438817	0.807328	-0.123915	-0.1574	-0.253689	-0.129273	-0.128817	-0.252139	0.248304	0.142536	-0.0499127	-0.0527554	F	12	11.3	Control
793	0.179289	-0.0530625	-0.41964	0.821378	-0.686514	0.110148	0.110148	1.64266	-0.0530625	1.62923	-0.253564	-0.297731	-0.0859164	-0.259377	-0.131046	-0.222298	-0.41964	0.257859	-0.173188	-0.176365	F	12	11.3	Control
794	0.491776	0.350745	0.0637323	0.939058	-0.968547	0.510868	0.510868	3.52464	0.350745	2.9303	-1.08056	-0.922675	-0.139187	-1.09176	-0.557519	-0.241009	0.0637323	-0.00665694	-1.00885	-1.01551	F	12	11.3	Control
795	0.0538072	-0.184072	-0.48664	0.688042	0.138872	0.040727	0.040727	3.15869	-0.184072	2.91373	-0.493097	-0.44135	0.138261	-0.498781	-1.17343	-0.100396	-0.48664	0.167172	-0.406646	-0.409944	F	12	11.3	Control
796	0.0294771	0.118244	-0.321076	2.4661	-1.13384	0.171256	0.171256	0.622466	0.118244	0.680881	-0.96876	-1.07742	0.358442	-0.975727	-0.325979	-0.00800462	-0.321076	-0.226019	-0.892075	-0.896331	F	12	11.3	Control
797	-0.15348	-0.319811	-0.481764	0.739304	-0.585885	-0.246158	-0.246158	3.18825	-0.319811	2.31383	-1.1553	-0.987766	0.0188592	-1.16706	-0.955049	-0.247492	-0.481764	-0.269965	-1.08917	-1.09619	F	12	11.3	Control
798	-0.848958	-0.946475	-1.0657	0.753709	-0.121799	-0.946477	-0.946477	0.914964	-0.946475	0.744961	-0.447309	-0.79458	0.90026	-0.446914	-1.87549	0.339591	-1.0657	0.575833	-0.364756	-0.364808	F	12	11.3	Control
799	0.41024	0.198096	-0.00186963	0.936078	-1.17183	0.333801	0.333801	1.0402	0.198096	1.11066	-0.60461	-0.46533	0.032557	-0.612456	-0.625785	-0.210569	-0.00186963	0.115226	-0.516725	-0.521195	F	12	11.3	Control
800	0.7103	0.438817	0.248304	0.896443	-0.884517	0.607858	0.607858	0.87321	0.438817	0.807328	-0.123915	-0.1574	-0.253689	-0.129273	-0.128817	-0.252139	0.248304	0.142536	-0.0499127	-0.0527554	F	12	11.3	Control
801	0.179289	-0.0530625	-0.41964	0.821378	-0.686514	0.110148	0.110148	1.64266	-0.0530625	1.62923	-0.253564	-0.297731	-0.0859164	-0.259377	-0.131046	-0.222298	-0.41964	0.257859	-0.173188	-0.176365	F	12	11.3	Control
802	0.491776	0.350745	0.0637323	0.939058	-0.968547	0.510868	0.510868	3.52464	0.350745	2.9303	-1.08056	-0.922675	-0.139187	-1.09176	-0.557519	-0.241009	0.0637323	-0.00665694	-1.00885	-1.01551	F	12	11.3	Control
803	0.0538072	-0.184072	-0.48664	0.688042	0.138872	0.040727	0.040727	3.15869	-0.184072	2.91373	-0.493097	-0.44135	0.138261	-0.498781	-1.17343	-0.100396	-0.48664	0.167172	-0.406646	-0.409944	F	12	11.3	Control
804	-0.428059	-0.572847	-0.712692	0.853877	-1.36724	-0.49648	-0.49648	0.483079	-0.572847	0.521516	-1.30127	-1.72431	0.911842	-1.30244	-1.3414	0.431816	-0.712692	-0.200795	-1.256	-1.25687	F	12	12	Control
805	0.390305	0.280747	-0.259998	0.73057	-1.28011	0.246808	0.246808	0.921411	0.280747	0.894169	-1.04847	-1.41599	1.0393	-1.04884	-1.19115	0.440947	-0.259998	-0.377426	-0.980489	-0.980997	F	12	12	Control
806	-0.221459	-0.311037	-0.589951	0.796433	-1.4172	-0.338792	-0.338792	0.441753	-0.311037	0.451928	-0.982902	-1.21558	1.03323	-0.981288	-1.153	0.558197	-0.589951	-0.546061	-0.911927	-0.911345	F	12	12	Control
807	-1.27026	-1.29147	-1.33877	0.709636	-0.20429	-1.31633	-1.31633	0.987118	-1.29147	0.750002	-1.43026	-1.59886	0.544965	-1.43561	-1.55543	0.209756	-1.33877	-0.00185265	-1.41167	-1.41501	F	12	12	Control
808	1.17996	1.18302	0.695221	0.578648	-1.31483	1.00099	1.00099	0.30571	1.18302	0.413187	-0.721568	-1.10654	1.10639	-0.722198	-0.771351	0.347881	0.695221	-0.336788	-0.638896	-0.639623	F	12	12	Control
809	0.938027	0.901102	0.512678	0.599453	-1.24073	0.746264	0.746264	0.414492	0.901102	0.446315	-1.32109	-1.61298	1.2794	-1.32285	-0.741541	0.399597	0.512678	-0.45308	-1.29104	-1.29247	F	12	12	Control
810	2.28883	2.01585	1.36791	0.768019	-1.71937	2.08321	2.08321	0.406381	2.01585	0.677196	-0.950737	-1.26697	1.69242	-0.949158	-0.822635	0.550432	1.36791	-0.576701	-0.877683	-0.877258	F	12	12	Control
811	0.385836	0.393319	0.0941702	1.0805	-1.40914	0.296686	0.296686	0.722244	0.393319	0.70786	-0.561532	-0.865612	0.777786	-0.562186	-0.536117	0.298403	0.0941702	-0.0520843	-0.477291	-0.478051	F	12	12	Control
812	0.319126	0.392493	-0.089609	0.759464	-1.20717	0.270475	0.270475	0.192864	0.392493	0.150376	-0.621734	-0.852927	1.00248	-0.620833	-0.616359	0.429724	-0.089609	-0.496444	-0.538489	-0.538428	F	12	12	Control
813	1.14877	0.97989	0.371059	0.7775	-1.38639	0.987117	0.987117	0.999821	0.97989	1.02806	0.0117365	-0.153582	0.0530021	0.0096173	-0.837679	-0.0522617	0.371059	0.0463294	0.0757069	0.0745227	F	12	12	Control
814	0.254642	0.130449	-0.200989	0.801779	-1.18391	0.132959	0.132959	1.22996	0.130449	1.319	-0.723031	-1.05869	0.2406	-0.726963	-1.38564	0.115726	-0.200989	0.140507	-0.638681	-0.64115	F	12	12	Control
815	1.34238	1.05443	0.780679	0.8993	-1.21439	1.28291	1.28291	1.69051	1.05443	1.69094	-0.951487	-0.574545	-0.786587	-0.96396	1.18333	-0.376568	0.780679	1.10635	-0.884886	-0.89217	M	14	11.4	Control
816	1.46118	1.06213	0.948831	0.858479	-1.21842	1.40535	1.40535	0.71913	1.06213	0.819407	-0.395379	-0.268612	-0.43144	-0.403274	0.216783	-0.313524	0.948831	0.732615	-0.309502	-0.313825	M	14	11.4	Control
817	1.27306	0.986156	0.791964	0.844302	-1.39658	1.22124	1.22124	0.848302	0.986156	1.07698	-0.961766	-0.680638	-0.435154	-0.97341	1.06632	-0.317602	0.791964	1.27627	-0.882148	-0.888929	M	14	11.4	Control
818	1.02175	0.728622	0.631278	0.91224	-1.24508	0.963476	0.963476	0.759272	0.728622	0.934232	0.0738031	0.0967169	-0.449559	0.0690777	0.648001	-0.307046	0.631278	0.793295	0.134497	0.132116	M	14	11.4	Control
819	0.634977	0.376914	0.155608	0.858363	-1.17548	0.57741	0.57741	1.37488	0.376914	1.3228	-0.659089	-0.470557	-0.379611	-0.668741	0.627559	-0.315873	0.155608	0.759869	-0.570616	-0.576072	M	14	11.4	Control
820	0.460927	0.208985	0.120995	0.918481	-1.32441	0.418065	0.418065	1.87941	0.208985	1.66974	1.11879	1.18248	-0.526878	1.12047	0.993559	-0.365395	0.120995	0.125405	1.04595	1.0473	M	14	11.4	Control
821	1.19863	1.17975	1.24644	0.610973	-1.35146	1.01577	1.01577	0.184187	1.17975	0.300774	0.83636	0.963838	-0.871806	0.835829	-0.0348617	-0.394744	1.24644	0.724993	0.809091	0.809258	M	14	11.4	Control
822	1.03672	0.999872	1.08156	0.592383	-1.12262	0.845645	0.845645	0.371053	0.999872	0.55527	-1.14154	-0.741108	-0.672984	-1.15509	-0.221	-0.364116	1.08156	-0.00228464	-1.07335	-1.08135	M	14	11.4	Control
823	0.952052	0.92503	1.10979	0.622412	-1.15695	0.799429	0.799429	0.0964221	0.92503	0.153916	0.603694	0.797686	-0.872166	0.601577	-0.476682	-0.394037	1.10979	-0.204214	0.592027	0.591222	M	14	11.4	Control
824	0.952052	0.92503	1.10979	0.622412	-1.15695	0.799429	0.799429	0.0964221	0.92503	0.153916	0.603694	0.797686	-0.872166	0.601577	-0.476682	-0.394037	1.10979	-0.204214	0.592027	0.591222	M	14	11.4	Control
825	0.61757	0.606212	0.773271	0.581296	-0.958834	0.478344	0.478344	0.0396311	0.606212	0.0408301	0.701682	0.821667	-0.895211	0.700291	-1.7835	-0.388659	0.773271	0.304946	0.693794	0.693472	M	14	11.4	Control
826	0.61757	0.606212	0.773271	0.581296	-0.958834	0.478344	0.478344	0.0396311	0.606212	0.0408301	0.701682	0.821667	-0.895211	0.700291	-1.7835	-0.388659	0.773271	0.304946	0.693794	0.693472	M	14	11.4	Control
827	1.46611	1.39427	1.61431	0.507861	-0.942086	1.24146	1.24146	-0.261082	1.39427	-0.0734046	0.628334	0.797686	-0.787287	0.626422	0.490732	-0.390632	1.61431	0.322436	0.630377	0.62976	M	14	11.4	Control
828	1.46611	1.39427	1.61431	0.507861	-0.942086	1.24146	1.24146	-0.261082	1.39427	-0.0734046	0.628334	0.797686	-0.787287	0.626422	0.490732	-0.390632	1.61431	0.322436	0.630377	0.62976	M	14	11.4	Control
829	1.46135	1.39361	1.50088	0.593442	-1.22111	1.23158	1.23158	0.0916643	1.39361	0.240037	0.711228	0.829624	-0.597622	0.710075	0.702974	-0.37175	1.50088	-0.700399	0.684809	0.684519	M	14	11.4	Control
830	1.46135	1.39361	1.50088	0.593442	-1.22111	1.23158	1.23158	0.0916643	1.39361	0.240037	0.711228	0.829624	-0.597622	0.710075	0.702974	-0.37175	1.50088	-0.700399	0.684809	0.684519	M	14	11.4	Control
831	1.04711	0.955145	1.03243	0.567797	-0.974743	0.831967	0.831967	0.409304	0.955145	0.565601	0.655163	0.797989	-0.788624	0.653465	-0.0803915	-0.387591	1.03243	-0.168914	0.653609	0.65311	M	14	11.4	Control
832	1.04711	0.955145	1.03243	0.567797	-0.974743	0.831967	0.831967	0.409304	0.955145	0.565601	0.655163	0.797989	-0.788624	0.653465	-0.0803915	-0.387591	1.03243	-0.168914	0.653609	0.65311	M	14	11.4	Control
833	0.870074	0.746414	0.843835	0.696234	-0.819662	0.677421	0.677421	0.012204	0.746414	0.0840121	0.652991	0.819954	-0.797286	0.651225	-0.446673	-0.39272	0.843835	-0.236201	0.651759	0.651228	M	14	11.4	Control
834	0.870074	0.746414	0.843835	0.696234	-0.819662	0.677421	0.677421	0.012204	0.746414	0.0840121	0.652991	0.819954	-0.797286	0.651225	-0.446673	-0.39272	0.843835	-0.236201	0.651759	0.651228	M	14	11.4	Control
835	0.264927	0.385344	0.452308	-0.536766	-0.0851747	0.325535	0.325535	-0.622113	0.385344	-0.677292	-0.53209	-0.495056	0.217824	-0.536135	2.19313	0.0376528	0.452308	1.67003	-0.445986	-0.448647	M	14	11.4	Control
836	-0.0339663	0.0629552	0.119034	-0.354487	-0.202762	-0.0145187	-0.0145187	-0.630761	0.0629552	-0.593456	-2.30503	-1.89359	0.202839	-2.31704	1.77691	-0.000610054	0.119034	0.867164	-2.47663	-2.48469	M	14	11.4	Control
837	0.0799933	0.18152	0.457544	-0.430291	0.161749	0.0765814	0.0765814	-0.634477	0.18152	-0.631418	0.72057	0.774812	-0.421985	0.72037	1.87979	-0.284484	0.457544	1.46779	0.709599	0.709797	M	14	11.4	Control
838	-0.0204804	0.120959	0.180208	0.180893	-0.233597	0.0641773	0.0641773	-0.638408	0.120959	-0.682456	-1.3344	-1.12298	0.418513	-1.34122	1.54544	0.104763	0.180208	0.697151	-1.30248	-1.30717	M	14	11.4	Control
839	-0.0841703	-0.00876686	0.110587	-0.175341	-0.440308	-0.0771646	-0.0771646	-0.369598	-0.00876686	-0.406403	-2.25208	-1.91605	0.417951	-2.26161	1.5676	0.0965819	0.110587	0.663371	-2.40682	-2.41327	M	14	11.4	Control
840	0.596198	0.787152	0.815452	-0.910854	0.312128	0.705651	0.705651	-0.706562	0.787152	-0.662631	-2.54839	-2.19354	0.387822	-2.55958	0.412518	0.0391946	0.815452	-0.550545	-2.81838	-2.82553	M	14	11.4	Control
841	0.872529	1.17488	1.45739	-1.33336	0.639339	1.06371	1.06371	-0.677658	1.17488	-0.659287	0.783851	0.732292	-0.182593	0.784538	0.547419	-0.238044	1.45739	-0.350046	0.763639	0.764275	M	14	11.4	Control
842	0.651905	0.887547	0.913987	-1.04053	0.377227	0.878126	0.878126	-0.71767	0.887547	-0.711985	-2.47503	-2.19788	0.582225	-2.48292	0.277937	0.159716	0.913987	-0.588331	-2.71564	-2.7205	M	14	11.4	Control
843	0.68154	0.89745	1.15504	-0.826756	0.300013	0.767724	0.767724	-0.664358	0.89745	-0.638973	0.781817	0.767764	-0.130105	0.782597	1.54132	-0.227435	1.15504	4.15488	0.761867	0.762537	M	14	11.4	Control
844	0.173534	0.385001	0.336668	-1.37852	0.82806	0.330324	0.330324	-0.788282	0.385001	-0.80541	-1.9669	-1.75429	0.595545	-1.97394	1.08254	0.189339	0.336668	0.294622	-2.03832	-2.04313	M	14	11.4	Control
845	1.66385	1.53077	1.35227	0.923567	-1.41243	1.49553	1.49553	0.620943	1.53077	0.583563	1.07332	1.15538	-0.393135	1.07492	0.335943	-0.340906	1.35227	-1.15047	1.00812	1.00939	M	9	11.2	Control
846	1.66385	1.53077	1.35227	0.923567	-1.41243	1.49553	1.49553	0.620943	1.53077	0.583563	1.07332	1.15538	-0.393135	1.07492	0.335943	-0.340906	1.35227	-1.15047	1.00812	1.00939	M	9	11.2	Control
847	0.429475	0.423276	0.320051	0.659427	-1.10611	0.293412	0.293412	0.327471	0.423276	0.313888	0.468468	0.577632	-0.349436	0.466085	-0.140064	-0.332571	0.320051	-0.88296	0.490219	0.489248	M	9	11.2	Control
848	0.429475	0.423276	0.320051	0.659427	-1.10611	0.293412	0.293412	0.327471	0.423276	0.313888	0.468468	0.577632	-0.349436	0.466085	-0.140064	-0.332571	0.320051	-0.88296	0.490219	0.489248	M	9	11.2	Control
849	0.932654	0.901481	0.904553	0.468318	-0.837184	0.767701	0.767701	0.159227	0.901481	0.0651654	0.47575	0.60775	-0.378239	0.473387	-0.047236	-0.335277	0.904553	-1.1235	0.496662	0.495705	M	9	11.2	Control
850	0.932654	0.901481	0.904553	0.468318	-0.837184	0.767701	0.767701	0.159227	0.901481	0.0651654	0.47575	0.60775	-0.378239	0.473387	-0.047236	-0.335277	0.904553	-1.1235	0.496662	0.495705	M	9	11.2	Control
851	2.41438	2.30808	2.33955	0.735921	-1.24348	2.14501	2.14501	1.13506	2.30808	1.06079	0.754714	0.851393	-0.313364	0.754147	0.152978	-0.343076	2.33955	-1.22139	0.73916	0.739237	M	9	11.2	Control
852	2.41438	2.30808	2.33955	0.735921	-1.24348	2.14501	2.14501	1.13506	2.30808	1.06079	0.754714	0.851393	-0.313364	0.754147	0.152978	-0.343076	2.33955	-1.22139	0.73916	0.739237	M	9	11.2	Control
853	0.448976	0.387912	0.428023	0.644726	-0.865804	0.267156	0.267156	0.335683	0.387912	0.228913	0.672661	0.761108	-0.465157	0.671497	-0.921127	-0.347331	0.428023	-0.933503	0.651486	0.651155	M	9	11.2	Control
854	0.448976	0.387912	0.428023	0.644726	-0.865804	0.267156	0.267156	0.335683	0.387912	0.228913	0.672661	0.761108	-0.465157	0.671497	-0.921127	-0.347331	0.428023	-0.933503	0.651486	0.651155	M	9	11.2	Control
855	1.83309	1.88714	1.67883	0.462486	-0.486395	1.57036	1.57036	0.00896638	1.88714	0.108637	-2.06595	-1.7646	-0.0861142	-2.082	0.255564	-0.205953	1.67883	-0.515165	-2.15869	-2.16904	M	9	11.2	Control
856	1.83309	1.88714	1.67883	0.462486	-0.486395	1.57036	1.57036	0.00896638	1.88714	0.108637	-2.06595	-1.7646	-0.0861142	-2.082	0.255564	-0.205953	1.67883	-0.515165	-2.15869	-2.16904	M	9	11.2	Control
857	0.988165	0.911397	0.923261	0.665113	-0.614364	0.764754	0.764754	0.57848	0.911397	0.56423	0.634332	0.757487	-0.658006	0.632625	0.0322589	-0.374678	0.923261	-0.675495	0.63552	0.634997	M	9	11.2	Control
858	0.988165	0.911397	0.923261	0.665113	-0.614364	0.764754	0.764754	0.57848	0.911397	0.56423	0.634332	0.757487	-0.658006	0.632625	0.0322589	-0.374678	0.923261	-0.675495	0.63552	0.634997	M	9	11.2	Control
859	1.28815	1.27703	1.00004	0.410565	-0.794103	1.02418	1.02418	0.297473	1.27703	0.364454	-1.9342	-1.61718	0.0829109	-1.94958	-0.431126	-0.205175	1.00004	-0.917536	-1.99229	-2.0021	M	9	11.2	Control
860	1.28815	1.27703	1.00004	0.410565	-0.794103	1.02418	1.02418	0.297473	1.27703	0.364454	-1.9342	-1.61718	0.0829109	-1.94958	-0.431126	-0.205175	1.00004	-0.917536	-1.99229	-2.0021	M	9	11.2	Control
861	1.24983	1.26488	1.0057	0.533318	-0.882105	1.01996	1.01996	0.422141	1.26488	0.41538	-2.48916	-2.06861	0.107408	-2.50681	-0.21231	-0.19576	1.0057	-0.776893	-2.72888	-2.74055	M	9	11.2	Control
862	1.24983	1.26488	1.0057	0.533318	-0.882105	1.01996	1.01996	0.422141	1.26488	0.41538	-2.48916	-2.06861	0.107408	-2.50681	-0.21231	-0.19576	1.0057	-0.776893	-2.72888	-2.74055	M	9	11.2	Control
863	1.25369	1.27205	1.01325	0.452127	-0.942657	1.02386	1.02386	0.139816	1.27205	0.237653	-1.91092	-1.49286	0.0500962	-1.9264	0.132407	-0.2156	1.01325	-0.715087	-1.97515	-1.98509	M	9	11.2	Control
864	1.25369	1.27205	1.01325	0.452127	-0.942657	1.02386	1.02386	0.139816	1.27205	0.237653	-1.91092	-1.49286	0.0500962	-1.9264	0.132407	-0.2156	1.01325	-0.715087	-1.97515	-1.98509	M	9	11.2	Control
865	0.37846	0.305542	-0.0352426	1.73666	-1.00361	0.41194	0.41194	1.70715	0.305542	1.6014	-0.71111	-1.3392	0.589205	-0.711257	-1.52755	0.379065	-0.0352426	0.282597	-0.628436	-0.628895	M	9	11.2	Control
866	2.06018	1.693	1.23628	1.00612	-1.33426	2.05153	2.05153	2.42906	1.693	2.21543	-0.686285	-0.871876	0.653974	-0.690075	-0.0989267	0.113155	1.23628	-0.557747	-0.6012	-0.603692	M	9	11.2	Control
867	1.8979	1.51979	1.06054	1.11777	-1.23147	1.87124	1.87124	1.02572	1.51979	1.13363	-0.339433	-0.592085	0.66446	-0.340819	-0.00854567	0.163934	1.06054	-0.624482	-0.258278	-0.259367	M	9	11.2	Control
868	1.74914	1.43629	0.96106	0.93096	-0.981669	1.75488	1.75488	1.84142	1.43629	1.81577	-0.79235	-1.02754	1.34985	-0.790971	0.125073	0.505737	0.96106	-0.805803	-0.712223	-0.712151	M	9	11.2	Control
869	1.8721	1.45031	0.964286	0.916198	-0.856074	1.913	1.913	1.18841	1.45031	1.218	0.177828	-0.0996602	0.882072	0.178848	0.0100751	0.136479	0.964286	-0.936732	0.227355	0.227688	M	9	11.2	Control
870	1.56421	1.18118	0.733376	0.920248	-0.740028	1.6704	1.6704	2.2797	1.18118	2.32032	-0.811039	-0.82966	0.626255	-0.816665	0.315191	0.0282741	0.733376	-0.779118	-0.727917	-0.731471	M	9	11.2	Control
871	-0.13307	0.0233725	-0.0704084	-0.856191	1.01434	-0.129067	-0.129067	-0.524354	0.0233725	-0.613768	-2.84639	-2.45581	1.51667	-2.81035	2.57685	1.44328	-0.0704084	0.487129	-3.30012	-3.2757	M	9	11.2	Control
872	-0.148592	0.0575458	-0.0721137	-0.878526	1.00926	-0.10309	-0.10309	-0.427858	0.0575458	-0.493531	-2.90435	-2.46258	1.06861	-2.87931	3.10143	1.06392	-0.0721137	1.23269	-3.38507	-3.36828	M	9	11.2	Control
873	-0.0608441	0.155473	0.102258	-0.793799	1.12164	-0.0130268	-0.0130268	-0.624924	0.155473	-0.664594	-2.76828	-2.4557	1.56436	-2.73736	2.27689	1.35628	0.102258	0.216693	-3.17459	-3.15372	M	9	11.2	Control
874	-0.124027	0.0176486	0.00368937	-0.805646	1.0831	-0.157483	-0.157483	-0.341964	0.0176486	-0.43238	-1.83193	-1.54557	1.11392	-1.82272	2.58404	0.977247	0.00368937	0.708415	-1.87926	-1.8756	M	9	11.2	Control
875	-0.183699	0.00328361	-0.0627673	-1.1755	0.830089	-0.106482	-0.106482	-0.409699	0.00328361	-0.524117	-2.47594	-2.22377	1.49182	-2.45646	1.80404	1.1718	-0.0627673	-0.0468335	-2.734	-2.72181	M	9	11.2	Control
876	-0.708586	-0.57657	-0.594488	-1.37081	0.925126	-0.591101	-0.591101	-0.706524	-0.57657	-0.68837	-1.95631	-1.91727	1.80355	-1.94585	0.389659	1.00843	-0.594488	-0.839494	-2.03578	-2.02978	M	9	11.2	Control
877	-0.616764	-0.469821	-0.465206	-0.659287	0.437487	-0.57275	-0.57275	-0.455556	-0.469821	-0.388338	-2.16323	-2.05933	1.70738	-2.15055	0.795663	1.04443	-0.465206	-0.681582	-2.30309	-2.29544	M	9	11.2	Control
878	-0.707938	-0.54927	-0.569303	-1.65544	1.19691	-0.604513	-0.604513	-0.626547	-0.54927	-0.584229	-1.75426	-1.69056	1.45425	-1.74679	1.05825	0.904162	-0.569303	-0.371732	-1.78471	-1.78124	M	9	11.2	Control
879	-0.619423	-0.493893	-0.443064	-1.52213	1.02651	-0.477865	-0.477865	-0.786522	-0.493893	-0.784113	0.962945	0.837778	0.173146	0.966507	1.04153	-0.0630959	-0.443064	-0.225278	0.914766	0.916749	M	9	11.2	Control
880	-0.652002	-0.4996	-0.583052	-1.38924	1.13903	-0.531459	-0.531459	-0.745138	-0.4996	-0.743149	-2.35224	-2.26952	1.46377	-2.3393	0.773584	0.982061	-0.583052	-0.468572	-2.55787	-2.54914	M	9	11.2	Control
881	-0.721585	-0.643532	-0.434952	-0.810432	0.264983	-0.649552	-0.649552	-0.727149	-0.643532	-0.768825	0.640348	0.747816	-0.700751	0.638681	-0.435749	-0.37486	-0.434952	-0.502649	0.640721	0.640224	F	14	11.5	Control
882	-0.721585	-0.643532	-0.434952	-0.810432	0.264983	-0.649552	-0.649552	-0.727149	-0.643532	-0.768825	0.640348	0.747816	-0.700751	0.638681	-0.435749	-0.37486	-0.434952	-0.502649	0.640721	0.640224	F	14	11.5	Control
883	-0.764013	-0.701137	-0.504428	-0.683153	0.276373	-0.713102	-0.713102	-0.763464	-0.701137	-0.768716	0.670165	0.807357	-0.693021	0.668699	-0.133245	-0.375011	-0.504428	-0.471243	0.666543	0.666159	F	14	11.5	Control
884	-0.764013	-0.701137	-0.504428	-0.683153	0.276373	-0.713102	-0.713102	-0.763464	-0.701137	-0.768716	0.670165	0.807357	-0.693021	0.668699	-0.133245	-0.375011	-0.504428	-0.471243	0.666543	0.666159	F	14	11.5	Control
885	-0.716299	-0.682207	-0.511497	-0.0526695	-0.123724	-0.731352	-0.731352	-0.515697	-0.682207	-0.567168	0.631052	0.770583	-0.686876	0.629255	-0.696805	-0.381293	-0.511497	-0.656595	0.632705	0.632142	F	14	11.5	Control
886	-0.716299	-0.682207	-0.511497	-0.0526695	-0.123724	-0.731352	-0.731352	-0.515697	-0.682207	-0.567168	0.631052	0.770583	-0.686876	0.629255	-0.696805	-0.381293	-0.511497	-0.656595	0.632705	0.632142	F	14	11.5	Control
887	-0.880963	-0.833493	-0.678701	-0.457572	0.532917	-0.905373	-0.905373	-0.535516	-0.833493	-0.558743	0.627119	0.768263	-0.731502	0.625307	-0.469933	-0.380143	-0.678701	-0.407183	0.629275	0.628702	F	14	11.5	Control
888	-0.880963	-0.833493	-0.678701	-0.457572	0.532917	-0.905373	-0.905373	-0.535516	-0.833493	-0.558743	0.627119	0.768263	-0.731502	0.625307	-0.469933	-0.380143	-0.678701	-0.407183	0.629275	0.628702	F	14	11.5	Control
889	-0.8362	-0.793864	-0.630643	-0.413251	0.415094	-0.858526	-0.858526	-0.51145	-0.793864	-0.540447	0.627254	0.770886	-0.722124	0.625439	-0.34472	-0.380539	-0.630643	-0.531262	0.629411	0.628837	F	14	11.5	Control
890	-0.8362	-0.793864	-0.630643	-0.413251	0.415094	-0.858526	-0.858526	-0.51145	-0.793864	-0.540447	0.627254	0.770886	-0.722124	0.625439	-0.34472	-0.380539	-0.630643	-0.531262	0.629411	0.628837	F	14	11.5	Control
891	-0.37589	-0.204966	0.0833447	-1.18601	0.899281	-0.343745	-0.343745	-0.59244	-0.204966	-0.556977	0.715643	0.740768	-0.697921	0.714558	-0.770567	-0.368025	0.0833447	1.62403e-05	0.70573	0.705556	F	14	11.5	Control
892	-0.37589	-0.204966	0.0833447	-1.18601	0.899281	-0.343745	-0.343745	-0.59244	-0.204966	-0.556977	0.715643	0.740768	-0.697921	0.714558	-0.770567	-0.368025	0.0833447	1.62403e-05	0.70573	0.705556	F	14	11.5	Control
893	-0.353395	-0.188287	0.0971057	-1.16671	0.580853	-0.27062	-0.27062	-0.764515	-0.188287	-0.696535	0.709926	0.693502	-0.697111	0.708795	-1.25385	-0.368739	0.0971057	0.0463412	0.700786	0.700586	F	14	11.5	Control
894	-0.353395	-0.188287	0.0971057	-1.16671	0.580853	-0.27062	-0.27062	-0.764515	-0.188287	-0.696535	0.709926	0.693502	-0.697111	0.708795	-1.25385	-0.368739	0.0971057	0.0463412	0.700786	0.700586	F	14	11.5	Control
895	-0.207027	-0.0129285	0.274517	-1.00367	0.732537	-0.189824	-0.189824	-0.567499	-0.0129285	-0.497983	0.710516	0.766355	-0.720718	0.709355	-0.971102	-0.372021	0.274517	0.0769724	0.701329	0.701116	F	14	11.5	Control
896	-0.207027	-0.0129285	0.274517	-1.00367	0.732537	-0.189824	-0.189824	-0.567499	-0.0129285	-0.497983	0.710516	0.766355	-0.720718	0.709355	-0.971102	-0.372021	0.274517	0.0769724	0.701329	0.701116	F	14	11.5	Control
897	-0.187146	0.00697015	0.273167	-1.04572	0.58994	-0.156443	-0.156443	-0.398496	0.00697015	-0.413346	0.708521	0.735111	-0.679865	0.707405	-1.16793	-0.36629	0.273167	-0.0511817	0.699572	0.699377	F	14	11.5	Control
898	-0.187146	0.00697015	0.273167	-1.04572	0.58994	-0.156443	-0.156443	-0.398496	0.00697015	-0.413346	0.708521	0.735111	-0.679865	0.707405	-1.16793	-0.36629	0.273167	-0.0511817	0.699572	0.699377	F	14	11.5	Control
899	-0.759476	-0.827154	-0.805266	0.777605	-0.731042	-0.847628	-0.847628	0.682993	-0.827154	0.493039	0.0140632	0.0279858	-0.0866523	0.00931463	-0.994421	-0.275676	-0.805266	-0.565606	0.0791346	0.0766989	F	14	11.5	Control
900	-0.629663	-0.685095	-0.672233	0.550914	-0.413056	-0.732418	-0.732418	0.395178	-0.685095	0.19329	-0.441085	-0.427735	-0.130754	-0.448364	-0.627237	-0.244152	-0.672233	-0.351683	-0.369579	-0.373695	F	14	11.5	Control
901	-0.681822	-0.72267	-0.6996	0.556362	-0.734296	-0.758954	-0.758954	-0.142182	-0.72267	-0.240621	-0.520068	-0.657175	0.0268082	-0.526878	-1.46015	-0.17241	-0.6996	0.215578	-0.432861	-0.436706	F	14	11.5	Control
902	-0.685306	-0.725183	-0.806385	0.52203	-0.876548	-0.763511	-0.763511	-0.132789	-0.725183	-0.178299	1.59289	1.50572	-0.474868	1.59797	-0.365744	-0.346127	-0.806385	-0.464086	1.43037	1.4335	F	14	11.5	Control
903	-0.685306	-0.725183	-0.806385	0.52203	-0.876548	-0.763511	-0.763511	-0.132789	-0.725183	-0.178299	1.59289	1.50572	-0.474868	1.59797	-0.365744	-0.346127	-0.806385	-0.464086	1.43037	1.4335	F	14	11.5	Control
904	-0.712442	-0.783104	-0.722241	0.674923	-0.70716	-0.78916	-0.78916	-0.331998	-0.783104	-0.350136	-0.54901	-0.458264	-0.182779	-0.556919	-1.25079	-0.240424	-0.722241	0.0817993	-0.461106	-0.465544	F	14	11.5	Control
905	-0.712442	-0.783104	-0.722241	0.674923	-0.70716	-0.78916	-0.78916	-0.331998	-0.783104	-0.350136	-0.54901	-0.458264	-0.182779	-0.556919	-1.25079	-0.240424	-0.722241	0.0817993	-0.461106	-0.465544	F	14	11.5	Control
906	-0.58975	-0.602377	-0.726608	0.721295	-0.253531	-0.67566	-0.67566	2.06232	-0.602377	1.74141	-0.242294	-0.278194	-0.391409	-0.248678	0.351142	-0.273341	-0.726608	0.699592	-0.162126	-0.165573	F	14	11.5	Control
907	-0.58975	-0.602377	-0.726608	0.721295	-0.253531	-0.67566	-0.67566	2.06232	-0.602377	1.74141	-0.242294	-0.278194	-0.391409	-0.248678	0.351142	-0.273341	-0.726608	0.699592	-0.162126	-0.165573	F	14	11.5	Control
908	-0.646503	-0.69092	-0.732335	0.924039	-0.378619	-0.709877	-0.709877	1.31743	-0.69092	1.135	-0.436957	-0.367979	-0.358099	-0.444303	-0.508976	-0.251268	-0.732335	-0.121192	-0.350446	-0.354528	F	14	11.5	Control
909	-0.646503	-0.69092	-0.732335	0.924039	-0.378619	-0.709877	-0.709877	1.31743	-0.69092	1.135	-0.436957	-0.367979	-0.358099	-0.444303	-0.508976	-0.251268	-0.732335	-0.121192	-0.350446	-0.354528	F	14	11.5	Control
910	-0.670905	-0.736159	-0.784859	0.857718	-0.010633	-0.739554	-0.739554	1.74427	-0.736159	1.32483	-0.953769	-0.830678	-0.394165	-0.964674	-1.08767	-0.272428	-0.784859	0.85693	-0.888125	-0.894557	F	14	11.5	Control
911	-0.670905	-0.736159	-0.784859	0.857718	-0.010633	-0.739554	-0.739554	1.74427	-0.736159	1.32483	-0.953769	-0.830678	-0.394165	-0.964674	-1.08767	-0.272428	-0.784859	0.85693	-0.888125	-0.894557	F	14	11.5	Control
912	-0.686057	-0.716501	-0.739144	0.751571	-0.413887	-0.764323	-0.764323	0.964031	-0.716501	0.65823	-0.0279463	-0.070149	-0.177546	-0.0325411	-0.738887	-0.239911	-0.739144	-0.390257	0.039893	0.0374962	F	14	11.5	Control
913	-0.686057	-0.716501	-0.739144	0.751571	-0.413887	-0.764323	-0.764323	0.964031	-0.716501	0.65823	-0.0279463	-0.070149	-0.177546	-0.0325411	-0.738887	-0.239911	-0.739144	-0.390257	0.039893	0.0374962	F	14	11.5	Control
914	-0.996949	-0.901327	-0.772108	-1.88918	1.33561	-0.877696	-0.877696	-0.853164	-0.901327	-0.886798	0.762745	0.743979	-0.117156	0.764526	2.6908	-0.116077	-0.772108	2.05616	0.745128	0.746186	F	14	11.5	Control
915	-1.05845	-0.973388	-0.855156	-1.8355	1.40299	-0.931775	-0.931775	-0.890365	-0.973388	-0.910157	0.774594	0.743676	-0.217128	0.775583	1.86751	-0.202089	-0.855156	1.08407	0.755609	0.756362	F	14	11.5	Control
916	-1.08447	-1.00286	-0.985196	-1.77166	1.55624	-0.984557	-0.984557	-0.841707	-1.00286	-0.876651	-1.18439	-0.983126	0.370295	-1.1895	2.463	0.171465	-0.985196	1.76735	-1.12433	-1.12802	F	14	11.5	Control
917	-1.02993	-0.932291	-0.923738	-1.41762	1.33109	-0.964637	-0.964637	-0.671784	-0.932291	-0.690438	-1.49677	-1.31432	0.532597	-1.50145	2.08837	0.2579	-0.923738	1.00769	-1.47446	-1.47806	F	14	11.5	Control
918	-1.2028	-1.13203	-1.06355	-1.68569	1.50397	-1.13705	-1.13705	-0.698183	-1.13203	-0.745347	-1.00257	-0.905616	0.27788	-1.00708	2.52513	0.162617	-1.06355	1.61387	-0.928915	-0.93219	F	14	11.5	Control
919	-0.88988	-0.729355	-0.846604	-1.85431	1.60503	-0.777515	-0.777515	-0.873721	-0.729355	-0.780583	1.12304	0.605234	0.757521	1.13187	0.561415	0.388404	-0.846604	-0.105854	1.04654	1.05083	F	14	11.5	Control
920	-0.889638	-0.659261	-0.747681	-1.52027	1.78115	-0.752757	-0.752757	-0.219388	-0.659261	-0.0966728	1.10917	0.748511	0.643023	1.11829	1.16318	0.427798	-0.747681	0.342383	1.035	1.03936	F	14	11.5	Control
921	-0.942726	-0.737933	-0.794941	-1.50325	1.95766	-0.826697	-0.826697	-0.212398	-0.737933	-0.107726	1.09917	0.748511	0.769142	1.10822	0.982998	0.426105	-0.794941	0.0828764	1.02664	1.03098	F	14	11.5	Control
922	-0.962088	-0.754963	-0.807634	-1.36082	1.91222	-0.829519	-0.829519	-0.343685	-0.754963	-0.295138	1.09569	0.729973	0.72614	1.10445	0.914005	0.397974	-0.807634	0.222282	1.02383	1.02804	F	14	11.5	Control
923	-0.991909	-0.77955	-1.01325	-1.25466	2.17273	-0.876975	-0.876975	-0.255409	-0.77955	-0.166123	-1.21155	-1.66748	2.31379	-1.18348	0.623019	2.21319	-1.01325	-0.274601	-1.17209	-1.15777	F	14	11.5	Control
924	-0.859015	-0.901929	-1.03249	0.956288	-0.612613	-0.909843	-0.909843	1.2562	-0.901929	0.959983	0.921299	1.04606	-0.717706	0.921439	0.145739	-0.385646	-1.03249	-1.03893	0.880989	0.881518	F	15	11.4	Control
925	-0.880488	-0.928927	-0.968182	0.858422	-0.495145	-0.947686	-0.947686	1.3904	-0.928927	1.01568	1.49633	1.51116	-0.662134	1.50042	-1.03282	-0.383012	-0.968182	-1.16371	1.35345	1.35611	F	15	11.4	Control
926	-1.01243	-1.04707	-1.0474	0.96597	-0.139273	-1.05604	-1.05604	2.43609	-1.04707	1.8579	0.0481545	0.305173	-0.660659	0.0424621	-0.90952	-0.37496	-1.0474	-0.580589	0.111221	0.108361	F	15	11.4	Control
927	-1.03523	-1.0716	-1.15265	0.746683	-0.229954	-1.09265	-1.09265	0.965406	-1.0716	0.758238	0.981213	1.01926	-0.574152	0.982161	-1.06663	-0.344534	-1.15265	-0.539837	0.931189	0.932114	F	15	11.4	Control
928	-0.532742	-0.617897	-0.671512	0.840288	-0.399717	-0.623678	-0.623678	0.431423	-0.617897	0.375039	1.12459	0.972706	-0.305366	1.12716	-1.65143	-0.275205	-0.671512	-0.091455	1.05037	1.05211	F	15	11.4	Control
929	-0.582487	-0.712069	-0.745323	0.773769	0.0268881	-0.706485	-0.706485	-0.0792311	-0.712069	-0.220484	0.31236	0.390426	-0.440662	0.30904	-1.8037	-0.322724	-0.745323	-0.252916	0.351329	0.34981	F	15	11.4	Control
930	-0.945434	-0.750091	-0.824427	3.06571	-0.251319	-0.795144	-0.795144	1.12296	-0.750091	0.554566	-1.26363	-0.881566	-0.542933	-1.27764	-2.12032	-0.343133	-0.824427	0.118489	-1.22013	-1.22856	F	15	11.4	Control
931	-0.725537	-0.800735	-0.960276	0.837303	-0.110588	-0.824817	-0.824817	1.67833	-0.800735	1.11323	1.61261	1.59187	-0.638912	1.61761	-0.757319	-0.369499	-0.960276	-0.772402	1.4461	1.44922	F	15	11.4	Control
932	-0.832107	-0.89612	-0.999022	0.72774	0.0673974	-0.933259	-0.933259	1.12893	-0.89612	0.647508	1.52462	1.50199	-0.527143	1.52918	-1.4504	-0.351549	-0.999022	-0.808106	1.37597	1.37885	F	15	11.4	Control
933	-0.859015	-0.901929	-1.03249	0.956288	-0.612613	-0.909843	-0.909843	1.2562	-0.901929	0.959983	0.921299	1.04606	-0.717706	0.921439	0.145739	-0.385646	-1.03249	-1.03893	0.880989	0.881518	F	15	11.4	Control
934	-0.880488	-0.928927	-0.968182	0.858422	-0.495145	-0.947686	-0.947686	1.3904	-0.928927	1.01568	1.49633	1.51116	-0.662134	1.50042	-1.03282	-0.383012	-0.968182	-1.16371	1.35345	1.35611	F	15	11.4	Control
935	-1.01243	-1.04707	-1.0474	0.96597	-0.139273	-1.05604	-1.05604	2.43609	-1.04707	1.8579	0.0481545	0.305173	-0.660659	0.0424621	-0.90952	-0.37496	-1.0474	-0.580589	0.111221	0.108361	F	15	11.4	Control
936	-1.03523	-1.0716	-1.15265	0.746683	-0.229954	-1.09265	-1.09265	0.965406	-1.0716	0.758238	0.981213	1.01926	-0.574152	0.982161	-1.06663	-0.344534	-1.15265	-0.539837	0.931189	0.932114	F	15	11.4	Control
937	-0.532742	-0.617897	-0.671512	0.840288	-0.399717	-0.623678	-0.623678	0.431423	-0.617897	0.375039	1.12459	0.972706	-0.305366	1.12716	-1.65143	-0.275205	-0.671512	-0.091455	1.05037	1.05211	F	15	11.4	Control
938	-0.582487	-0.712069	-0.745323	0.773769	0.0268881	-0.706485	-0.706485	-0.0792311	-0.712069	-0.220484	0.31236	0.390426	-0.440662	0.30904	-1.8037	-0.322724	-0.745323	-0.252916	0.351329	0.34981	F	15	11.4	Control
939	-0.945434	-0.750091	-0.824427	3.06571	-0.251319	-0.795144	-0.795144	1.12296	-0.750091	0.554566	-1.26363	-0.881566	-0.542933	-1.27764	-2.12032	-0.343133	-0.824427	0.118489	-1.22013	-1.22856	F	15	11.4	Control
940	-0.725537	-0.800735	-0.960276	0.837303	-0.110588	-0.824817	-0.824817	1.67833	-0.800735	1.11323	1.61261	1.59187	-0.638912	1.61761	-0.757319	-0.369499	-0.960276	-0.772402	1.4461	1.44922	F	15	11.4	Control
941	-0.832107	-0.89612	-0.999022	0.72774	0.0673974	-0.933259	-0.933259	1.12893	-0.89612	0.647508	1.52462	1.50199	-0.527143	1.52918	-1.4504	-0.351549	-0.999022	-0.808106	1.37597	1.37885	F	15	11.4	Control
942	1.27143	0.900284	0.812129	0.8745	-1.64443	1.28994	1.28994	0.9399	0.900284	1.30613	1.4497	1.51086	-0.869403	1.45335	0.829434	-0.397064	0.812129	-0.280995	1.31608	1.31852	F	12	9.8	Anemia
943	1.35126	0.922197	0.854504	0.867889	-1.44279	1.38289	1.38289	0.739214	0.922197	0.944946	1.37372	1.3709	-0.810884	1.37694	-1.25207	-0.386858	0.854504	-0.00256347	1.25474	1.25695	F	12	9.8	Anemia
944	1.46518	1.06377	0.898923	0.800249	-1.4433	1.5235	1.5235	1.20462	1.06377	1.39067	1.37875	1.40002	-0.877357	1.38192	-0.407933	-0.396148	0.898923	0.566716	1.25885	1.26104	F	12	9.8	Anemia
945	1.34883	0.966232	0.651426	0.837421	-1.17185	1.374	1.374	1.20825	0.966232	1.3896	-0.236992	0.0782668	-0.785004	-0.244784	-0.762666	-0.388241	0.651426	-0.616545	-0.15632	-0.160449	F	12	9.8	Anemia
946	1.44011	1.09975	0.761956	0.865216	-1.43269	1.43409	1.43409	1.55512	1.09975	1.63479	0.912309	0.955077	-0.702885	0.9125	-0.416871	-0.374266	0.761956	0.042115	0.873344	0.873888	F	12	9.8	Anemia
947	1.35252	1.07182	0.68354	0.899855	-1.6314	1.33335	1.33335	1.15686	1.07182	1.43234	-1.0158	-0.723979	0.101783	-1.0266	0.472551	-0.240484	0.68354	-0.580541	-0.939818	-0.946214	F	12	9.8	Anemia
948	1.65866	1.29952	1.04353	0.982121	-1.63276	1.64851	1.64851	0.631024	1.29952	0.898397	-0.363195	-0.265401	0.141394	-0.369217	0.346999	-0.185189	1.04353	-0.347475	-0.27902	-0.282395	F	12	9.8	Anemia
949	1.47984	1.2129	0.707218	0.89227	-1.58726	1.45413	1.45413	1.01005	1.2129	1.36791	-0.742158	-0.542411	-0.0569706	-0.751039	0.974914	-0.224087	0.707218	0.0986779	-0.655476	-0.660619	F	12	9.8	Anemia
950	1.41185	1.30133	0.895236	1.94494	-1.93421	1.62995	1.62995	1.085	1.30133	1.27132	-1.01408	-0.757219	0.0649215	-1.02466	0.425941	-0.22689	0.895236	-0.0655025	-0.938098	-0.944374	F	12	9.8	Anemia
951	1.55599	1.2749	0.985942	0.951485	-1.71018	1.5621	1.5621	1.18299	1.2749	1.36162	-0.549172	-0.367695	-0.0958862	-0.556878	0.819967	-0.225469	0.985942	0.243451	-0.461301	-0.46568	F	12	9.8	Anemia
952	1.27143	0.900284	0.812129	0.8745	-1.64443	1.28994	1.28994	0.9399	0.900284	1.30613	1.4497	1.51086	-0.869403	1.45335	0.829434	-0.397064	0.812129	-0.280995	1.31608	1.31852	F	12	9.8	Anemia
953	1.35126	0.922197	0.854504	0.867889	-1.44279	1.38289	1.38289	0.739214	0.922197	0.944946	1.37372	1.3709	-0.810884	1.37694	-1.25207	-0.386858	0.854504	-0.00256347	1.25474	1.25695	F	12	9.8	Anemia
954	1.46518	1.06377	0.898923	0.800249	-1.4433	1.5235	1.5235	1.20462	1.06377	1.39067	1.37875	1.40002	-0.877357	1.38192	-0.407933	-0.396148	0.898923	0.566716	1.25885	1.26104	F	12	9.8	Anemia
955	1.34883	0.966232	0.651426	0.837421	-1.17185	1.374	1.374	1.20825	0.966232	1.3896	-0.236992	0.0782668	-0.785004	-0.244784	-0.762666	-0.388241	0.651426	-0.616545	-0.15632	-0.160449	F	12	9.8	Anemia
956	1.44011	1.09975	0.761956	0.865216	-1.43269	1.43409	1.43409	1.55512	1.09975	1.63479	0.912309	0.955077	-0.702885	0.9125	-0.416871	-0.374266	0.761956	0.042115	0.873344	0.873888	F	12	9.8	Anemia
957	1.35252	1.07182	0.68354	0.899855	-1.6314	1.33335	1.33335	1.15686	1.07182	1.43234	-1.0158	-0.723979	0.101783	-1.0266	0.472551	-0.240484	0.68354	-0.580541	-0.939818	-0.946214	F	12	9.8	Anemia
958	1.65866	1.29952	1.04353	0.982121	-1.63276	1.64851	1.64851	0.631024	1.29952	0.898397	-0.363195	-0.265401	0.141394	-0.369217	0.346999	-0.185189	1.04353	-0.347475	-0.27902	-0.282395	F	12	9.8	Anemia
959	1.47984	1.2129	0.707218	0.89227	-1.58726	1.45413	1.45413	1.01005	1.2129	1.36791	-0.742158	-0.542411	-0.0569706	-0.751039	0.974914	-0.224087	0.707218	0.0986779	-0.655476	-0.660619	F	12	9.8	Anemia
960	1.41185	1.30133	0.895236	1.94494	-1.93421	1.62995	1.62995	1.085	1.30133	1.27132	-1.01408	-0.757219	0.0649215	-1.02466	0.425941	-0.22689	0.895236	-0.0655025	-0.938098	-0.944374	F	12	9.8	Anemia
961	1.55599	1.2749	0.985942	0.951485	-1.71018	1.5621	1.5621	1.18299	1.2749	1.36162	-0.549172	-0.367695	-0.0958862	-0.556878	0.819967	-0.225469	0.985942	0.243451	-0.461301	-0.46568	F	12	9.8	Anemia
962	1.84356	1.35928	0.963275	0.850857	-1.35962	1.82114	1.82114	0.703524	1.35928	1.07505	-0.119184	-0.126175	0.159521	-0.123649	-0.634513	-0.181441	0.963275	-0.0340369	-0.0458983	-0.0483163	F	13	11.3	Control
963	1.04944	0.803018	0.415429	0.776693	-1.2395	0.961738	0.961738	1.53502	0.803018	1.63718	-0.996074	-0.926493	0.31646	-1.00528	-0.323496	-0.144746	0.415429	-0.217787	-0.919752	-0.925259	F	13	11.3	Control
964	0.840288	0.604926	0.354425	0.829362	-0.919863	0.700568	0.700568	1.10788	0.604926	1.029	-0.520437	-0.599133	0.210593	-0.526591	-0.815925	-0.123599	0.354425	0.205045	-0.433495	-0.437037	F	13	11.3	Control
965	1.01412	0.695417	0.486442	0.837688	-0.920595	0.949496	0.949496	1.34497	0.695417	1.33738	-0.6373	-0.490202	0.0636316	-0.645212	-0.376505	-0.200969	0.486442	-0.152757	-0.549531	-0.55408	F	13	11.3	Control
966	1.03424	0.734944	0.514641	0.915122	-0.936919	0.97618	0.97618	1.54005	0.734944	1.51913	-0.59314	-0.616047	-0.0393278	-0.601129	-0.512562	-0.226193	0.514641	0.030772	-0.505092	-0.50964	F	13	11.3	Control
967	-0.138162	-0.10101	-0.267665	0.172358	-0.402287	-0.196068	-0.196068	-0.271024	-0.10101	-0.363449	0.116891	-0.482617	0.625134	0.118975	-0.683827	0.257537	-0.267665	-0.16176	0.17095	0.171836	F	13	11.3	Control
968	-0.0687146	-0.0259116	-0.0951513	0.230155	-0.468233	-0.147767	-0.147767	0.0193198	-0.0259116	-0.106665	-0.402248	-0.517109	0.556645	-0.404387	-0.413739	0.130295	-0.0951513	-0.519196	-0.319046	-0.320497	F	13	11.3	Control
969	-0.155185	-0.115338	-0.21608	0.15342	-0.438331	-0.21965	-0.21965	0.169651	-0.115338	0.0711452	-0.572021	-0.801255	0.611145	-0.573539	-0.372405	0.238375	-0.21608	-0.439858	-0.487218	-0.48845	F	13	11.3	Control
970	-0.0885586	-0.0352039	-0.229691	0.294679	-0.39594	-0.171982	-0.171982	0.339187	-0.0352039	0.155922	1.64341	1.2897	0.085125	1.6505	-0.266148	-0.152477	-0.229691	-0.533639	1.46971	1.4737	F	13	11.3	Control
971	-0.00062313	0.064291	-0.133801	0.212281	-0.536404	-0.0641175	-0.0641175	0.0353229	0.064291	-0.0246553	-0.453813	-0.835083	0.807017	-0.453166	-0.269877	0.360789	-0.133801	-0.493514	-0.371047	-0.371139	F	13	11.3	Control
972	1.84356	1.35928	0.963275	0.850857	-1.35962	1.82114	1.82114	0.703524	1.35928	1.07505	-0.119184	-0.126175	0.159521	-0.123649	-0.634513	-0.181441	0.963275	-0.0340369	-0.0458983	-0.0483163	F	13	11.3	Control
973	1.04944	0.803018	0.415429	0.776693	-1.2395	0.961738	0.961738	1.53502	0.803018	1.63718	-0.996074	-0.926493	0.31646	-1.00528	-0.323496	-0.144746	0.415429	-0.217787	-0.919752	-0.925259	F	13	11.3	Control
974	0.840288	0.604926	0.354425	0.829362	-0.919863	0.700568	0.700568	1.10788	0.604926	1.029	-0.520437	-0.599133	0.210593	-0.526591	-0.815925	-0.123599	0.354425	0.205045	-0.433495	-0.437037	F	13	11.3	Control
975	1.01412	0.695417	0.486442	0.837688	-0.920595	0.949496	0.949496	1.34497	0.695417	1.33738	-0.6373	-0.490202	0.0636316	-0.645212	-0.376505	-0.200969	0.486442	-0.152757	-0.549531	-0.55408	F	13	11.3	Control
976	1.03424	0.734944	0.514641	0.915122	-0.936919	0.97618	0.97618	1.54005	0.734944	1.51913	-0.59314	-0.616047	-0.0393278	-0.601129	-0.512562	-0.226193	0.514641	0.030772	-0.505092	-0.50964	F	13	11.3	Control
977	-0.138162	-0.10101	-0.267665	0.172358	-0.402287	-0.196068	-0.196068	-0.271024	-0.10101	-0.363449	0.116891	-0.482617	0.625134	0.118975	-0.683827	0.257537	-0.267665	-0.16176	0.17095	0.171836	F	13	11.3	Control
978	-0.0687146	-0.0259116	-0.0951513	0.230155	-0.468233	-0.147767	-0.147767	0.0193198	-0.0259116	-0.106665	-0.402248	-0.517109	0.556645	-0.404387	-0.413739	0.130295	-0.0951513	-0.519196	-0.319046	-0.320497	F	13	11.3	Control
979	-0.155185	-0.115338	-0.21608	0.15342	-0.438331	-0.21965	-0.21965	0.169651	-0.115338	0.0711452	-0.572021	-0.801255	0.611145	-0.573539	-0.372405	0.238375	-0.21608	-0.439858	-0.487218	-0.48845	F	13	11.3	Control
980	-0.0885586	-0.0352039	-0.229691	0.294679	-0.39594	-0.171982	-0.171982	0.339187	-0.0352039	0.155922	1.64341	1.2897	0.085125	1.6505	-0.266148	-0.152477	-0.229691	-0.533639	1.46971	1.4737	F	13	11.3	Control
981	-0.00062313	0.064291	-0.133801	0.212281	-0.536404	-0.0641175	-0.0641175	0.0353229	0.064291	-0.0246553	-0.453813	-0.835083	0.807017	-0.453166	-0.269877	0.360789	-0.133801	-0.493514	-0.371047	-0.371139	F	13	11.3	Control
982	-1.00528	-0.961749	-0.867001	1.44116	-0.59093	-0.970763	-0.970763	-0.471053	-0.961749	-0.487403	1.90467	1.81032	-0.583584	1.91167	-0.183405	-0.369438	-0.867001	-0.648436	1.67498	1.67913	F	6	10.5	Control
983	-0.882119	-0.950739	-0.900126	0.649415	-0.636218	-0.938269	-0.938269	-0.582174	-0.950739	-0.656825	0.282732	0.402916	-0.462081	0.279036	-0.481336	-0.338801	-0.900126	-0.0825683	0.30839	0.306592	F	6	10.5	Control
984	-0.922731	-0.978099	-1.00873	0.631778	-0.402065	-0.984938	-0.984938	-0.38542	-0.978099	-0.565163	0.886209	0.985303	-0.541712	0.8863	-0.400709	-0.366252	-1.00873	-0.803987	0.851266	0.851745	F	6	10.5	Control
985	-0.669119	-0.743083	-0.884879	0.724822	-0.188303	-0.770117	-0.770117	0.163667	-0.743083	0.0265391	-0.769438	-0.498071	-0.44219	-0.780135	-0.787377	-0.338506	-0.884879	-0.248682	-0.682515	-0.688618	F	6	10.5	Control
986	-1.42086	-1.46067	-1.42393	0.861628	0.0817305	-1.46134	-1.46134	1.77623	-1.46067	0.678807	1.42695	1.45997	-0.711579	1.43055	-1.26985	-0.385852	-1.42393	-0.65573	1.2794	1.28172	F	6	10.5	Control
987	-1.25363	-1.30027	-1.27416	1.04248	0.0512336	-1.30839	-1.30839	1.13255	-1.30027	0.93573	0.760769	0.910131	-0.620117	0.759912	0.195851	-0.375805	-1.27416	-0.820969	0.744513	0.744474	F	6	10.5	Control
988	-0.874094	-0.98391	-1.01859	1.17468	-0.0406525	-0.930534	-0.930534	2.70495	-0.98391	2.24919	2.03314	1.97727	-0.533666	2.04099	-0.41903	-0.372435	-1.01859	-1.17476	1.77397	1.77855	F	6	10.5	Control
989	-0.659017	-0.740659	-0.73665	1.05992	-0.509177	-0.743491	-0.743491	1.60245	-0.740659	0.966191	0.0445504	0.331473	-0.802099	0.038731	0.858674	-0.383676	-0.73665	0.356901	0.0919683	0.0889724	F	6	10.5	Control
990	-0.955414	-1.04017	-0.969548	1.00885	-0.445145	-1.01349	-1.01349	-0.0251658	-1.04017	-0.120305	1.44501	1.43599	-0.771737	1.44879	-0.388242	-0.37978	-0.969548	-0.55582	1.31225	1.31474	F	6	10.5	Control
991	-1.00714	-1.1068	-1.11623	1.17906	-0.321473	-1.05483	-1.05483	0.682976	-1.1068	0.240396	-0.309225	-0.0869746	-0.36829	-0.316675	0.254465	-0.322991	-1.11623	-0.128078	-0.225991	-0.230028	F	6	10.5	Control
992	-1.00528	-0.961749	-0.867001	1.44116	-0.59093	-0.970763	-0.970763	-0.471053	-0.961749	-0.487403	1.90467	1.81032	-0.583584	1.91167	-0.183405	-0.369438	-0.867001	-0.648436	1.67498	1.67913	F	6	10.5	Control
993	-0.882119	-0.950739	-0.900126	0.649415	-0.636218	-0.938269	-0.938269	-0.582174	-0.950739	-0.656825	0.282732	0.402916	-0.462081	0.279036	-0.481336	-0.338801	-0.900126	-0.0825683	0.30839	0.306592	F	6	10.5	Control
994	-0.922731	-0.978099	-1.00873	0.631778	-0.402065	-0.984938	-0.984938	-0.38542	-0.978099	-0.565163	0.886209	0.985303	-0.541712	0.8863	-0.400709	-0.366252	-1.00873	-0.803987	0.851266	0.851745	F	6	10.5	Control
995	-0.669119	-0.743083	-0.884879	0.724822	-0.188303	-0.770117	-0.770117	0.163667	-0.743083	0.0265391	-0.769438	-0.498071	-0.44219	-0.780135	-0.787377	-0.338506	-0.884879	-0.248682	-0.682515	-0.688618	F	6	10.5	Control
996	-1.42086	-1.46067	-1.42393	0.861628	0.0817305	-1.46134	-1.46134	1.77623	-1.46067	0.678807	1.42695	1.45997	-0.711579	1.43055	-1.26985	-0.385852	-1.42393	-0.65573	1.2794	1.28172	F	6	10.5	Control
997	-1.25363	-1.30027	-1.27416	1.04248	0.0512336	-1.30839	-1.30839	1.13255	-1.30027	0.93573	0.760769	0.910131	-0.620117	0.759912	0.195851	-0.375805	-1.27416	-0.820969	0.744513	0.744474	F	6	10.5	Control
998	-0.874094	-0.98391	-1.01859	1.17468	-0.0406525	-0.930534	-0.930534	2.70495	-0.98391	2.24919	2.03314	1.97727	-0.533666	2.04099	-0.41903	-0.372435	-1.01859	-1.17476	1.77397	1.77855	F	6	10.5	Control
999	-0.659017	-0.740659	-0.73665	1.05992	-0.509177	-0.743491	-0.743491	1.60245	-0.740659	0.966191	0.0445504	0.331473	-0.802099	0.038731	0.858674	-0.383676	-0.73665	0.356901	0.0919683	0.0889724	F	6	10.5	Control
1000	-0.955414	-1.04017	-0.969548	1.00885	-0.445145	-1.01349	-1.01349	-0.0251658	-1.04017	-0.120305	1.44501	1.43599	-0.771737	1.44879	-0.388242	-0.37978	-0.969548	-0.55582	1.31225	1.31474	F	6	10.5	Control
1001	-1.00714	-1.1068	-1.11623	1.17906	-0.321473	-1.05483	-1.05483	0.682976	-1.1068	0.240396	-0.309225	-0.0869746	-0.36829	-0.316675	0.254465	-0.322991	-1.11623	-0.128078	-0.225991	-0.230028	F	6	10.5	Control
1002	-0.391077	-0.388263	-0.329423	-0.101636	0.649673	-0.533012	-0.533012	-0.31722	-0.388263	-0.440885	-1.17297	-0.933844	-0.278404	-1.18563	-0.810519	-0.296376	-0.329423	-0.282259	-1.10799	-1.1155	F	6	9.4	Anemia
1003	-0.730651	-0.640067	-0.780476	0.144376	1.00982	-0.748854	-0.748854	-0.644552	-0.640067	-0.69647	-1.44707	-1.16188	-0.113475	-1.46041	-0.593097	-0.238024	-0.780476	-0.36367	-1.4129	-1.421	F	6	9.4	Anemia
1004	-1.17831	-1.11987	-1.18228	-0.0516593	1.22217	-1.19306	-1.19306	-0.511467	-1.11987	-0.611151	-1.41263	-1.01203	-0.50254	-1.42745	-0.39761	-0.333695	-1.18228	-0.448162	-1.37303	-1.38199	F	6	9.4	Anemia
1005	-0.988911	-1.0155	-1.07084	0.503705	0.0818423	-1.06744	-1.06744	-0.219901	-1.0155	-0.287276	-1.47501	-1.0465	-0.39424	-1.49018	-0.484149	-0.331166	-1.07084	-0.773661	-1.44385	-1.4531	F	6	9.4	Anemia
1006	-0.988911	-1.0155	-1.07084	0.503705	0.0818423	-1.06744	-1.06744	-0.219901	-1.0155	-0.287276	-1.47501	-1.0465	-0.39424	-1.49018	-0.484149	-0.331166	-1.07084	-0.773661	-1.44385	-1.4531	F	6	9.4	Anemia
1007	-0.766368	-0.748392	-0.632899	-0.221762	0.346776	-0.828069	-0.828069	-0.530811	-0.748392	-0.616899	0.524426	0.675463	-0.678786	0.521961	-1.44176	-0.375704	-0.632899	-0.625337	0.539644	0.538695	F	6	9.4	Anemia
1008	-0.766368	-0.748392	-0.632899	-0.221762	0.346776	-0.828069	-0.828069	-0.530811	-0.748392	-0.616899	0.524426	0.675463	-0.678786	0.521961	-1.44176	-0.375704	-0.632899	-0.625337	0.539644	0.538695	F	6	9.4	Anemia
1009	-0.221061	-0.17394	0.0835888	-0.337374	-0.192206	-0.17297	-0.17297	-0.728737	-0.17394	-0.786215	0.662094	0.799399	-0.73749	0.660497	0.287535	-0.382407	0.0835888	-0.268221	0.659591	0.659142	F	6	9.4	Anemia
1010	-0.221061	-0.17394	0.0835888	-0.337374	-0.192206	-0.17297	-0.17297	-0.728737	-0.17394	-0.786215	0.662094	0.799399	-0.73749	0.660497	0.287535	-0.382407	0.0835888	-0.268221	0.659591	0.659142	F	6	9.4	Anemia
1011	-0.00066819	-0.0212528	0.120588	0.322128	-0.542236	-0.124904	-0.124904	0.156823	-0.0212528	0.0801431	0.606417	0.773705	-0.795719	0.604381	0.407491	-0.388128	0.120588	-0.206414	0.611329	0.610638	F	6	9.4	Anemia
1012	-0.00066819	-0.0212528	0.120588	0.322128	-0.542236	-0.124904	-0.124904	0.156823	-0.0212528	0.0801431	0.606417	0.773705	-0.795719	0.604381	0.407491	-0.388128	0.120588	-0.206414	0.611329	0.610638	F	6	9.4	Anemia
1013	0.0888594	0.101068	0.336738	0.0343175	-0.199475	0.0183487	0.0183487	-0.289822	0.101068	-0.360594	0.67751	0.821363	-0.751219	0.676019	0.654806	-0.382285	0.336738	-0.00353991	0.672909	0.672521	F	6	9.4	Anemia
1014	0.0888594	0.101068	0.336738	0.0343175	-0.199475	0.0183487	0.0183487	-0.289822	0.101068	-0.360594	0.67751	0.821363	-0.751219	0.676019	0.654806	-0.382285	0.336738	-0.00353991	0.672909	0.672521	F	6	9.4	Anemia
1015	-0.115815	-0.0920016	0.0882819	0.100379	-0.472104	-0.165651	-0.165651	-0.262904	-0.0920016	-0.307327	0.602166	0.768567	-0.750496	0.600117	0.461839	-0.386509	0.0882819	-0.216957	0.607621	0.60692	F	6	9.4	Anemia
1016	-0.115815	-0.0920016	0.0882819	0.100379	-0.472104	-0.165651	-0.165651	-0.262904	-0.0920016	-0.307327	0.602166	0.768567	-0.750496	0.600117	0.461839	-0.386509	0.0882819	-0.216957	0.607621	0.60692	F	6	9.4	Anemia
1017	-1.28157	-1.3386	-1.36117	0.938585	0.273974	-1.30425	-1.30425	2.63715	-1.3386	2.3915	-0.408341	-0.268346	-0.0753851	-0.415478	-0.00658572	-0.249156	-1.36117	0.126448	-0.322503	-0.326469	F	6	9.4	Anemia
1018	-1.18595	-1.25754	-1.28468	0.893218	0.392695	-1.24481	-1.24481	2.38956	-1.25754	1.80658	-0.455352	-0.258069	-0.0778426	-0.463008	-0.614923	-0.265765	-1.28468	-0.336435	-0.368346	-0.372605	F	6	9.4	Anemia
1019	0.588239	0.31717	0.0388911	0.958492	-0.628793	0.553114	0.553114	1.51812	0.31717	1.35875	-0.652301	-0.802665	0.0592497	-0.659186	-1.37418	-0.120761	0.0388911	0.253078	-0.565238	-0.569247	F	6	9.4	Anemia
1020	0.127763	-0.112814	-0.19772	0.846909	-0.861598	0.091202	0.091202	1.2927	-0.112814	1.25623	-0.592826	-0.438922	-0.212896	-0.601494	-0.151896	-0.275689	-0.19772	-0.683081	-0.504433	-0.509335	F	6	9.4	Anemia
1021	0.368469	0.10221	-0.157233	0.754047	-0.330123	0.339003	0.339003	2.0675	0.10221	1.91802	-0.931379	-0.677427	0.112727	-0.94065	0.665045	-0.173392	-0.157233	-0.825743	-0.851376	-0.856908	F	6	9.4	Anemia
1022	-1.28157	-1.3386	-1.36117	0.938585	0.273974	-1.30425	-1.30425	2.63715	-1.3386	2.3915	-0.408341	-0.268346	-0.0753851	-0.415478	-0.00658572	-0.249156	-1.36117	0.126448	-0.322503	-0.326469	F	6	9.4	Anemia
1023	-1.18595	-1.25754	-1.28468	0.893218	0.392695	-1.24481	-1.24481	2.38956	-1.25754	1.80658	-0.455352	-0.258069	-0.0778426	-0.463008	-0.614923	-0.265765	-1.28468	-0.336435	-0.368346	-0.372605	F	6	9.4	Anemia
1024	0.588239	0.31717	0.0388911	0.958492	-0.628793	0.553114	0.553114	1.51812	0.31717	1.35875	-0.652301	-0.802665	0.0592497	-0.659186	-1.37418	-0.120761	0.0388911	0.253078	-0.565238	-0.569247	F	6	9.4	Anemia
1025	0.127763	-0.112814	-0.19772	0.846909	-0.861598	0.091202	0.091202	1.2927	-0.112814	1.25623	-0.592826	-0.438922	-0.212896	-0.601494	-0.151896	-0.275689	-0.19772	-0.683081	-0.504433	-0.509335	F	6	9.4	Anemia
1026	0.368469	0.10221	-0.157233	0.754047	-0.330123	0.339003	0.339003	2.0675	0.10221	1.91802	-0.931379	-0.677427	0.112727	-0.94065	0.665045	-0.173392	-0.157233	-0.825743	-0.851376	-0.856908	F	6	9.4	Anemia
1027	-1.11366	-1.06449	-0.956468	-1.06542	0.507117	-0.989392	-0.989392	-0.786726	-1.06449	-0.905137	0.814267	0.764945	0.101148	0.816188	0.986738	-0.13455	-0.956468	-0.489486	0.789163	0.790339	F	6	9.4	Anemia
1028	-1.13346	-1.08925	-0.995444	-1.4317	1.28746	-1.06041	-1.06041	-0.668726	-1.08925	-0.821577	0.907669	0.809676	0.339516	0.910972	0.634876	-0.0542623	-0.995444	-0.751925	0.868121	0.869954	F	6	9.4	Anemia
1029	-0.905585	-0.848595	-0.889327	-0.797537	0.526018	-0.85674	-0.85674	-0.407993	-0.848595	-0.561064	-2.29467	-2.28322	1.85474	-2.28081	0.799496	1.04291	-0.889327	-0.733054	-2.47964	-2.47076	F	6	9.4	Anemia
1030	-1.06165	-1.00026	-0.953424	-0.796555	0.26671	-0.978422	-0.978422	-0.650293	-1.00026	-0.722599	-1.94333	-1.7094	2.22247	-1.92301	1.15903	1.47883	-0.953424	-0.679581	-2.02471	-2.01355	F	6	9.4	Anemia
1031	-1.042	-0.990055	-0.988412	-0.76619	0.426	-0.98295	-0.98295	-0.299467	-0.990055	-0.545204	-1.41697	-1.74396	4.3673	-1.35948	0.37734	3.83051	-0.988412	-1.10765	-1.41818	-1.38684	F	6	9.4	Anemia
1032	-0.935319	-0.858906	-0.865857	-1.15112	1.07873	-0.883888	-0.883888	-0.551779	-0.858906	-0.663454	-1.81126	-2.32977	3.23929	-1.77624	-0.180461	2.27264	-0.865857	-0.925761	-1.87195	-1.8504	F	6	9.4	Anemia
1033	-0.935755	-0.887939	-0.911598	-1.14958	1.35838	-0.899312	-0.899312	-0.771145	-0.887939	-0.881104	-1.72909	-1.53902	0.60636	-1.71554	3.83077	1.22022	-0.911598	2.48807	-1.75626	-1.75109	F	6	9.4	Anemia
1034	-0.918061	-0.885159	-0.820895	-1.02006	1.63561	-0.939495	-0.939495	-0.933176	-0.885159	-1.00579	-1.41206	-1.10403	0.445171	-1.41154	3.03662	0.541969	-0.820895	1.14731	-1.38021	-1.38134	F	6	9.4	Anemia
1035	-0.939219	-0.902274	-0.823177	-1.05756	1.57078	-0.952203	-0.952203	-0.955279	-0.902274	-0.989784	-2.02628	-1.737	0.80169	-1.99375	3.42924	2.00256	-0.823177	1.4479	-2.13353	-2.11813	F	6	9.4	Anemia
1036	-1.08894	-1.06228	-1.01211	-0.694542	1.59042	-1.12177	-1.12177	-0.883009	-1.06228	-0.922504	-1.85541	-1.34516	-0.460974	-1.86914	5.37715	-0.144919	-1.01211	6.85422	-1.8954	-1.90442	F	6	9.4	Anemia
1037	0.0280666	0.119713	0.46327	-0.885433	0.708253	-0.0397226	-0.0397226	-0.823938	0.119713	-0.793503	0.697795	0.811693	-0.675721	0.696496	0.00799326	-0.377085	0.46327	-0.559425	0.69041	0.690127	F	6	11	Control
1038	0.0192053	0.110372	0.387512	-0.71364	0.779484	-0.0554388	-0.0554388	-0.754477	0.110372	-0.758659	0.70109	0.815833	-0.70456	0.699779	-0.254376	-0.38042	0.387512	-0.408567	0.693254	0.69297	F	6	11	Control
1039	-0.186903	-0.0809859	0.219588	-0.882691	0.687359	-0.192862	-0.192862	-0.927093	-0.0809859	-0.875415	0.686574	0.775526	-0.696524	0.685186	-0.256914	-0.378342	0.219588	-0.34364	0.680716	0.680386	F	6	11	Control
1040	-0.198233	-0.0838867	0.227727	-1.11184	1.01931	-0.221572	-0.221572	-0.959979	-0.0838867	-0.911588	0.68474	0.776828	-0.744624	0.683285	-0.339575	-0.383566	0.227727	-0.288612	0.679169	0.678809	F	6	11	Control
1041	-0.599894	-0.503981	-0.230956	-1.6325	1.24348	-0.518087	-0.518087	-1.04657	-0.503981	-1.06091	0.682712	0.7458	-0.723889	0.681287	-0.471517	-0.379428	-0.230956	-0.192684	0.677376	0.677028	F	6	11	Control
1042	-0.599894	-0.503981	-0.230956	-1.6325	1.24348	-0.518087	-0.518087	-1.04657	-0.503981	-1.06091	0.682712	0.7458	-0.723889	0.681287	-0.471517	-0.379428	-0.230956	-0.192684	0.677376	0.677028	F	6	11	Control
1043	0.407947	0.551057	0.934776	-0.70029	0.068695	0.394336	0.394336	-0.719981	0.551057	-0.670451	0.666033	0.800006	-0.723749	0.66451	0.84873	-0.377917	0.934776	0.440738	0.66297	0.662558	F	6	11	Control
1044	0.407947	0.551057	0.934776	-0.70029	0.068695	0.394336	0.394336	-0.719981	0.551057	-0.670451	0.666033	0.800006	-0.723749	0.66451	0.84873	-0.377917	0.934776	0.440738	0.66297	0.662558	F	6	11	Control
1045	0.0123521	0.154372	0.481683	-0.528226	0.124061	0.012524	0.012524	-0.711701	0.154372	-0.632288	0.654264	0.818241	-0.771712	0.652577	-0.240588	-0.385876	0.481683	-0.388705	0.652827	0.652334	F	6	11	Control
1046	0.0123521	0.154372	0.481683	-0.528226	0.124061	0.012524	0.012524	-0.711701	0.154372	-0.632288	0.654264	0.818241	-0.771712	0.652577	-0.240588	-0.385876	0.481683	-0.388705	0.652827	0.652334	F	6	11	Control
1047	0.273938	0.388462	0.747257	-0.44777	-0.00848764	0.260622	0.260622	-0.845832	0.388462	-0.748356	0.654323	0.818759	-0.764714	0.652668	0.860886	-0.382876	0.747257	0.203643	0.652873	0.652394	F	6	11	Control
1048	0.273938	0.388462	0.747257	-0.44777	-0.00848764	0.260622	0.260622	-0.845832	0.388462	-0.748356	0.654323	0.818759	-0.764714	0.652668	0.860886	-0.382876	0.747257	0.203643	0.652873	0.652394	F	6	11	Control
1049	0.378751	0.505394	0.825246	-0.303723	-0.216678	0.336359	0.336359	-0.66851	0.505394	-0.535963	0.658815	0.792547	-0.75247	0.657208	1.05281	-0.381164	0.825246	0.562508	0.656737	0.656283	F	6	11	Control
1050	0.378751	0.505394	0.825246	-0.303723	-0.216678	0.336359	0.336359	-0.66851	0.505394	-0.535963	0.658815	0.792547	-0.75247	0.657208	1.05281	-0.381164	0.825246	0.562508	0.656737	0.656283	F	6	11	Control
1051	0.283619	0.417427	0.744716	-0.550654	0.0216813	0.246325	0.246325	-0.801321	0.417427	-0.656233	0.651894	0.811497	-0.792137	0.650174	0.335023	-0.387623	0.744716	-0.103614	0.650785	0.650275	F	6	11	Control
1052	0.283619	0.417427	0.744716	-0.550654	0.0216813	0.246325	0.246325	-0.801321	0.417427	-0.656233	0.651894	0.811497	-0.792137	0.650174	0.335023	-0.387623	0.744716	-0.103614	0.650785	0.650275	F	6	11	Control
1053	0.583813	0.359393	0.134851	0.703026	-1.02784	0.508679	0.508679	0.849252	0.359393	1.05746	0.356393	0.548708	-0.670863	0.352808	-0.169232	-0.373692	0.134851	0.295298	0.390997	0.389391	F	6	11	Control
1054	0.583813	0.359393	0.134851	0.703026	-1.02784	0.508679	0.508679	0.849252	0.359393	1.05746	0.356393	0.548708	-0.670863	0.352808	-0.169232	-0.373692	0.134851	0.295298	0.390997	0.389391	F	6	11	Control
1055	0.583813	0.359393	0.134851	0.703026	-1.02784	0.508679	0.508679	0.849252	0.359393	1.05746	0.356393	0.548708	-0.670863	0.352808	-0.169232	-0.373692	0.134851	0.295298	0.390997	0.389391	F	6	11	Control
1056	0.619371	0.415223	0.410451	0.703373	-1.07579	0.527656	0.527656	0.347911	0.415223	0.738782	0.823701	0.932203	-0.748418	0.823161	-1.34427	-0.38696	0.410451	0.144864	0.79828	0.798434	F	6	11	Control
1057	0.619371	0.415223	0.410451	0.703373	-1.07579	0.527656	0.527656	0.347911	0.415223	0.738782	0.823701	0.932203	-0.748418	0.823161	-1.34427	-0.38696	0.410451	0.144864	0.79828	0.798434	F	6	11	Control
1058	0.619371	0.415223	0.410451	0.703373	-1.07579	0.527656	0.527656	0.347911	0.415223	0.738782	0.823701	0.932203	-0.748418	0.823161	-1.34427	-0.38696	0.410451	0.144864	0.79828	0.798434	F	6	11	Control
1059	0.889832	0.662242	0.555246	0.829532	-1.22565	0.842338	0.842338	1.4195	0.662242	1.64585	0.0208471	0.273538	-0.263692	0.015652	0.163122	-0.317199	0.555246	-0.673041	0.0856516	0.0829962	F	6	11	Control
1060	0.889832	0.662242	0.555246	0.829532	-1.22565	0.842338	0.842338	1.4195	0.662242	1.64585	0.0208471	0.273538	-0.263692	0.015652	0.163122	-0.317199	0.555246	-0.673041	0.0856516	0.0829962	F	6	11	Control
1061	0.889832	0.662242	0.555246	0.829532	-1.22565	0.842338	0.842338	1.4195	0.662242	1.64585	0.0208471	0.273538	-0.263692	0.015652	0.163122	-0.317199	0.555246	-0.673041	0.0856516	0.0829962	F	6	11	Control
1062	0.56508	0.293578	0.265869	0.904542	-1.23036	0.5774	0.5774	1.43588	0.293578	1.58329	1.41032	1.44627	-0.601391	1.41385	0.499924	-0.379894	0.265869	-0.673649	1.28429	1.28665	F	6	11	Control
1063	0.56508	0.293578	0.265869	0.904542	-1.23036	0.5774	0.5774	1.43588	0.293578	1.58329	1.41032	1.44627	-0.601391	1.41385	0.499924	-0.379894	0.265869	-0.673649	1.28429	1.28665	F	6	11	Control
1064	0.56508	0.293578	0.265869	0.904542	-1.23036	0.5774	0.5774	1.43588	0.293578	1.58329	1.41032	1.44627	-0.601391	1.41385	0.499924	-0.379894	0.265869	-0.673649	1.28429	1.28665	F	6	11	Control
1065	0.165938	0.614147	0.500384	3.89142	-1.39284	0.877222	0.877222	1.36737	0.614147	1.5656	1.81687	1.78089	-0.633831	1.82315	-0.564642	-0.383319	0.500384	-0.972258	1.60679	1.61058	F	6	11	Control
1066	0.165938	0.614147	0.500384	3.89142	-1.39284	0.877222	0.877222	1.36737	0.614147	1.5656	1.81687	1.78089	-0.633831	1.82315	-0.564642	-0.383319	0.500384	-0.972258	1.60679	1.61058	F	6	11	Control
1067	0.165938	0.614147	0.500384	3.89142	-1.39284	0.877222	0.877222	1.36737	0.614147	1.5656	1.81687	1.78089	-0.633831	1.82315	-0.564642	-0.383319	0.500384	-0.972258	1.60679	1.61058	F	6	11	Control
1068	0.9528	0.668038	0.556308	0.924345	-1.08203	1.00095	1.00095	2.27999	0.668038	2.13897	1.71596	1.67328	-0.597331	1.72158	0.263282	-0.379625	0.556308	0.0511539	1.52775	1.5312	F	6	11	Control
1069	0.9528	0.668038	0.556308	0.924345	-1.08203	1.00095	1.00095	2.27999	0.668038	2.13897	1.71596	1.67328	-0.597331	1.72158	0.263282	-0.379625	0.556308	0.0511539	1.52775	1.5312	F	6	11	Control
1070	0.9528	0.668038	0.556308	0.924345	-1.08203	1.00095	1.00095	2.27999	0.668038	2.13897	1.71596	1.67328	-0.597331	1.72158	0.263282	-0.379625	0.556308	0.0511539	1.52775	1.5312	F	6	11	Control
1071	0.583813	0.359393	0.134851	0.703026	-1.02784	0.508679	0.508679	0.849252	0.359393	1.05746	0.356393	0.548708	-0.670863	0.352808	-0.169232	-0.373692	0.134851	0.295298	0.390997	0.389391	F	6	11	Control
1072	0.583813	0.359393	0.134851	0.703026	-1.02784	0.508679	0.508679	0.849252	0.359393	1.05746	0.356393	0.548708	-0.670863	0.352808	-0.169232	-0.373692	0.134851	0.295298	0.390997	0.389391	F	6	11	Control
1073	0.583813	0.359393	0.134851	0.703026	-1.02784	0.508679	0.508679	0.849252	0.359393	1.05746	0.356393	0.548708	-0.670863	0.352808	-0.169232	-0.373692	0.134851	0.295298	0.390997	0.389391	F	6	11	Control
1074	0.619371	0.415223	0.410451	0.703373	-1.07579	0.527656	0.527656	0.347911	0.415223	0.738782	0.823701	0.932203	-0.748418	0.823161	-1.34427	-0.38696	0.410451	0.144864	0.79828	0.798434	F	6	11	Control
1075	0.619371	0.415223	0.410451	0.703373	-1.07579	0.527656	0.527656	0.347911	0.415223	0.738782	0.823701	0.932203	-0.748418	0.823161	-1.34427	-0.38696	0.410451	0.144864	0.79828	0.798434	F	6	11	Control
1076	0.619371	0.415223	0.410451	0.703373	-1.07579	0.527656	0.527656	0.347911	0.415223	0.738782	0.823701	0.932203	-0.748418	0.823161	-1.34427	-0.38696	0.410451	0.144864	0.79828	0.798434	F	6	11	Control
1077	0.889832	0.662242	0.555246	0.829532	-1.22565	0.842338	0.842338	1.4195	0.662242	1.64585	0.0208471	0.273538	-0.263692	0.015652	0.163122	-0.317199	0.555246	-0.673041	0.0856516	0.0829962	F	6	11	Control
1078	0.889832	0.662242	0.555246	0.829532	-1.22565	0.842338	0.842338	1.4195	0.662242	1.64585	0.0208471	0.273538	-0.263692	0.015652	0.163122	-0.317199	0.555246	-0.673041	0.0856516	0.0829962	F	6	11	Control
1079	0.889832	0.662242	0.555246	0.829532	-1.22565	0.842338	0.842338	1.4195	0.662242	1.64585	0.0208471	0.273538	-0.263692	0.015652	0.163122	-0.317199	0.555246	-0.673041	0.0856516	0.0829962	F	6	11	Control
1080	0.56508	0.293578	0.265869	0.904542	-1.23036	0.5774	0.5774	1.43588	0.293578	1.58329	1.41032	1.44627	-0.601391	1.41385	0.499924	-0.379894	0.265869	-0.673649	1.28429	1.28665	F	6	11	Control
1081	0.56508	0.293578	0.265869	0.904542	-1.23036	0.5774	0.5774	1.43588	0.293578	1.58329	1.41032	1.44627	-0.601391	1.41385	0.499924	-0.379894	0.265869	-0.673649	1.28429	1.28665	F	6	11	Control
1082	0.56508	0.293578	0.265869	0.904542	-1.23036	0.5774	0.5774	1.43588	0.293578	1.58329	1.41032	1.44627	-0.601391	1.41385	0.499924	-0.379894	0.265869	-0.673649	1.28429	1.28665	F	6	11	Control
1083	0.165938	0.614147	0.500384	3.89142	-1.39284	0.877222	0.877222	1.36737	0.614147	1.5656	1.81687	1.78089	-0.633831	1.82315	-0.564642	-0.383319	0.500384	-0.972258	1.60679	1.61058	F	6	11	Control
1084	0.165938	0.614147	0.500384	3.89142	-1.39284	0.877222	0.877222	1.36737	0.614147	1.5656	1.81687	1.78089	-0.633831	1.82315	-0.564642	-0.383319	0.500384	-0.972258	1.60679	1.61058	F	6	11	Control
1085	0.165938	0.614147	0.500384	3.89142	-1.39284	0.877222	0.877222	1.36737	0.614147	1.5656	1.81687	1.78089	-0.633831	1.82315	-0.564642	-0.383319	0.500384	-0.972258	1.60679	1.61058	F	6	11	Control
1086	0.9528	0.668038	0.556308	0.924345	-1.08203	1.00095	1.00095	2.27999	0.668038	2.13897	1.71596	1.67328	-0.597331	1.72158	0.263282	-0.379625	0.556308	0.0511539	1.52775	1.5312	F	6	11	Control
1087	0.9528	0.668038	0.556308	0.924345	-1.08203	1.00095	1.00095	2.27999	0.668038	2.13897	1.71596	1.67328	-0.597331	1.72158	0.263282	-0.379625	0.556308	0.0511539	1.52775	1.5312	F	6	11	Control
1088	0.9528	0.668038	0.556308	0.924345	-1.08203	1.00095	1.00095	2.27999	0.668038	2.13897	1.71596	1.67328	-0.597331	1.72158	0.263282	-0.379625	0.556308	0.0511539	1.52775	1.5312	F	6	11	Control
1089	-0.511109	-0.320953	-0.331485	-1.83823	1.38609	-0.354737	-0.354737	-0.757866	-0.320953	-0.708601	1.06122	0.680298	0.23051	1.06713	2.55342	0.118498	-0.331485	1.79344	0.996283	0.999274	F	6	11	Control
1090	-0.583437	-0.409307	-0.299187	-1.8016	1.30234	-0.390596	-0.390596	-0.889585	-0.409307	-0.869301	0.905898	0.748815	0.176842	0.910821	3.19775	0.111658	-0.299187	3.484	0.865978	0.868427	F	6	11	Control
1091	-0.545159	-0.370609	-0.265611	-1.30529	1.56713	-0.304961	-0.304961	-0.869185	-0.370609	-0.850785	0.885725	0.697731	0.21287	0.890576	2.7718	0.116418	-0.265611	2.62592	0.848899	0.85131	F	6	11	Control
1092	-0.591454	-0.389601	-0.292258	-1.49224	1.40377	-0.385672	-0.385672	-0.723537	-0.389601	-0.694713	0.908693	0.771993	0.170384	0.915872	4.36911	0.339771	-0.292258	5.23408	0.867548	0.870847	F	6	11	Control
1093	-0.550217	-0.351208	-0.251039	-1.48609	1.60709	-0.367263	-0.367263	-0.855945	-0.351208	-0.767978	0.879553	0.639189	0.197751	0.885514	3.75844	0.232495	-0.251039	4.39229	0.843236	0.846057	F	6	11	Control
1094	0.365378	0.512283	0.657977	-0.302675	-0.238599	0.38261	0.38261	-0.296935	0.512283	-0.329428	1.33798	1.15649	1.13158	1.3466	0.109355	0.2347	0.657977	-1.09632	1.2235	1.22784	F	6	11	Control
1095	0.143013	0.28631	0.403686	-0.389991	0.0624258	0.172783	0.172783	-0.289548	0.28631	-0.346961	1.3381	1.04012	1.0906	1.34674	0.364322	0.235864	0.403686	-1.03725	1.2236	1.22793	F	6	11	Control
1096	0.0469354	0.159539	0.356343	-0.518153	-0.339677	0.205873	0.205873	-0.576361	0.159539	-0.606267	1.33949	1.15195	0.867821	1.34813	0.590133	0.235615	0.356343	-0.731254	1.22473	1.22906	F	6	11	Control
1097	0.11611	0.246825	0.370612	-0.330753	-0.107179	0.15664	0.15664	-0.368643	0.246825	-0.416546	1.32967	1.08988	1.05464	1.33788	0.218608	0.194169	0.370612	-1.14376	1.21692	1.22108	F	6	11	Control
1098	0.181692	0.289389	0.551902	-0.425901	0.30242	0.104	0.104	-0.428787	0.289389	-0.411338	0.658953	0.795973	-0.550926	0.657687	0.189655	-0.348227	0.551902	-0.61805	0.656746	0.656438	F	8	10.6	Control
1099	0.0960835	0.209433	0.419897	-0.323413	0.205634	0.0236564	0.0236564	-0.357166	0.209433	-0.362708	0.654774	0.752847	-0.591933	0.653393	0.0437119	-0.356635	0.419897	-0.535601	0.653141	0.65278	F	8	10.6	Control
1100	0.268533	0.406648	0.713328	-0.352016	-0.156951	0.280819	0.280819	-0.48251	0.406648	-0.444047	0.641379	0.771993	-0.630239	0.639849	-0.0617322	-0.362303	0.713328	-0.577654	0.641564	0.641126	F	8	10.6	Control
1101	0.0454604	0.157315	0.466689	-0.49319	-0.0376597	0.0490585	0.0490585	-0.603158	0.157315	-0.578029	0.627938	0.768567	-0.611528	0.626208	-0.215083	-0.372731	0.466689	-0.677535	0.62994	0.629404	F	8	10.6	Control
1102	-0.0352641	0.0623679	0.349682	-0.57299	0.0189668	-0.00399727	-0.00399727	-0.71452	0.0623679	-0.689794	0.635548	0.771993	-0.668713	0.633865	-0.414212	-0.373215	0.349682	-0.637908	0.636547	0.636039	F	8	10.6	Control
1103	-0.0352641	0.0623679	0.349682	-0.57299	0.0189668	-0.00399727	-0.00399727	-0.71452	0.0623679	-0.689794	0.635548	0.771993	-0.668713	0.633865	-0.414212	-0.373215	0.349682	-0.637908	0.636547	0.636039	F	8	10.6	Control
1104	0.339882	0.530388	0.93404	-1.1604	0.594509	0.404161	0.404161	-0.89348	0.530388	-0.838311	0.713256	0.778345	-0.587341	0.71231	-0.0591862	-0.35276	0.93404	-0.344778	0.70361	0.703492	F	8	10.6	Control
1105	0.339882	0.530388	0.93404	-1.1604	0.594509	0.404161	0.404161	-0.89348	0.530388	-0.838311	0.713256	0.778345	-0.587341	0.71231	-0.0591862	-0.35276	0.93404	-0.344778	0.70361	0.703492	F	8	10.6	Control
1106	0.170413	0.322955	0.706079	-1.14848	0.707398	0.188325	0.188325	-0.843288	0.322955	-0.80086	0.704815	0.768567	-0.655556	0.703727	-0.171965	-0.361065	0.706079	-0.155173	0.696346	0.69616	F	8	10.6	Control
1107	0.170413	0.322955	0.706079	-1.14848	0.707398	0.188325	0.188325	-0.843288	0.322955	-0.80086	0.704815	0.768567	-0.655556	0.703727	-0.171965	-0.361065	0.706079	-0.155173	0.696346	0.69616	F	8	10.6	Control
1108	0.147441	0.323468	0.72104	-1.23743	0.6694	0.216173	0.216173	-0.910038	0.323468	-0.879508	0.710383	0.802218	-0.607481	0.70939	-0.425379	-0.355565	0.72104	-0.325118	0.701141	0.701001	F	8	10.6	Control
1109	0.147441	0.323468	0.72104	-1.23743	0.6694	0.216173	0.216173	-0.910038	0.323468	-0.879508	0.710383	0.802218	-0.607481	0.70939	-0.425379	-0.355565	0.72104	-0.325118	0.701141	0.701001	F	8	10.6	Control
1110	0.0928671	0.26468	0.662285	-1.14214	0.711398	0.150933	0.150933	-1.00081	0.26468	-0.937693	0.716451	0.78459	-0.59004	0.715486	-0.396094	-0.356825	0.662285	-0.369066	0.706381	0.706259	F	8	10.6	Control
1111	0.0928671	0.26468	0.662285	-1.14214	0.711398	0.150933	0.150933	-1.00081	0.26468	-0.937693	0.716451	0.78459	-0.59004	0.715486	-0.396094	-0.356825	0.662285	-0.369066	0.706381	0.706259	F	8	10.6	Control
1112	0.581922	0.79189	1.26916	-1.19919	0.753477	0.659416	0.659416	-0.974701	0.79189	-0.970763	0.72333	0.770583	-0.593655	0.722471	-0.237191	-0.350952	1.26916	-0.191232	0.712264	0.712194	F	8	10.6	Control
1113	0.581922	0.79189	1.26916	-1.19919	0.753477	0.659416	0.659416	-0.974701	0.79189	-0.970763	0.72333	0.770583	-0.593655	0.722471	-0.237191	-0.350952	1.26916	-0.191232	0.712264	0.712194	F	8	10.6	Control
1114	0.885679	1.1678	0.643765	-1.53904	1.5679	1.17629	1.17629	-0.909188	1.1678	-0.904258	-2.70404	-2.63142	2.49082	-2.5459	4.088	5.77551	0.643765	1.92131	-3.14446	-3.05581	F	8	10.6	Control
1115	0.382826	0.613327	0.176075	-1.77201	1.37249	0.603439	0.603439	-0.855511	0.613327	-0.852679	-2.83834	-2.60132	1.19845	-2.67091	4.83298	5.63799	0.176075	3.12859	-3.3519	-3.26296	F	8	10.6	Control
1116	0.668637	0.950825	0.718042	-1.94161	1.32063	0.88724	0.88724	-0.730149	0.950825	-0.712253	-3.07653	-2.70538	0.779285	-2.97498	5.34776	2.95615	0.718042	4.10625	-3.72087	-3.66338	F	8	10.6	Control
1117	0.804584	0.94702	0.839663	-0.352791	-0.0190096	0.752156	0.752156	-0.466456	0.94702	-0.440301	-1.96756	-1.55986	-0.137491	-1.96577	7.10135	0.600723	0.839663	10.4171	-2.05407	-2.05579	F	8	10.6	Control
1118	0.850725	1.07572	1.07313	-0.600211	0.478607	0.759554	0.759554	-0.243752	1.07572	-0.201108	-2.77685	-2.35375	0.636204	-2.73299	5.56764	1.76056	1.07313	5.17233	-3.18921	-3.16694	F	8	10.6	Control
1119	-0.614801	-0.514964	-0.376652	-0.0277013	0.249384	-0.583468	-0.583468	-0.394727	-0.514964	-0.526275	1.97408	1.55136	0.0944723	1.984	-1.17458	-0.0691914	-0.376652	-0.33168	1.72763	1.73297	F	8	10.6	Control
1120	1.29755	1.43292	1.82611	-0.260116	-0.241869	1.3457	1.3457	-0.221715	1.43292	-0.332032	1.56452	1.16052	2.62793	1.58178	0.0399712	1.07133	1.82611	-1.39627	1.40292	1.41082	F	8	10.6	Control
1121	1.2218	1.37322	1.71857	-0.292674	-0.203092	1.25566	1.25566	-0.0485751	1.37322	-0.180309	1.61064	1.1435	2.3733	1.62687	0.00230827	0.926757	1.71857	-1.36108	1.44013	1.44764	F	8	10.6	Control
1122	1.02604	1.22088	1.55313	-0.456015	-0.336325	1.22453	1.22453	-0.197552	1.22088	-0.353845	1.63408	1.21704	2.53554	1.65101	-0.260303	0.995223	1.55313	-1.44275	1.45847	1.46629	F	8	10.6	Control
1123	0.93643	1.17862	1.4348	-0.506351	-0.369819	1.11685	1.11685	-0.0589053	1.17862	-0.193674	1.6518	1.24274	2.55182	1.66864	-0.294222	0.974411	1.4348	-1.45783	1.47258	1.48038	F	8	10.6	Control
1124	1.1345	0.944606	0.820487	0.855085	-1.21372	1.05258	1.05258	0.868295	0.944606	0.990125	-0.39672	-0.28435	-0.0281248	-0.40396	-1.55361	-0.262701	0.820487	-0.397989	-0.311104	-0.315097	M	12	10.2	Anemia
1125	0.7762	0.574874	0.281407	0.932081	-0.872235	0.765906	0.765906	1.90175	0.574874	1.77362	-0.95414	-0.739787	-0.187598	-0.964407	-1.40628	-0.230237	0.281407	0.475874	-0.874815	-0.880839	M	12	10.2	Anemia
1126	0.632163	0.42774	0.302654	0.910819	-1.28378	0.562983	0.562983	1.03926	0.42774	1.08585	0.0571842	0.13904	-0.257585	0.0526898	-1.21302	-0.277971	0.302654	0.0383229	0.103017	0.100662	M	12	10.2	Anemia
1127	0.960386	0.660505	0.340585	0.934792	-1.51904	0.930616	0.930616	0.602938	0.660505	0.754888	-0.790676	-0.634996	0.228553	-0.798647	-1.87697	-0.140762	0.340585	-0.240831	-0.705818	-0.710479	M	12	10.2	Anemia
1128	1.11401	0.86858	0.601238	0.863892	-1.32009	1.11061	1.11061	1.68375	0.86858	1.71471	1.45059	1.28183	-0.244261	1.45514	-1.62206	-0.29652	0.601238	-0.366138	1.31642	1.31923	M	12	10.2	Anemia
1129	0.890937	0.58502	0.244563	0.853773	-1.24172	0.894629	0.894629	1.2122	0.58502	1.39795	-0.868052	-0.620383	0.213895	-0.877095	-1.12755	-0.183057	0.244563	-0.719844	-0.785318	-0.790635	M	12	10.2	Anemia
1130	0.539814	0.306832	0.0601254	0.780897	-1.14711	0.475771	0.475771	0.81784	0.306832	0.956952	-0.649317	-0.633479	0.236523	-0.655878	-1.62245	-0.0987256	0.0601254	-0.373612	-0.562374	-0.566204	M	12	10.2	Anemia
1131	0.537516	0.344338	0.171457	0.854177	-1.05928	0.475141	0.475141	1.61896	0.344338	1.58436	0.856477	0.764534	0.0714355	0.858065	-0.677702	-0.19517	0.171457	-0.790964	0.825338	0.826435	M	12	10.2	Anemia
1132	1.18466	0.808987	0.318302	0.920803	-1.34375	1.16874	1.16874	1.26209	0.808987	1.22633	-0.353505	-0.434068	0.421048	-0.35827	-1.35717	-0.0924448	0.318302	-0.420648	-0.27025	-0.272973	M	12	10.2	Anemia
1133	1.66103	1.32759	1.04675	0.891392	-1.6059	1.56624	1.56624	0.893185	1.32759	0.936618	-0.438578	-0.524744	0.414637	-0.443702	-1.21869	-0.0820174	1.04675	-0.482752	-0.353226	-0.35618	M	12	10.2	Anemia
1134	1.58989	1.27749	1.01269	0.821804	-1.2324	1.52214	1.52214	1.43011	1.27749	1.4801	-1.02155	-0.812032	0.0613474	-1.03175	-0.911974	-0.199204	1.01269	-0.685333	-0.946265	-0.952321	M	12	10.2	Anemia
1135	0.693042	0.423666	0.220545	0.716074	-1.02451	0.571347	0.571347	0.912727	0.423666	0.997493	-1.08506	-1.08618	0.594654	-1.09369	-1.17244	-0.0758992	0.220545	-0.99969	-1.01506	-1.02029	M	12	10.2	Anemia
1136	0.65043	0.435808	0.130891	0.683458	-1.34198	0.58236	0.58236	1.05868	0.435808	1.35466	-0.669783	-0.52123	0.298881	-0.677099	-0.94543	-0.144244	0.130891	-1.07014	-0.582627	-0.586894	M	12	10.2	Anemia
1137	1.1345	0.944606	0.820487	0.855085	-1.21372	1.05258	1.05258	0.868295	0.944606	0.990125	-0.39672	-0.28435	-0.0281248	-0.40396	-1.55361	-0.262701	0.820487	-0.397989	-0.311104	-0.315097	M	12	10.2	Anemia
1138	0.7762	0.574874	0.281407	0.932081	-0.872235	0.765906	0.765906	1.90175	0.574874	1.77362	-0.95414	-0.739787	-0.187598	-0.964407	-1.40628	-0.230237	0.281407	0.475874	-0.874815	-0.880839	M	12	10.2	Anemia
1139	0.632163	0.42774	0.302654	0.910819	-1.28378	0.562983	0.562983	1.03926	0.42774	1.08585	0.0571842	0.13904	-0.257585	0.0526898	-1.21302	-0.277971	0.302654	0.0383229	0.103017	0.100662	M	12	10.2	Anemia
1140	0.960386	0.660505	0.340585	0.934792	-1.51904	0.930616	0.930616	0.602938	0.660505	0.754888	-0.790676	-0.634996	0.228553	-0.798647	-1.87697	-0.140762	0.340585	-0.240831	-0.705818	-0.710479	M	12	10.2	Anemia
1141	1.11401	0.86858	0.601238	0.863892	-1.32009	1.11061	1.11061	1.68375	0.86858	1.71471	1.45059	1.28183	-0.244261	1.45514	-1.62206	-0.29652	0.601238	-0.366138	1.31642	1.31923	M	12	10.2	Anemia
1142	0.890937	0.58502	0.244563	0.853773	-1.24172	0.894629	0.894629	1.2122	0.58502	1.39795	-0.868052	-0.620383	0.213895	-0.877095	-1.12755	-0.183057	0.244563	-0.719844	-0.785318	-0.790635	M	12	10.2	Anemia
1143	0.539814	0.306832	0.0601254	0.780897	-1.14711	0.475771	0.475771	0.81784	0.306832	0.956952	-0.649317	-0.633479	0.236523	-0.655878	-1.62245	-0.0987256	0.0601254	-0.373612	-0.562374	-0.566204	M	12	10.2	Anemia
1144	0.537516	0.344338	0.171457	0.854177	-1.05928	0.475141	0.475141	1.61896	0.344338	1.58436	0.856477	0.764534	0.0714355	0.858065	-0.677702	-0.19517	0.171457	-0.790964	0.825338	0.826435	M	12	10.2	Anemia
1145	1.18466	0.808987	0.318302	0.920803	-1.34375	1.16874	1.16874	1.26209	0.808987	1.22633	-0.353505	-0.434068	0.421048	-0.35827	-1.35717	-0.0924448	0.318302	-0.420648	-0.27025	-0.272973	M	12	10.2	Anemia
1146	1.66103	1.32759	1.04675	0.891392	-1.6059	1.56624	1.56624	0.893185	1.32759	0.936618	-0.438578	-0.524744	0.414637	-0.443702	-1.21869	-0.0820174	1.04675	-0.482752	-0.353226	-0.35618	M	12	10.2	Anemia
1147	1.58989	1.27749	1.01269	0.821804	-1.2324	1.52214	1.52214	1.43011	1.27749	1.4801	-1.02155	-0.812032	0.0613474	-1.03175	-0.911974	-0.199204	1.01269	-0.685333	-0.946265	-0.952321	M	12	10.2	Anemia
1148	0.693042	0.423666	0.220545	0.716074	-1.02451	0.571347	0.571347	0.912727	0.423666	0.997493	-1.08506	-1.08618	0.594654	-1.09369	-1.17244	-0.0758992	0.220545	-0.99969	-1.01506	-1.02029	M	12	10.2	Anemia
1149	0.65043	0.435808	0.130891	0.683458	-1.34198	0.58236	0.58236	1.05868	0.435808	1.35466	-0.669783	-0.52123	0.298881	-0.677099	-0.94543	-0.144244	0.130891	-1.07014	-0.582627	-0.586894	M	12	10.2	Anemia
1150	-0.567924	-0.625871	-0.607652	0.448501	-0.82687	-0.634859	-0.634859	-0.178488	-0.625871	-0.185912	-0.540079	-0.501301	0.130868	-0.545833	-0.0184647	-0.0854891	-0.607652	-0.387416	-0.453281	-0.456621	F	7	10.2	Anemia
1151	-0.734695	-0.785771	-0.894892	0.518041	-0.98396	-0.805771	-0.805771	-0.389077	-0.785771	-0.340408	-0.826603	-0.691433	0.205663	-0.834384	-0.720282	-0.113613	-0.894892	-0.883215	-0.742971	-0.747554	F	7	10.2	Anemia
1152	-0.62343	-0.722392	-0.649163	0.529757	-0.87115	-0.713457	-0.713457	-0.584407	-0.722392	-0.50146	-0.377305	-0.29404	0.0187984	-0.38383	-0.58479	-0.21722	-0.649163	-0.72637	-0.292533	-0.296141	F	7	10.2	Anemia
1153	-0.743504	-0.771323	-0.64898	0.665835	-0.111554	-0.8113	-0.8113	0.0435173	-0.771323	-0.243384	1.92468	1.83852	-0.791161	1.93168	-0.256786	-0.386188	-0.64898	0.167283	1.6905	1.69467	F	7	10.2	Anemia
1154	-0.720824	-0.764163	-0.62758	0.267917	-0.423663	-0.773915	-0.773915	-0.328211	-0.764163	-0.44101	1.64163	1.6222	-0.817704	1.64665	1.04772	-0.390257	-0.62758	0.331876	1.46915	1.47231	F	7	10.2	Anemia
1155	-0.577901	-0.658148	-0.542755	0.58254	-0.160287	-0.67703	-0.67703	-0.177884	-0.658148	-0.180899	1.92376	1.78009	-0.656621	1.93077	0.208173	-0.384005	-0.542755	-0.278793	1.67073	1.67481	F	7	10.2	Anemia
1156	-0.577901	-0.658148	-0.542755	0.58254	-0.160287	-0.67703	-0.67703	-0.177884	-0.658148	-0.180899	1.92376	1.78009	-0.656621	1.93077	0.208173	-0.384005	-0.542755	-0.278793	1.67073	1.67481	F	7	10.2	Anemia
1157	-0.567924	-0.625871	-0.607652	0.448501	-0.82687	-0.634859	-0.634859	-0.178488	-0.625871	-0.185912	-0.540079	-0.501301	0.130868	-0.545833	-0.0184647	-0.0854891	-0.607652	-0.387416	-0.453281	-0.456621	F	7	10.2	Anemia
1158	-0.734695	-0.785771	-0.894892	0.518041	-0.98396	-0.805771	-0.805771	-0.389077	-0.785771	-0.340408	-0.826603	-0.691433	0.205663	-0.834384	-0.720282	-0.113613	-0.894892	-0.883215	-0.742971	-0.747554	F	7	10.2	Anemia
1159	-0.62343	-0.722392	-0.649163	0.529757	-0.87115	-0.713457	-0.713457	-0.584407	-0.722392	-0.50146	-0.377305	-0.29404	0.0187984	-0.38383	-0.58479	-0.21722	-0.649163	-0.72637	-0.292533	-0.296141	F	7	10.2	Anemia
1160	-0.743504	-0.771323	-0.64898	0.665835	-0.111554	-0.8113	-0.8113	0.0435173	-0.771323	-0.243384	1.92468	1.83852	-0.791161	1.93168	-0.256786	-0.386188	-0.64898	0.167283	1.6905	1.69467	F	7	10.2	Anemia
1161	-0.720824	-0.764163	-0.62758	0.267917	-0.423663	-0.773915	-0.773915	-0.328211	-0.764163	-0.44101	1.64163	1.6222	-0.817704	1.64665	1.04772	-0.390257	-0.62758	0.331876	1.46915	1.47231	F	7	10.2	Anemia
1162	-0.577901	-0.658148	-0.542755	0.58254	-0.160287	-0.67703	-0.67703	-0.177884	-0.658148	-0.180899	1.92376	1.78009	-0.656621	1.93077	0.208173	-0.384005	-0.542755	-0.278793	1.67073	1.67481	F	7	10.2	Anemia
1163	-0.577901	-0.658148	-0.542755	0.58254	-0.160287	-0.67703	-0.67703	-0.177884	-0.658148	-0.180899	1.92376	1.78009	-0.656621	1.93077	0.208173	-0.384005	-0.542755	-0.278793	1.67073	1.67481	F	7	10.2	Anemia
1164	0.190627	0.270613	0.518513	-0.518404	0.565071	0.0422795	0.0422795	-0.682359	0.270613	-0.600927	0.770255	0.905296	-0.717953	0.769381	-0.233235	-0.383842	0.518513	-0.55501	0.752645	0.752609	M	8	10.4	Anemia
1165	0.108313	0.120625	0.283939	0.0527487	0.0656491	-0.0474001	-0.0474001	-0.48937	0.120625	-0.459123	0.834745	0.933309	-0.59772	0.834428	-0.781016	-0.372145	0.283939	-1.00878	0.807593	0.807856	M	8	10.4	Anemia
1166	0.0716694	0.144011	0.337382	0.0357541	-0.128478	-0.025886	-0.025886	-0.47569	0.144011	-0.421366	0.804414	0.908525	-0.719419	0.80376	-0.2476	-0.38522	0.337382	-0.571373	0.781825	0.781913	M	8	10.4	Anemia
1167	-0.139986	-0.105848	0.0782304	-0.222397	0.0965819	-0.256468	-0.256468	-0.471772	-0.105848	-0.355537	0.665353	0.766051	-0.734561	0.663747	-0.296703	-0.385473	0.0782304	-0.602581	0.662424	0.661976	M	8	10.4	Anemia
1168	-0.139986	-0.105848	0.0782304	-0.222397	0.0965819	-0.256468	-0.256468	-0.471772	-0.105848	-0.355537	0.665353	0.766051	-0.734561	0.663747	-0.296703	-0.385473	0.0782304	-0.602581	0.662424	0.661976	M	8	10.4	Anemia
1169	-0.0438986	0.0154655	0.137843	-0.115336	-0.319014	-0.118986	-0.118986	-0.344096	0.0154655	-0.264727	-1.57766	-1.28299	-0.45152	-1.593	-0.67665	-0.305254	0.137843	0.375433	-1.56229	-1.57174	M	8	10.4	Anemia
1170	-0.0438986	0.0154655	0.137843	-0.115336	-0.319014	-0.118986	-0.118986	-0.344096	0.0154655	-0.264727	-1.57766	-1.28299	-0.45152	-1.593	-0.67665	-0.305254	0.137843	0.375433	-1.56229	-1.57174	M	8	10.4	Anemia
1171	0.301711	0.379443	0.515994	0.0953108	-0.41905	0.218488	0.218488	-0.356458	0.379443	-0.332452	-0.991399	-0.862705	-0.37521	-1.00257	0.24059	-0.27451	0.515994	0.784549	-0.913692	-0.920255	M	8	10.4	Anemia
1172	0.301711	0.379443	0.515994	0.0953108	-0.41905	0.218488	0.218488	-0.356458	0.379443	-0.332452	-0.991399	-0.862705	-0.37521	-1.00257	0.24059	-0.27451	0.515994	0.784549	-0.913692	-0.920255	M	8	10.4	Anemia
1173	0.230317	0.293985	0.264672	0.381729	-0.567886	0.116264	0.116264	-0.20795	0.293985	-0.157467	-1.51093	-1.15975	-0.548959	-1.52616	-0.278141	-0.321787	0.264672	0.481131	-1.485	-1.49431	M	8	10.4	Anemia
1174	0.230317	0.293985	0.264672	0.381729	-0.567886	0.116264	0.116264	-0.20795	0.293985	-0.157467	-1.51093	-1.15975	-0.548959	-1.52616	-0.278141	-0.321787	0.264672	0.481131	-1.485	-1.49431	M	8	10.4	Anemia
1175	0.562137	0.591955	0.802676	0.0640684	-0.176155	0.408892	0.408892	-0.482602	0.591955	-0.468005	-1.70973	-1.29951	-0.621415	-1.72608	0.506677	-0.315339	0.802676	0.962804	-1.72997	-1.74021	M	8	10.4	Anemia
1176	0.562137	0.591955	0.802676	0.0640684	-0.176155	0.408892	0.408892	-0.482602	0.591955	-0.468005	-1.70973	-1.29951	-0.621415	-1.72608	0.506677	-0.315339	0.802676	0.962804	-1.72997	-1.74021	M	8	10.4	Anemia
1177	0.485581	0.561438	0.697232	0.0859246	-0.41426	0.363797	0.363797	-0.311689	0.561438	-0.349247	0.259716	0.440795	-0.692676	0.255485	0.137875	-0.372732	0.697232	0.468821	0.30425	0.302265	M	8	10.4	Anemia
1178	0.485581	0.561438	0.697232	0.0859246	-0.41426	0.363797	0.363797	-0.311689	0.561438	-0.349247	0.259716	0.440795	-0.692676	0.255485	0.137875	-0.372732	0.697232	0.468821	0.30425	0.302265	M	8	10.4	Anemia
1179	-0.68131	-0.67625	-0.747096	0.336118	-0.253152	-0.732793	-0.732793	0.415661	-0.67625	0.148356	-0.885011	-0.96821	1.29029	-0.880131	0.507197	0.760927	-0.747096	-0.527958	-0.810083	-0.808372	M	8	10.4	Anemia
1180	-1.01843	-1.03444	-1.03063	0.170454	0.0415692	-1.04156	-1.04156	-0.496995	-1.03444	-0.621428	-0.444672	-0.656765	1.54642	-0.439862	-0.0228322	0.673611	-1.03063	-0.937075	-0.363937	-0.362118	M	8	10.4	Anemia
1181	-1.16873	-1.2043	-1.17469	-0.171296	0.836138	-1.19564	-1.19564	-0.702037	-1.2043	-0.870403	-1.56714	-1.48874	1.261	-1.56675	0.592492	0.543077	-1.17469	-0.702919	-1.57163	-1.57226	M	8	10.4	Anemia
1182	-0.197134	-0.125872	0.160234	-0.570446	-0.179082	-0.144803	-0.144803	-0.635977	-0.125872	-0.678548	0.786888	0.881922	-0.547211	0.790317	6.01097	0.0326753	0.160234	8.07255	0.765222	0.766905	M	8	10.4	Anemia
1183	-0.179249	-0.136536	-0.100516	-0.12562	0.0213499	-0.265449	-0.265449	-0.187871	-0.136536	-0.260803	-2.67006	-2.25189	0.665565	-2.59401	5.60295	2.98233	-0.100516	5.0877	-3.04166	-3.00452	M	8	10.4	Anemia
1184	-0.115401	-0.048806	-0.109906	-0.143784	-0.149541	-0.209936	-0.209936	-0.0120572	-0.048806	-0.0836848	-2.43128	-2.06013	0.677048	-2.36124	5.74057	3.14755	-0.109906	5.52858	-2.69089	-2.65887	M	8	10.4	Anemia
1185	-0.202116	-0.195686	-0.354015	0.0922881	-0.170699	-0.289768	-0.289768	-0.0984982	-0.195686	-0.197216	-2.43351	-2.11635	0.540962	-2.37958	6.32956	2.51823	-0.354015	7.00455	-2.68563	-2.66202	M	8	10.4	Anemia
1186	-1.00708	-0.963682	-1.02092	-1.91242	2.07081	-0.959663	-0.959663	-1.03889	-0.963682	-1.12825	0.0919075	-0.485171	0.245518	0.0907167	-0.74834	-0.0132718	-1.02092	-0.160271	0.149459	0.148937	F	7	10	Anemia
1187	-1.00708	-0.963682	-1.02092	-1.91242	2.07081	-0.959663	-0.959663	-1.03889	-0.963682	-1.12825	0.0919075	-0.485171	0.245518	0.0907167	-0.74834	-0.0132718	-1.02092	-0.160271	0.149459	0.148937	F	7	10	Anemia
1188	5.12172	4.6444	3.26236	0.802743	-1.8973	5.03944	5.03944	0.415803	4.6444	0.913794	-0.909498	-0.73083	-0.170486	-0.919798	-0.422243	-0.250577	3.26236	-0.02745	-0.827892	-0.833908	M	6	7.6	Anemia
1189	3.56661	2.80197	2.27125	0.830614	-1.47575	3.71953	3.71953	0.475217	2.80197	0.908192	-0.774315	-0.496163	-0.490613	-0.784877	0.756422	-0.326866	2.27125	0.527952	-0.687567	-0.693608	M	6	7.6	Anemia
1190	4.45809	3.92432	3.14332	0.771197	-1.75212	4.47339	4.47339	0.940267	3.92432	1.36135	1.05792	1.12082	-0.640081	1.05909	-0.27776	-0.375687	3.14332	-0.500287	0.995431	0.996514	M	6	7.6	Anemia
1191	4.42905	3.92304	3.21496	0.737681	-1.74534	4.32013	4.32013	0.271522	3.92304	0.833076	-1.34031	-1.00186	-0.236004	-1.35402	0.313664	-0.296787	3.21496	-0.48254	-1.29214	-1.30044	M	6	7.6	Anemia
1192	4.52475	3.98865	3.14793	0.798585	-1.75888	4.52023	4.52023	0.676809	3.98865	1.08751	-1.37954	-0.938092	-0.495	-1.39394	0.500189	-0.322117	3.14793	0.397687	-1.3358	-1.34452	M	6	7.6	Anemia
1193	4.69004	4.19228	3.94189	0.752418	-1.76316	4.62552	4.62552	0.56068	4.19228	0.985935	-0.480288	-0.22895	-0.19534	-0.488132	-0.103579	-0.267937	3.94189	-0.4228	-0.392875	-0.397255	M	6	7.6	Anemia
1194	3.99343	6.1327	5.35586	4.54716	-1.4107	7.73781	7.73781	0.448075	6.1327	0.770398	-1.32926	-1.05557	-0.116061	-1.34283	-0.979276	-0.292244	5.35586	-0.575011	-1.27991	-1.28811	M	6	7.6	Anemia
1195	6.10747	5.31067	4.32187	0.845082	-1.78495	6.04773	6.04773	0.415408	5.31067	0.753256	-1.29887	-1.17959	0.262186	-1.31094	-0.49256	-0.214493	4.32187	-1.1752	-1.2469	-1.25421	M	6	7.6	Anemia
1196	5.12172	4.6444	3.26236	0.802743	-1.8973	5.03944	5.03944	0.415803	4.6444	0.913794	-0.909498	-0.73083	-0.170486	-0.919798	-0.422243	-0.250577	3.26236	-0.02745	-0.827892	-0.833908	M	6	7.6	Anemia
1197	3.56661	2.80197	2.27125	0.830614	-1.47575	3.71953	3.71953	0.475217	2.80197	0.908192	-0.774315	-0.496163	-0.490613	-0.784877	0.756422	-0.326866	2.27125	0.527952	-0.687567	-0.693608	M	6	7.6	Anemia
1198	4.45809	3.92432	3.14332	0.771197	-1.75212	4.47339	4.47339	0.940267	3.92432	1.36135	1.05792	1.12082	-0.640081	1.05909	-0.27776	-0.375687	3.14332	-0.500287	0.995431	0.996514	M	6	7.6	Anemia
1199	4.42905	3.92304	3.21496	0.737681	-1.74534	4.32013	4.32013	0.271522	3.92304	0.833076	-1.34031	-1.00186	-0.236004	-1.35402	0.313664	-0.296787	3.21496	-0.48254	-1.29214	-1.30044	M	6	7.6	Anemia
1200	4.52475	3.98865	3.14793	0.798585	-1.75888	4.52023	4.52023	0.676809	3.98865	1.08751	-1.37954	-0.938092	-0.495	-1.39394	0.500189	-0.322117	3.14793	0.397687	-1.3358	-1.34452	M	6	7.6	Anemia
1201	4.69004	4.19228	3.94189	0.752418	-1.76316	4.62552	4.62552	0.56068	4.19228	0.985935	-0.480288	-0.22895	-0.19534	-0.488132	-0.103579	-0.267937	3.94189	-0.4228	-0.392875	-0.397255	M	6	7.6	Anemia
1202	3.99343	6.1327	5.35586	4.54716	-1.4107	7.73781	7.73781	0.448075	6.1327	0.770398	-1.32926	-1.05557	-0.116061	-1.34283	-0.979276	-0.292244	5.35586	-0.575011	-1.27991	-1.28811	M	6	7.6	Anemia
1203	6.10747	5.31067	4.32187	0.845082	-1.78495	6.04773	6.04773	0.415408	5.31067	0.753256	-1.29887	-1.17959	0.262186	-1.31094	-0.49256	-0.214493	4.32187	-1.1752	-1.2469	-1.25421	M	6	7.6	Anemia
1204	3.62244	3.52537	3.19315	0.817455	-1.65699	3.49228	3.49228	1.41938	3.52537	1.82288	1.21441	1.20646	-0.542408	1.21681	0.59244	-0.358252	3.19315	-0.612824	1.12476	1.12649	F	11	11.2	Control
1205	3.70922	3.42329	3.22208	0.804546	-1.4662	3.63032	3.63032	1.04404	3.42329	1.43174	1.4173	1.43257	-0.751805	1.42087	-0.149572	-0.380254	3.22208	-0.227516	1.28993	1.29231	F	11	11.2	Control
1206	3.98681	3.81717	3.74933	0.783294	-1.46867	3.74688	3.74688	0.70629	3.81717	0.930896	1.35843	1.32073	-0.775745	1.36162	0.640933	-0.37844	3.74933	0.416674	1.22412	1.22621	F	11	11.2	Control
1207	4.27079	4.11926	3.30698	0.723697	-1.44929	4.07022	4.07022	1.05332	4.11926	1.39295	0.869231	0.906705	-0.503341	0.869544	0.827539	-0.332254	3.30698	-0.172984	0.836727	0.837282	F	11	11.2	Control
1208	4.22029	4.0277	3.22075	0.876692	-1.55757	4.09053	4.09053	1.30938	4.0277	1.56516	1.55308	1.48376	-0.717824	1.55765	0.389856	-0.373505	3.22075	-0.0807602	1.39877	1.40166	F	11	11.2	Control
1209	3.49468	3.28476	3.07224	0.820358	-1.66333	3.36242	3.36242	0.844491	3.28476	1.24634	1.11746	1.15165	-0.749824	1.11901	0.359784	-0.378309	3.07224	0.027949	1.0449	1.04619	F	11	11.2	Control
1210	3.73009	3.50819	3.12995	0.871889	-1.7036	3.65845	3.65845	1.49801	3.50819	1.87603	1.10171	1.15206	-0.603166	1.10325	1.19147	-0.368082	3.12995	-0.0650961	1.03181	1.03308	F	11	11.2	Control
1211	2.70184	2.51795	2.57673	0.654799	-1.14251	2.43486	2.43486	-0.0598046	2.51795	0.0644578	-1.01334	-0.761663	-0.555174	-1.02492	0.241108	-0.291478	2.57673	0.593715	-0.936794	-0.943583	F	11	11.2	Control
1212	3.14588	3.05818	3.14706	0.74489	-1.08945	2.87901	2.87901	0.535272	3.05818	0.571536	0.807909	0.792547	-0.681489	0.807752	0.428727	-0.337915	3.14706	0.523496	0.784619	0.784925	F	11	11.2	Control
1213	2.112	1.74767	1.60568	0.912015	-1.02976	2.0952	2.0952	1.18391	1.74767	1.33314	-1.62072	-1.16762	-0.566675	-1.63628	-0.10747	-0.302821	1.60568	0.07943	-1.61258	-1.62222	F	11	11.2	Control
1214	1.26256	1.42614	1.51147	1.61926	-1.44404	1.33194	1.33194	0.301545	1.42614	0.436155	-1.08897	-0.921462	-0.20902	-1.10044	-0.274893	-0.254276	1.51147	-0.00555851	-1.01772	-1.02451	F	11	11.2	Control
1215	1.63803	1.60956	1.78339	0.5714	-1.09624	1.41556	1.41556	-0.070463	1.60956	0.085936	1.22538	1.2116	-0.69125	1.22768	-0.457839	-0.377	1.78339	0.281525	1.13384	1.13554	F	11	11.2	Control
1216	-0.0649774	-0.0974206	-0.236975	0.768658	-1.01146	-0.186395	-0.186395	0.941189	-0.0974206	0.808172	-0.937542	-0.618366	0.0249886	-0.948066	-0.376143	-0.253856	-0.236975	-0.603384	-0.857259	-0.863415	F	9	11.7	Control
1217	-0.354916	-0.46852	-0.57903	2.10386	-0.0847018	-0.272369	-0.272369	0.794797	-0.46852	0.930485	-1.51019	-1.26029	-0.33376	-1.52472	0.654205	-0.283839	-0.57903	1.18904	-1.48458	-1.4935	F	9	11.7	Control
1218	0.167191	0.109041	0.0654336	0.401777	0.0230704	-0.00266972	-0.00266972	0.0045265	0.109041	-0.00654105	-1.05467	-1.11663	0.184919	-1.06269	-0.116665	-0.0477257	0.0654336	0.0834946	-0.982786	-0.987641	F	9	11.7	Control
1219	0.081434	0.0704619	-0.164616	0.699563	-0.957673	-0.0364466	-0.0364466	0.846463	0.0704619	0.895159	-1.34745	-1.30544	0.253068	-1.35691	-0.253	-0.0462209	-0.164616	-0.228142	-1.30265	-1.30851	F	9	11.7	Control
1220	0.307861	0.326423	0.125607	0.398086	-0.361386	0.147861	0.147861	0.477262	0.326423	0.368824	-0.561885	-0.732328	0.0994176	-0.568461	-0.809536	-0.136633	0.125607	-0.110268	-0.474585	-0.478348	F	9	11.7	Control
1221	0.0477071	0.12141	-0.0583556	0.294985	-0.00637453	-0.0998438	-0.0998438	0.261183	0.12141	0.348404	-1.20934	-1.2058	0.373425	-1.21776	-0.688107	-0.0242287	-0.0583556	-0.32632	-1.1502	-1.1553	F	9	11.7	Control
1222	-0.0643083	-0.0107785	-0.122339	0.0270609	-0.0326906	-0.188918	-0.188918	-0.335605	-0.0107785	-0.273599	-1.20303	-1.14143	0.305634	-1.21273	-0.706312	-0.104424	-0.122339	-0.445981	-1.1425	-1.14835	F	9	11.7	Control
1223	-0.159748	-0.11026	-0.34029	0.0883795	0.245379	-0.283538	-0.283538	-0.203812	-0.11026	-0.229969	-0.750219	-0.84033	0.309266	-0.756496	-0.847104	-0.0388887	-0.34029	-0.0532095	-0.6652	-0.668894	F	9	11.7	Control
1224	2.03167	1.76297	1.69239	0.794584	-1.44874	1.79182	1.79182	0.53913	1.76297	0.642738	-1.04766	-0.689721	-0.284475	-1.05969	0.582807	-0.306719	1.69239	-0.418655	-0.973121	-0.980203	F	9	11.7	Control
1225	1.92642	1.59153	1.19173	0.825227	-1.27636	1.71872	1.71872	0.450341	1.59153	0.641544	-1.30962	-0.946656	-0.42348	-1.32351	0.584947	-0.318009	1.19173	-0.16309	-1.25782	-1.26618	F	9	11.7	Control
1226	1.37604	2.01916	1.81915	3.66689	-2.07827	2.33866	2.33866	0.533741	2.01916	0.757218	-1.0922	-0.806697	0.208021	-1.1028	0.241423	-0.198461	1.81915	-0.753936	-1.02162	-1.02799	F	9	11.7	Control
1227	1.86895	1.54003	1.47474	0.885846	-1.4503	1.72563	1.72563	0.583566	1.54003	0.751155	1.76101	1.69353	-0.686865	1.76696	-0.228034	-0.376981	1.47474	-0.679146	1.54426	1.54779	F	9	11.7	Control
1228	1.43605	2.18079	1.61057	3.56876	-1.12366	2.40453	2.40453	0.865884	2.18079	1.03588	-1.36742	-0.956523	0.213857	-1.3798	0.0947874	-0.210026	1.61057	-0.978647	-1.33649	-1.34413	F	9	11.7	Control
1229	2.31719	1.82992	1.50683	0.945956	-1.72082	2.25746	2.25746	0.499146	1.82992	0.692275	-1.51014	-1.26797	-0.0370493	-1.52355	-0.0540313	-0.221764	1.50683	-0.23201	-1.4852	-1.49348	F	9	11.7	Control
1230	1.91486	1.49511	1.1714	0.987188	-1.61734	1.83714	1.83714	0.909	1.49511	1.0701	-2.14928	-1.62848	-0.022429	-2.16701	0.160251	-0.260681	1.1714	-0.760886	-2.26559	-2.27709	F	9	11.7	Control
1231	-0.0649774	-0.0974206	-0.236975	0.768658	-1.01146	-0.186395	-0.186395	0.941189	-0.0974206	0.808172	-0.937542	-0.618366	0.0249886	-0.948066	-0.376143	-0.253856	-0.236975	-0.603384	-0.857259	-0.863415	F	9	11.7	Control
1232	0.167191	0.109041	0.0654336	0.401777	0.0230704	-0.00266972	-0.00266972	0.0045265	0.109041	-0.00654105	-1.05467	-1.11663	0.184919	-1.06269	-0.116665	-0.0477257	0.0654336	0.0834946	-0.982786	-0.987641	F	9	11.7	Control
1233	0.081434	0.0704619	-0.164616	0.699563	-0.957673	-0.0364466	-0.0364466	0.846463	0.0704619	0.895159	-1.34745	-1.30544	0.253068	-1.35691	-0.253	-0.0462209	-0.164616	-0.228142	-1.30265	-1.30851	F	9	11.7	Control
1234	0.307861	0.326423	0.125607	0.398086	-0.361386	0.147861	0.147861	0.477262	0.326423	0.368824	-0.561885	-0.732328	0.0994176	-0.568461	-0.809536	-0.136633	0.125607	-0.110268	-0.474585	-0.478348	F	9	11.7	Control
1235	0.0477071	0.12141	-0.0583556	0.294985	-0.00637453	-0.0998438	-0.0998438	0.261183	0.12141	0.348404	-1.20934	-1.2058	0.373425	-1.21776	-0.688107	-0.0242287	-0.0583556	-0.32632	-1.1502	-1.1553	F	9	11.7	Control
1236	-0.0643083	-0.0107785	-0.122339	0.0270609	-0.0326906	-0.188918	-0.188918	-0.335605	-0.0107785	-0.273599	-1.20303	-1.14143	0.305634	-1.21273	-0.706312	-0.104424	-0.122339	-0.445981	-1.1425	-1.14835	F	9	11.7	Control
1237	-0.159748	-0.11026	-0.34029	0.0883795	0.245379	-0.283538	-0.283538	-0.203812	-0.11026	-0.229969	-0.750219	-0.84033	0.309266	-0.756496	-0.847104	-0.0388887	-0.34029	-0.0532095	-0.6652	-0.668894	F	9	11.7	Control
1238	2.03167	1.76297	1.69239	0.794584	-1.44874	1.79182	1.79182	0.53913	1.76297	0.642738	-1.04766	-0.689721	-0.284475	-1.05969	0.582807	-0.306719	1.69239	-0.418655	-0.973121	-0.980203	F	9	11.7	Control
1239	1.92642	1.59153	1.19173	0.825227	-1.27636	1.71872	1.71872	0.450341	1.59153	0.641544	-1.30962	-0.946656	-0.42348	-1.32351	0.584947	-0.318009	1.19173	-0.16309	-1.25782	-1.26618	F	9	11.7	Control
1240	1.37604	2.01916	1.81915	3.66689	-2.07827	2.33866	2.33866	0.533741	2.01916	0.757218	-1.0922	-0.806697	0.208021	-1.1028	0.241423	-0.198461	1.81915	-0.753936	-1.02162	-1.02799	F	9	11.7	Control
1241	1.86895	1.54003	1.47474	0.885846	-1.4503	1.72563	1.72563	0.583566	1.54003	0.751155	1.76101	1.69353	-0.686865	1.76696	-0.228034	-0.376981	1.47474	-0.679146	1.54426	1.54779	F	9	11.7	Control
1242	1.43605	2.18079	1.61057	3.56876	-1.12366	2.40453	2.40453	0.865884	2.18079	1.03588	-1.36742	-0.956523	0.213857	-1.3798	0.0947874	-0.210026	1.61057	-0.978647	-1.33649	-1.34413	F	9	11.7	Control
1243	2.31719	1.82992	1.50683	0.945956	-1.72082	2.25746	2.25746	0.499146	1.82992	0.692275	-1.51014	-1.26797	-0.0370493	-1.52355	-0.0540313	-0.221764	1.50683	-0.23201	-1.4852	-1.49348	F	9	11.7	Control
1244	1.91486	1.49511	1.1714	0.987188	-1.61734	1.83714	1.83714	0.909	1.49511	1.0701	-2.14928	-1.62848	-0.022429	-2.16701	0.160251	-0.260681	1.1714	-0.760886	-2.26559	-2.27709	F	9	11.7	Control
1245	2.49327	2.20185	1.97348	0.823625	-1.33438	2.30539	2.30539	0.744884	2.20185	0.861856	-1.75157	-1.49305	-0.112932	-1.76635	-0.790981	-0.223501	1.97348	-0.209563	-1.76873	-1.778	F	13	10	Anemia
1246	2.0033	1.83229	1.40432	0.863178	-1.27561	1.94938	1.94938	2.28392	1.83229	2.49834	-1.68875	-1.4434	-0.101392	-1.70302	-0.00384224	-0.21461	1.40432	0.0103097	-1.69379	-1.70272	F	13	10	Anemia
1247	1.52403	1.40554	1.04575	1.02608	-1.09116	1.44192	1.44192	1.86355	1.40554	2.1567	-1.75336	-1.66304	0.0260254	-1.76696	0.599916	-0.163192	1.04575	0.435685	-1.77159	-1.78018	F	13	10	Anemia
1248	1.62752	1.46236	1.07172	0.850567	-1.4079	1.55103	1.55103	1.63526	1.46236	1.80081	-1.73302	-1.63995	0.0612504	-1.74713	0.59337	-0.19407	1.07172	0.494225	-1.7468	-1.75568	F	13	10	Anemia
1249	1.54406	1.4002	1.01637	0.890654	-1.20533	1.47026	1.47026	2.0561	1.4002	2.25981	-1.75811	-1.57527	-0.125758	-1.77295	0.273738	-0.224374	1.01637	0.784478	-1.7765	-1.78583	F	13	10	Anemia
1250	-0.599335	-0.688343	-0.794642	0.943791	-0.669265	-0.674622	-0.674622	2.77992	-0.688343	2.2049	-0.767848	-0.479034	-0.0428749	-0.777268	0.425482	-0.250607	-0.794642	-0.23124	-0.681532	-0.68698	F	13	10	Anemia
1251	0.345673	0.155672	0.136697	1.06272	-1.19118	0.297411	0.297411	0.724076	0.155672	0.847428	-1.10357	-1.01567	-0.247206	-1.1154	-0.446532	-0.27148	0.136697	0.0471343	-1.03321	-1.04023	F	13	10	Anemia
1252	0.23502	0.0115108	-0.0610175	0.981384	-0.83471	0.116442	0.116442	0.463475	0.0115108	0.417937	-1.07055	-0.965498	0.0558572	-1.0802	-0.325275	-0.14619	-0.0610175	0.0693659	-0.998982	-1.00477	F	13	10	Anemia
1253	-0.012347	-0.173234	-0.266343	0.990667	-0.99429	-0.0823669	-0.0823669	1.04923	-0.173234	0.96267	-0.422849	-0.539661	-0.0439914	-0.429854	-0.745064	-0.232142	-0.266343	-0.0958979	-0.336789	-0.34069	F	13	10	Anemia
1254	-0.377798	-0.488779	-0.732803	0.976649	-0.756089	-0.441907	-0.441907	1.61443	-0.488779	1.37382	-0.679597	-0.667453	-0.0957385	-0.688041	-0.274155	-0.220436	-0.732803	-0.0465245	-0.591957	-0.596802	F	13	10	Anemia
1255	-0.405606	-0.519742	-0.611594	1.00909	-0.481565	-0.438703	-0.438703	2.0078	-0.519742	1.59604	-1.75193	-1.53761	-0.224388	-1.76713	-0.429201	-0.243731	-0.611594	0.331541	-1.76896	-1.77848	F	13	10	Anemia
1256	1.32102	1.05935	0.463028	0.949529	-1.53796	1.25655	1.25655	1.28147	1.05935	1.40676	-0.727839	-0.643668	-0.0674753	-0.736859	0.154291	-0.240017	0.463028	-0.123755	-0.640814	-0.646011	F	13	10	Anemia
1257	1.02409	0.827354	0.592776	0.831005	-1.50668	0.862966	0.862966	0.60243	0.827354	0.741143	-1.02442	-0.83753	0.105894	-1.0349	-0.270408	-0.216651	0.592776	-0.46222	-0.949179	-0.955389	F	13	10	Anemia
1258	1.1351	0.995152	0.57516	0.833813	-1.52797	0.994809	0.994809	1.01494	0.995152	1.13109	-0.839551	-0.729617	0.0707297	-0.848768	0.277113	-0.206367	0.57516	-0.351827	-0.755599	-0.760994	F	13	10	Anemia
1259	1.11279	0.871206	0.721515	0.983438	-1.63222	1.06881	1.06881	1.46245	0.871206	1.56753	-1.16977	-0.831892	-0.266929	-1.182	0.318805	-0.271679	0.721515	-0.0144795	-1.1047	-1.11201	F	13	10	Anemia
1260	0.212508	0.241314	0.194653	1.63562	-1.1336	0.243506	0.243506	0.901877	0.241314	1.17504	1.7294	1.67922	-0.722444	1.73505	0.0415413	-0.386665	0.194653	-0.636939	1.53833	1.5418	M	6	11.7	Control
1261	0.0886457	0.0525445	-0.165579	0.18971	-0.153389	-0.076708	-0.076708	-0.277436	0.0525445	-0.178463	0.35542	0.460244	-0.625192	0.351943	-0.757887	-0.36322	-0.165579	-0.106662	0.390078	0.388529	M	6	11.7	Control
1262	0.114158	0.0526539	0.0939277	0.457484	-0.594915	0.00366899	0.00366899	-0.177912	0.0526539	-0.303956	0.889423	0.982983	-0.798668	0.889351	-0.472295	-0.385065	0.0939277	0.267728	0.854047	0.854462	M	6	11.7	Control
1263	0.205047	0.177936	-0.246914	0.287639	-0.163239	0.0451996	0.0451996	-0.250996	0.177936	-0.262724	-0.862192	-0.574545	-0.391099	-0.873387	-0.144232	-0.330879	-0.246914	-0.346362	-0.792338	-0.798841	M	6	11.7	Control
1264	-0.251374	-0.265125	-0.134331	0.317717	-0.650577	-0.346872	-0.346872	-0.196918	-0.265125	-0.214884	-1.60986	-1.23854	-0.326862	-1.62553	-1.2523	-0.312087	-0.134331	-0.201442	-1.59981	-1.60947	M	6	11.7	Control
1265	1.17636	0.931112	0.893188	0.820017	-0.887389	0.988365	0.988365	0.300236	0.931112	0.373835	-1.67787	-1.37317	-0.195001	-1.69294	-0.573343	-0.25927	0.893188	-0.317732	-1.69293	-1.70234	M	6	11.7	Control
1266	0.873186	0.528699	0.397841	0.950978	-1.1572	0.8192	0.8192	0.222983	0.528699	0.388903	-1.25152	-0.953185	-0.0812285	-1.26431	-0.544175	-0.274672	0.397841	-0.380863	-1.19402	-1.20169	M	6	11.7	Control
1267	1.04678	0.810299	0.599496	0.874057	-1.12964	0.909816	0.909816	0.469564	0.810299	0.563296	-1.26036	-1.05869	-0.175197	-1.27213	-1.14762	-0.210197	0.599496	0.276962	-1.20448	-1.21156	M	6	11.7	Control
1268	0.961069	0.712633	0.417172	0.94582	-0.947323	0.825537	0.825537	0.158468	0.712633	0.180471	-1.41933	-1.22143	-0.0115829	-1.43167	-0.670043	-0.190578	0.417172	-0.253573	-1.38202	-1.38955	M	6	11.7	Control
1269	0.751127	0.55094	0.275682	0.79685	-0.985936	0.590204	0.590204	0.782133	0.55094	0.841436	-1.3054	-1.11966	-0.000222968	-1.3166	-0.229987	-0.161385	0.275682	-0.326813	-1.25469	-1.2615	M	6	11.7	Control
1270	1.11516	0.881941	0.59003	0.920594	-1.19992	0.979216	0.979216	0.160594	0.881941	0.366197	-1.31118	-1.24813	-0.0296526	-1.32319	-0.199825	-0.207329	0.59003	-0.0117315	-1.26064	-1.26791	M	6	11.7	Control
1271	0.212508	0.241314	0.194653	1.63562	-1.1336	0.243506	0.243506	0.901877	0.241314	1.17504	1.7294	1.67922	-0.722444	1.73505	0.0415413	-0.386665	0.194653	-0.636939	1.53833	1.5418	M	6	11.7	Control
1272	0.0886457	0.0525445	-0.165579	0.18971	-0.153389	-0.076708	-0.076708	-0.277436	0.0525445	-0.178463	0.35542	0.460244	-0.625192	0.351943	-0.757887	-0.36322	-0.165579	-0.106662	0.390078	0.388529	M	6	11.7	Control
1273	0.114158	0.0526539	0.0939277	0.457484	-0.594915	0.00366899	0.00366899	-0.177912	0.0526539	-0.303956	0.889423	0.982983	-0.798668	0.889351	-0.472295	-0.385065	0.0939277	0.267728	0.854047	0.854462	M	6	11.7	Control
1274	0.205047	0.177936	-0.246914	0.287639	-0.163239	0.0451996	0.0451996	-0.250996	0.177936	-0.262724	-0.862192	-0.574545	-0.391099	-0.873387	-0.144232	-0.330879	-0.246914	-0.346362	-0.792338	-0.798841	M	6	11.7	Control
1275	-0.251374	-0.265125	-0.134331	0.317717	-0.650577	-0.346872	-0.346872	-0.196918	-0.265125	-0.214884	-1.60986	-1.23854	-0.326862	-1.62553	-1.2523	-0.312087	-0.134331	-0.201442	-1.59981	-1.60947	M	6	11.7	Control
1276	1.17636	0.931112	0.893188	0.820017	-0.887389	0.988365	0.988365	0.300236	0.931112	0.373835	-1.67787	-1.37317	-0.195001	-1.69294	-0.573343	-0.25927	0.893188	-0.317732	-1.69293	-1.70234	M	6	11.7	Control
1277	0.873186	0.528699	0.397841	0.950978	-1.1572	0.8192	0.8192	0.222983	0.528699	0.388903	-1.25152	-0.953185	-0.0812285	-1.26431	-0.544175	-0.274672	0.397841	-0.380863	-1.19402	-1.20169	M	6	11.7	Control
1278	1.04678	0.810299	0.599496	0.874057	-1.12964	0.909816	0.909816	0.469564	0.810299	0.563296	-1.26036	-1.05869	-0.175197	-1.27213	-1.14762	-0.210197	0.599496	0.276962	-1.20448	-1.21156	M	6	11.7	Control
1279	0.961069	0.712633	0.417172	0.94582	-0.947323	0.825537	0.825537	0.158468	0.712633	0.180471	-1.41933	-1.22143	-0.0115829	-1.43167	-0.670043	-0.190578	0.417172	-0.253573	-1.38202	-1.38955	M	6	11.7	Control
1280	0.751127	0.55094	0.275682	0.79685	-0.985936	0.590204	0.590204	0.782133	0.55094	0.841436	-1.3054	-1.11966	-0.000222968	-1.3166	-0.229987	-0.161385	0.275682	-0.326813	-1.25469	-1.2615	M	6	11.7	Control
1281	1.11516	0.881941	0.59003	0.920594	-1.19992	0.979216	0.979216	0.160594	0.881941	0.366197	-1.31118	-1.24813	-0.0296526	-1.32319	-0.199825	-0.207329	0.59003	-0.0117315	-1.26064	-1.26791	M	6	11.7	Control
1282	-0.424491	-0.508863	-0.579763	0.549608	-0.844835	-0.539148	-0.539148	0.00860576	-0.508863	0.0490108	-1.34573	-1.2998	-0.240378	-1.3571	-1.36218	-0.157769	-0.579763	0.543143	-1.29964	-1.30653	F	8	10.8	Control
1283	2.48595	2.36575	1.89203	0.776493	-1.17623	2.2809	2.2809	0.81642	2.36575	0.836573	-1.28866	-1.35736	0.407889	-1.2988	-0.472148	-0.103316	1.89203	-0.42876	-1.23666	-1.24285	F	8	10.8	Control
1284	2.73073	2.60369	2.03521	0.863994	-1.4609	2.54868	2.54868	0.751533	2.60369	0.948614	-1.31694	-1.30552	0.454968	-1.32719	-0.318513	-0.101496	2.03521	-0.338096	-1.26805	-1.27434	F	8	10.8	Control
1285	2.87641	2.78659	2.41273	0.899693	-1.59312	2.70675	2.70675	0.971238	2.78659	1.04432	-1.03728	-1.09225	0.561252	-1.04598	-0.633664	-0.096693	2.41273	-0.486037	-0.963897	-0.969127	F	8	10.8	Control
1286	2.55628	2.45046	2.0965	0.812746	-1.5903	2.36405	2.36405	0.613629	2.45046	0.664947	-1.04851	-1.09225	0.415619	-1.0572	-0.668069	-0.0922996	2.0965	-0.506398	-0.975904	-0.981126	F	8	10.8	Control
1287	2.10218	1.99782	1.62037	0.715258	-1.18302	1.87988	1.87988	0.41528	1.99782	0.547644	-1.14019	-1.16419	0.366481	-1.14964	-0.306672	-0.109541	1.62037	-0.282285	-1.07418	-1.0799	F	8	10.8	Control
1288	1.64302	1.6039	0.932869	0.649849	-0.910368	1.42607	1.42607	0.826271	1.6039	0.861349	-0.705056	-0.849501	0.381573	-0.71131	-0.676569	-0.0545772	0.932869	-0.0982157	-0.619056	-0.622746	F	8	10.8	Control
1289	1.59173	1.23311	0.881593	0.986587	-1.39536	1.48289	1.48289	0.71671	1.23311	0.757803	-0.109798	-0.208268	0.356832	-0.112524	-0.705595	-0.0433687	0.881593	-0.534492	-0.0378652	-0.0394365	F	8	10.8	Control
1290	1.4321	1.21133	0.874934	0.860824	-1.36351	1.31352	1.31352	1.77587	1.21133	1.47698	-0.299678	-0.484172	0.215638	-0.303589	-0.364735	-0.0502094	0.874934	-0.521478	-0.21849	-0.220781	F	8	10.8	Control
1291	1.42956	1.13489	0.761374	0.906482	-1.46196	1.32983	1.32983	1.23919	1.13489	1.22707	-0.0938753	-0.168979	0.257471	-0.0964505	-0.474922	-0.0385935	0.761374	-0.488741	-0.022891	-0.024391	F	8	10.8	Control
1292	1.3015	1.05979	0.561458	0.941256	-1.28943	1.17965	1.17965	0.986902	1.05979	1.04331	-0.399403	-0.499588	0.493308	-0.402245	0.178685	0.0754259	0.561458	0.0381771	-0.315889	-0.317735	F	8	10.8	Control
1293	1.37828	1.22958	0.584519	0.827946	-1.36034	1.22495	1.22495	1.47313	1.22958	1.43598	0.0267177	-0.275091	0.230963	0.0252485	0.134305	-0.00465454	0.584519	-0.0499938	0.0893541	0.0884552	F	8	10.8	Control
1294	1.29298	1.10568	0.801231	0.93373	-1.50586	1.22353	1.22353	1.42689	1.10568	1.65937	0.691904	0.304086	0.407195	0.693779	-0.390484	-0.0633766	0.801231	-0.273961	0.683895	0.684996	F	8	10.8	Control
1295	-0.424491	-0.508863	-0.579763	0.549608	-0.844835	-0.539148	-0.539148	0.00860576	-0.508863	0.0490108	-1.34573	-1.2998	-0.240378	-1.3571	-1.36218	-0.157769	-0.579763	0.543143	-1.29964	-1.30653	F	8	10.8	Control
1296	2.48595	2.36575	1.89203	0.776493	-1.17623	2.2809	2.2809	0.81642	2.36575	0.836573	-1.28866	-1.35736	0.407889	-1.2988	-0.472148	-0.103316	1.89203	-0.42876	-1.23666	-1.24285	F	8	10.8	Control
1297	2.73073	2.60369	2.03521	0.863994	-1.4609	2.54868	2.54868	0.751533	2.60369	0.948614	-1.31694	-1.30552	0.454968	-1.32719	-0.318513	-0.101496	2.03521	-0.338096	-1.26805	-1.27434	F	8	10.8	Control
1298	2.87641	2.78659	2.41273	0.899693	-1.59312	2.70675	2.70675	0.971238	2.78659	1.04432	-1.03728	-1.09225	0.561252	-1.04598	-0.633664	-0.096693	2.41273	-0.486037	-0.963897	-0.969127	F	8	10.8	Control
1299	2.55628	2.45046	2.0965	0.812746	-1.5903	2.36405	2.36405	0.613629	2.45046	0.664947	-1.04851	-1.09225	0.415619	-1.0572	-0.668069	-0.0922996	2.0965	-0.506398	-0.975904	-0.981126	F	8	10.8	Control
1300	2.10218	1.99782	1.62037	0.715258	-1.18302	1.87988	1.87988	0.41528	1.99782	0.547644	-1.14019	-1.16419	0.366481	-1.14964	-0.306672	-0.109541	1.62037	-0.282285	-1.07418	-1.0799	F	8	10.8	Control
1301	1.64302	1.6039	0.932869	0.649849	-0.910368	1.42607	1.42607	0.826271	1.6039	0.861349	-0.705056	-0.849501	0.381573	-0.71131	-0.676569	-0.0545772	0.932869	-0.0982157	-0.619056	-0.622746	F	8	10.8	Control
1302	1.59173	1.23311	0.881593	0.986587	-1.39536	1.48289	1.48289	0.71671	1.23311	0.757803	-0.109798	-0.208268	0.356832	-0.112524	-0.705595	-0.0433687	0.881593	-0.534492	-0.0378652	-0.0394365	F	8	10.8	Control
1303	1.4321	1.21133	0.874934	0.860824	-1.36351	1.31352	1.31352	1.77587	1.21133	1.47698	-0.299678	-0.484172	0.215638	-0.303589	-0.364735	-0.0502094	0.874934	-0.521478	-0.21849	-0.220781	F	8	10.8	Control
1304	1.42956	1.13489	0.761374	0.906482	-1.46196	1.32983	1.32983	1.23919	1.13489	1.22707	-0.0938753	-0.168979	0.257471	-0.0964505	-0.474922	-0.0385935	0.761374	-0.488741	-0.022891	-0.024391	F	8	10.8	Control
1305	1.3015	1.05979	0.561458	0.941256	-1.28943	1.17965	1.17965	0.986902	1.05979	1.04331	-0.399403	-0.499588	0.493308	-0.402245	0.178685	0.0754259	0.561458	0.0381771	-0.315889	-0.317735	F	8	10.8	Control
1306	1.37828	1.22958	0.584519	0.827946	-1.36034	1.22495	1.22495	1.47313	1.22958	1.43598	0.0267177	-0.275091	0.230963	0.0252485	0.134305	-0.00465454	0.584519	-0.0499938	0.0893541	0.0884552	F	8	10.8	Control
1307	1.29298	1.10568	0.801231	0.93373	-1.50586	1.22353	1.22353	1.42689	1.10568	1.65937	0.691904	0.304086	0.407195	0.693779	-0.390484	-0.0633766	0.801231	-0.273961	0.683895	0.684996	F	8	10.8	Control
1308	1.28059	1.55737	1.79831	-0.889695	0.361755	1.37059	1.37059	-0.495567	1.55737	-0.508905	0.953582	0.823986	0.863585	0.960987	2.01774	0.337707	1.79831	0.60211	0.905305	0.908808	F	8	10.8	Control
1309	1.5948	1.68365	2.03009	-0.186885	-0.168594	1.49066	1.49066	-0.411079	1.68365	-0.457924	0.854203	0.795366	0.30354	0.857289	2.04366	-0.042732	2.03009	0.819388	0.822811	0.824486	F	8	10.8	Control
1310	1.30224	1.47562	1.76528	-0.250455	-0.35073	1.3073	1.3073	-0.37352	1.47562	-0.413416	1.03444	0.934718	0.852651	1.04038	1.16046	0.138155	1.76528	-0.361998	0.973847	0.976849	F	8	10.8	Control
1311	1.50176	1.60079	1.89363	-0.155469	-0.308694	1.42001	1.42001	-0.404546	1.60079	-0.432916	0.912074	0.908418	0.364458	0.915366	1.51757	-0.058232	1.89363	0.123242	0.871872	0.873689	F	8	10.8	Control
1312	1.52026	1.65376	1.97076	-0.277088	-0.347396	1.49224	1.49224	-0.367359	1.65376	-0.443805	0.846717	0.826805	0.520611	0.849759	1.35089	-0.0424444	1.97076	-0.014949	0.816438	0.818099	F	8	10.8	Control
1313	1.79692	2.01073	2.24915	-0.378284	-0.0953448	1.75556	1.75556	-0.377013	2.01073	-0.421118	0.868159	0.769174	0.468718	0.87176	1.44131	0.000524629	2.24915	-0.0194447	0.834464	0.836372	F	8	10.8	Control
1314	1.36953	1.48873	1.70568	-0.0476792	-0.576672	1.32981	1.32981	-0.341175	1.48873	-0.363204	0.881535	0.828518	0.548327	0.885126	1.18905	-0.00877937	1.70568	-0.0476528	0.845832	0.847751	F	8	10.8	Control
1315	2.80393	3.03867	3.30976	-0.135913	-0.450037	2.72854	2.72854	-0.327267	3.03867	-0.307972	0.876541	0.684868	0.53762	0.879728	-0.153534	-0.0465305	3.30976	-1.11542	0.841732	0.843501	F	8	10.8	Control
1316	2.18714	2.38973	2.74109	-0.208687	-0.545724	2.21298	2.21298	-0.340488	2.38973	-0.349487	0.879585	0.826199	0.571627	0.883093	0.156136	-0.0159395	2.74109	-1.07248	0.844201	0.8461	F	8	10.8	Control
1317	2.7052	2.98195	3.36268	-0.457213	-0.218253	2.77519	2.77519	-0.531226	2.98195	-0.488127	0.924695	0.799399	0.693222	0.92968	0.0766084	0.106628	3.36268	-1.02988	0.881842	0.884394	F	8	10.8	Control
1318	1.20846	1.03079	0.43819	1.24247	-1.49394	1.16371	1.16371	0.539391	1.03079	0.66974	-0.693655	-0.859298	0.613076	-0.698416	-1.05381	0.046829	0.43819	-0.0102631	-0.608342	-0.611226	F	7	11.6	Control
1319	0.0181425	0.48384	0.339592	3.24113	-1.44963	0.479849	0.479849	0.35871	0.48384	0.520902	-1.19065	-1.06192	0.103828	-1.20258	-1.00399	-0.244732	0.339592	-0.636044	-1.14128	-1.14848	F	7	11.6	Control
1320	1.0331	0.846847	0.686713	0.82357	-1.15611	0.872115	0.872115	0.305735	0.846847	0.459362	-0.522838	-0.498356	-0.163487	-0.530029	-1.30229	-0.199362	0.686713	-0.369118	-0.435369	-0.439429	F	7	11.6	Control
1321	0.929009	0.772433	0.313806	0.676758	-1.10415	0.745084	0.745084	0.457946	0.772433	0.526747	-0.681654	-0.665936	0.0684762	-0.689538	-0.863267	-0.179703	0.313806	-0.503328	-0.594384	-0.59893	F	7	11.6	Control
1322	0.750203	0.569734	0.305307	0.803333	-1.04631	0.606098	0.606098	0.485845	0.569734	0.657479	-0.128368	-0.123748	0.122559	-0.133298	-0.780552	-0.214781	0.305307	-0.632072	-0.0543352	-0.0569781	F	7	11.6	Control
1323	0.983634	0.871221	0.591013	0.756657	-0.946315	0.815402	0.815402	0.520431	0.871221	0.669784	-1.35816	-1.26354	-0.073599	-1.37004	-0.662115	-0.184077	0.591013	-0.413767	-1.31328	-1.32052	F	7	11.6	Control
1324	0.428818	0.252283	-0.075967	0.722736	-1.16335	0.37702	0.37702	0.955476	0.252283	1.37974	0.24387	-0.141592	0.36277	0.243922	-1.03464	0.017898	-0.075967	-0.0804194	0.287938	0.287922	F	7	11.6	Control
1325	1.07508	0.824032	0.634755	0.778072	-1.45971	0.95939	0.95939	0.497607	0.824032	0.707399	-0.544746	-0.799239	0.339545	-0.549542	-0.948137	-0.012826	0.634755	0.0469133	-0.458363	-0.461222	F	7	11.6	Control
1326	1.71919	1.38078	1.07822	0.913736	-1.42672	1.62879	1.62879	0.40788	1.38078	0.731404	-0.605151	-0.838528	0.698228	-0.61	-0.668607	0.00722012	1.07822	0.0804734	-0.518771	-0.521719	F	7	11.6	Control
1327	1.57453	1.20651	0.841373	1.12913	-1.3819	1.63165	1.63165	0.777116	1.20651	1.13507	-0.805531	-0.814763	0.638406	-0.812592	-0.495654	-0.0723561	0.841373	-0.321035	-0.721528	-0.72577	F	7	11.6	Control
1328	1.51796	1.13088	0.741579	0.907451	-1.53937	1.58034	1.58034	1.19865	1.13088	1.2372	-0.777936	-0.628056	0.383965	-0.785615	-1.08412	-0.125702	0.741579	-0.409829	-0.692787	-0.697315	F	7	11.6	Control
1329	2.38073	2.01149	1.63602	0.911132	-1.57342	2.46947	2.46947	1.45171	2.01149	1.67804	-0.6071	-0.628056	0.373966	-0.614047	-0.704243	-0.144296	1.63602	-0.424829	-0.519629	-0.523662	F	7	11.6	Control
1330	1.90181	1.40455	0.954393	0.773868	-0.984856	2.17875	2.17875	1.70083	1.40455	1.99581	-0.46265	-0.544124	0.655945	-0.468367	-0.221668	-0.116232	0.954393	-0.734757	-0.376559	-0.379878	F	7	11.6	Control
1331	1.20846	1.03079	0.43819	1.24247	-1.49394	1.16371	1.16371	0.539391	1.03079	0.66974	-0.693655	-0.859298	0.613076	-0.698416	-1.05381	0.046829	0.43819	-0.0102631	-0.608342	-0.611226	F	7	11.6	Control
1332	0.0181425	0.48384	0.339592	3.24113	-1.44963	0.479849	0.479849	0.35871	0.48384	0.520902	-1.19065	-1.06192	0.103828	-1.20258	-1.00399	-0.244732	0.339592	-0.636044	-1.14128	-1.14848	F	7	11.6	Control
1333	1.0331	0.846847	0.686713	0.82357	-1.15611	0.872115	0.872115	0.305735	0.846847	0.459362	-0.522838	-0.498356	-0.163487	-0.530029	-1.30229	-0.199362	0.686713	-0.369118	-0.435369	-0.439429	F	7	11.6	Control
1334	0.929009	0.772433	0.313806	0.676758	-1.10415	0.745084	0.745084	0.457946	0.772433	0.526747	-0.681654	-0.665936	0.0684762	-0.689538	-0.863267	-0.179703	0.313806	-0.503328	-0.594384	-0.59893	F	7	11.6	Control
1335	0.750203	0.569734	0.305307	0.803333	-1.04631	0.606098	0.606098	0.485845	0.569734	0.657479	-0.128368	-0.123748	0.122559	-0.133298	-0.780552	-0.214781	0.305307	-0.632072	-0.0543352	-0.0569781	F	7	11.6	Control
1336	0.983634	0.871221	0.591013	0.756657	-0.946315	0.815402	0.815402	0.520431	0.871221	0.669784	-1.35816	-1.26354	-0.073599	-1.37004	-0.662115	-0.184077	0.591013	-0.413767	-1.31328	-1.32052	F	7	11.6	Control
1337	0.428818	0.252283	-0.075967	0.722736	-1.16335	0.37702	0.37702	0.955476	0.252283	1.37974	0.24387	-0.141592	0.36277	0.243922	-1.03464	0.017898	-0.075967	-0.0804194	0.287938	0.287922	F	7	11.6	Control
1338	1.07508	0.824032	0.634755	0.778072	-1.45971	0.95939	0.95939	0.497607	0.824032	0.707399	-0.544746	-0.799239	0.339545	-0.549542	-0.948137	-0.012826	0.634755	0.0469133	-0.458363	-0.461222	F	7	11.6	Control
1339	1.71919	1.38078	1.07822	0.913736	-1.42672	1.62879	1.62879	0.40788	1.38078	0.731404	-0.605151	-0.838528	0.698228	-0.61	-0.668607	0.00722012	1.07822	0.0804734	-0.518771	-0.521719	F	7	11.6	Control
1340	1.57453	1.20651	0.841373	1.12913	-1.3819	1.63165	1.63165	0.777116	1.20651	1.13507	-0.805531	-0.814763	0.638406	-0.812592	-0.495654	-0.0723561	0.841373	-0.321035	-0.721528	-0.72577	F	7	11.6	Control
1341	1.51796	1.13088	0.741579	0.907451	-1.53937	1.58034	1.58034	1.19865	1.13088	1.2372	-0.777936	-0.628056	0.383965	-0.785615	-1.08412	-0.125702	0.741579	-0.409829	-0.692787	-0.697315	F	7	11.6	Control
1342	2.38073	2.01149	1.63602	0.911132	-1.57342	2.46947	2.46947	1.45171	2.01149	1.67804	-0.6071	-0.628056	0.373966	-0.614047	-0.704243	-0.144296	1.63602	-0.424829	-0.519629	-0.523662	F	7	11.6	Control
1343	1.90181	1.40455	0.954393	0.773868	-0.984856	2.17875	2.17875	1.70083	1.40455	1.99581	-0.46265	-0.544124	0.655945	-0.468367	-0.221668	-0.116232	0.954393	-0.734757	-0.376559	-0.379878	F	7	11.6	Control
1344	0.725606	0.835441	1.21249	-0.25052	-0.208814	0.733951	0.733951	-0.265157	0.835441	-0.347743	0.718664	0.783484	-0.169674	0.718507	0.424783	-0.278936	1.21249	-0.780821	0.707923	0.708141	F	7	11.6	Control
1345	0.531433	0.611113	0.926906	-0.301584	-0.0109932	0.494158	0.494158	-0.247955	0.611113	-0.358003	0.732038	0.801415	-0.230483	0.731928	0.182102	-0.28302	0.926906	-0.708799	0.719449	0.719701	F	7	11.6	Control
1346	0.851321	0.971206	1.36188	-0.577424	0.0381361	0.886484	0.886484	-0.579247	0.971206	-0.591384	0.73959	0.798293	-0.127885	0.739779	0.293737	-0.258551	1.36188	-0.834885	0.72584	0.726225	F	7	11.6	Control
1347	1.00778	1.1456	1.59005	-0.576941	-0.0166771	1.04732	1.04732	-0.525638	1.1456	-0.5726	0.746305	0.799399	-0.148513	0.746504	0.241633	-0.261926	1.59005	-0.770247	0.73161	0.732005	F	7	11.6	Control
1348	1.37406	1.51942	1.99036	-0.611152	-0.0237159	1.42035	1.42035	-0.554399	1.51942	-0.602224	0.752713	0.798792	0.0288231	0.7532	-0.129024	-0.237662	1.99036	-1.1703	0.736999	0.737523	F	7	11.6	Control
1349	1.18868	1.30427	1.66415	-0.448487	0.0485138	1.16153	1.16153	-0.461262	1.30427	-0.542977	0.742349	0.788015	0.0153929	0.74282	0.297011	-0.232489	1.66415	-0.971663	0.728075	0.728582	F	7	11.6	Control
1350	1.39283	1.59101	2.032	-0.725745	0.189018	1.42833	1.42833	-0.486901	1.59101	-0.535305	0.748405	0.798293	0.0173047	0.748864	0.0595785	-0.237616	2.032	-1.16077	0.7333	0.733808	F	7	11.6	Control
1351	1.58716	1.57188	1.64028	0.493058	-1.11795	1.38867	1.38867	0.318498	1.57188	0.330191	-2.78412	-2.26217	0.79503	-2.78704	1.27867	0.285944	1.64028	-0.62874	-3.18645	-3.18783	F	7	11.6	Control
1352	1.54794	1.48916	1.65881	0.557229	-0.929151	1.34976	1.34976	0.382675	1.48916	0.261403	0.772267	0.825592	-0.128167	0.773111	1.40221	-0.214992	1.65881	-0.387201	0.753665	0.754347	F	7	11.6	Control
1353	0.910469	0.928778	1.10771	0.313061	-0.957558	0.767711	0.767711	-0.0270732	0.928778	-0.00366151	0.73084	0.80857	-0.179847	0.73091	0.915977	-0.264658	1.10771	-0.507528	0.701159	0.701402	F	7	11.6	Control
1354	1.02442	1.00942	1.0352	0.516063	-1.11914	0.8853	0.8853	0.234061	1.00942	0.185974	-2.49493	-1.91666	0.57396	-2.50619	1.07711	0.0363877	1.0352	-0.625352	-2.74126	-2.74875	F	7	11.6	Control
1355	0.849855	0.899627	0.815524	0.364993	-0.982962	0.708957	0.708957	0.266858	0.899627	0.208755	-2.36689	-1.96865	1.13445	-2.36989	0.667847	0.353521	0.815524	-0.880678	-2.56741	-2.56937	F	7	11.6	Control
1356	1.14649	1.14196	1.17158	0.550216	-1.04366	1.01975	1.01975	-0.0295599	1.14196	-0.0334794	-2.32874	-1.86265	0.85542	-2.3385	0.624537	0.0900911	1.17158	-0.863471	-2.52139	-2.5279	F	7	11.6	Control
1357	-0.155272	-0.0468875	0.0878042	-0.763885	0.480249	-0.1138	-0.1138	-0.690294	-0.0468875	-0.671115	-0.118718	0.0362469	0.141445	-0.122789	-0.313762	-0.149368	0.0878042	-0.909724	-0.0456283	-0.0478869	F	7	11.6	Control
1358	0.23326	0.165828	-0.126686	0.670959	-1.24663	0.0995334	0.0995334	0.4177	0.165828	0.469421	-0.817885	-0.978683	0.519877	-0.822047	-0.920206	0.131021	-0.126686	-0.493178	-0.750192	-0.752906	F	12	11	Control
1359	0.291372	0.254613	0.105239	0.733699	-1.59935	0.189016	0.189016	0.0328249	0.254613	0.277872	-1.13897	-1.40006	0.501548	-1.14497	-1.18381	0.104899	0.105239	-0.0053867	-1.08847	-1.09227	F	12	11	Control
1360	0.241391	0.167645	-0.0998552	0.742857	-1.28141	0.118254	0.118254	0.878686	0.167645	0.954128	-1.06735	-1.37317	0.698962	-1.07419	-0.131952	0.0321279	-0.0998552	-0.126539	-0.997143	-1.00137	F	12	11	Control
1361	0.488969	0.337439	0.163893	0.776138	-1.39917	0.345165	0.345165	0.298313	0.337439	0.335193	-1.20439	-1.13898	0.671533	-1.21145	-0.129357	0.0578919	0.163893	-0.52572	-1.14552	-1.14996	F	12	11	Control
1362	0.481785	0.280787	0.114504	0.801827	-1.26535	0.368485	0.368485	0.372717	0.280787	0.612988	-0.856398	-0.785536	0.441039	-0.863503	-0.000565854	-0.0563582	0.114504	-0.705077	-0.774229	-0.778529	F	12	11	Control
1363	0.483557	0.325836	-0.0969192	0.791039	-0.788123	0.358837	0.358837	2.34198	0.325836	1.71406	0.252587	-0.331724	0.747324	0.254414	-1.22134	0.171592	-0.0969192	0.0671774	0.294929	0.295798	F	12	11	Control
1364	0.936409	0.775237	0.274923	0.834252	-1.23448	0.791047	0.791047	1.54307	0.775237	1.45089	-0.301204	-0.592085	0.921705	-0.30176	-0.713893	0.213862	0.274923	-0.324132	-0.221644	-0.222231	F	12	11	Control
1365	0.762476	0.612432	-0.0952083	0.835679	-1.00665	0.685331	0.685331	2.00335	0.612432	1.99977	0.124497	-0.367695	1.24518	0.128712	-1.41613	0.439061	-0.0952083	-0.290971	0.176998	0.178926	F	12	11	Control
1366	0.00195985	-0.00946299	-0.383541	0.689944	-1.06825	-0.114227	-0.114227	2.19748	-0.00946299	1.92039	-1.16124	-1.67237	0.847322	-1.1613	-1.24562	0.479172	-0.383541	0.699547	-1.10264	-1.10279	F	12	11	Control
1367	-0.223943	-0.174772	-0.498498	0.666174	-1.19871	-0.306779	-0.306779	1.03707	-0.174772	1.13496	-0.0163052	-1.00543	0.994748	-0.0124101	-0.856143	0.466995	-0.498498	0.449507	0.046636	0.0484529	F	12	11	Control
1368	1.48089	1.40412	0.750814	0.765049	-1.30493	1.30421	1.30421	1.42331	1.40412	1.62222	-0.932367	-1.51905	0.616222	-0.936427	-0.462941	0.17267	0.750814	-0.161559	-0.855205	-0.857845	F	12	11	Control
1369	0.983291	0.963076	0.633748	0.644362	-1.1324	0.805971	0.805971	0.268371	0.963076	0.304988	-1.6828	-1.78084	0.817301	-1.69031	-0.784192	0.134125	0.633748	-0.258279	-1.69093	-1.69565	F	12	11	Control
1370	0.41796	0.381115	-0.0955677	0.506878	-0.751849	0.241931	0.241931	0.102557	0.381115	0.12847	-1.17358	-1.40732	0.89574	-1.17895	-0.331517	0.15325	-0.0955677	-0.567016	-1.11276	-1.1162	F	12	11	Control
1371	-0.0129401	0.106357	-0.12035	1.43524	-1.16676	-0.00101101	-0.00101101	0.367527	0.106357	0.346825	-0.898017	-1.11452	0.854282	-0.901938	-0.524708	0.171899	-0.12035	-0.655838	-0.819408	-0.821992	F	12	11	Control
1372	-0.21162	-0.195052	-0.489895	0.410555	-0.605491	-0.301991	-0.301991	0.370589	-0.195052	0.284223	-1.24919	-1.41726	0.611151	-1.25554	-0.273003	0.112264	-0.489895	-0.382251	-1.19514	-1.19915	F	12	11	Control
1373	0.23326	0.165828	-0.126686	0.670959	-1.24663	0.0995334	0.0995334	0.4177	0.165828	0.469421	-0.817885	-0.978683	0.519877	-0.822047	-0.920206	0.131021	-0.126686	-0.493178	-0.750192	-0.752906	F	12	11	Control
1374	0.291372	0.254613	0.105239	0.733699	-1.59935	0.189016	0.189016	0.0328249	0.254613	0.277872	-1.13897	-1.40006	0.501548	-1.14497	-1.18381	0.104899	0.105239	-0.0053867	-1.08847	-1.09227	F	12	11	Control
1375	0.241391	0.167645	-0.0998552	0.742857	-1.28141	0.118254	0.118254	0.878686	0.167645	0.954128	-1.06735	-1.37317	0.698962	-1.07419	-0.131952	0.0321279	-0.0998552	-0.126539	-0.997143	-1.00137	F	12	11	Control
1376	0.488969	0.337439	0.163893	0.776138	-1.39917	0.345165	0.345165	0.298313	0.337439	0.335193	-1.20439	-1.13898	0.671533	-1.21145	-0.129357	0.0578919	0.163893	-0.52572	-1.14552	-1.14996	F	12	11	Control
1377	0.481785	0.280787	0.114504	0.801827	-1.26535	0.368485	0.368485	0.372717	0.280787	0.612988	-0.856398	-0.785536	0.441039	-0.863503	-0.000565854	-0.0563582	0.114504	-0.705077	-0.774229	-0.778529	F	12	11	Control
1378	0.983291	0.963076	0.633748	0.644362	-1.1324	0.805971	0.805971	0.268371	0.963076	0.304988	-1.6828	-1.78084	0.817301	-1.69031	-0.784192	0.134125	0.633748	-0.258279	-1.69093	-1.69565	F	12	11	Control
1379	0.41796	0.381115	-0.0955677	0.506878	-0.751849	0.241931	0.241931	0.102557	0.381115	0.12847	-1.17358	-1.40732	0.89574	-1.17895	-0.331517	0.15325	-0.0955677	-0.567016	-1.11276	-1.1162	F	12	11	Control
1380	-0.0129401	0.106357	-0.12035	1.43524	-1.16676	-0.00101101	-0.00101101	0.367527	0.106357	0.346825	-0.898017	-1.11452	0.854282	-0.901938	-0.524708	0.171899	-0.12035	-0.655838	-0.819408	-0.821992	F	12	11	Control
1381	-0.21162	-0.195052	-0.489895	0.410555	-0.605491	-0.301991	-0.301991	0.370589	-0.195052	0.284223	-1.24919	-1.41726	0.611151	-1.25554	-0.273003	0.112264	-0.489895	-0.382251	-1.19514	-1.19915	F	12	11	Control
1382	1.24318	1.34954	1.83579	-0.582062	-0.211425	1.35339	1.35339	-0.752537	1.34954	-0.78479	0.776525	0.82429	-0.26371	0.776737	0.458796	-0.28047	1.83579	-0.502024	0.75757	0.757997	F	12	11	Control
1383	1.15023	1.25459	1.71509	-0.650843	-0.0423294	1.27491	1.27491	-0.783512	1.25459	-0.848426	0.78293	0.768567	-0.277827	0.783125	0.385702	-0.286381	1.71509	-0.59767	0.763075	0.763501	F	12	11	Control
1384	1.22552	1.33362	1.7555	-0.334766	-0.376167	1.30743	1.30743	-0.670001	1.33362	-0.711992	0.778976	0.797989	-0.199941	0.779229	0.27025	-0.277867	1.7555	-0.790168	0.759655	0.760102	F	12	11	Control
1385	0.891798	1.01665	1.3866	-0.50432	-0.31723	1.05165	1.05165	-0.83179	1.01665	-0.836164	0.790669	0.822274	-0.200177	0.791036	0.171507	-0.274278	1.3866	-0.689994	0.769633	0.770139	F	12	11	Control
1386	1.02727	1.17115	1.4808	-0.631827	-0.106795	1.14709	1.14709	-0.73533	1.17115	-0.742567	0.808081	0.82197	-0.13382	0.808651	-0.0326112	-0.265509	1.4808	-0.949462	0.784458	0.785067	F	12	11	Control
1387	1.04868	1.23045	1.56387	-0.478802	-0.214124	1.15034	1.15034	-0.552269	1.23045	-0.581713	0.774024	0.82338	-0.196851	0.774292	0.492066	-0.27318	1.56387	-0.473673	0.755397	0.755846	F	12	11	Control
1388	0.671457	0.821555	1.02177	-0.710899	0.10055	0.764907	0.764907	-0.713946	0.821555	-0.727674	0.826952	0.825396	0.00861773	0.828289	0.82555	-0.20114	1.02177	0.527892	0.800266	0.801211	F	12	11	Control
1389	0.799622	0.928252	1.20276	-0.5682	-0.203936	0.950521	0.950521	-0.749519	0.928252	-0.797406	0.806084	0.826805	-0.121811	0.806807	0.415418	-0.248988	1.20276	-0.638598	0.782688	0.783357	F	12	11	Control
1390	1.26143	1.4073	1.77048	-0.471474	-0.160799	1.30213	1.30213	-0.519755	1.4073	-0.571095	0.78014	0.849073	-0.178193	0.780415	0.655467	-0.276534	1.77048	-0.396275	0.760641	0.761098	F	12	11	Control
1391	-0.0587938	-0.276526	-0.523018	0.816034	-0.720454	-0.140208	-0.140208	1.60165	-0.276526	1.2536	0.0871863	-0.315271	0.654708	0.0880771	-0.00374395	0.168097	-0.523018	0.526788	0.14425	0.144502	M	9	10.8	Control
1392	-0.0309355	-0.216968	-0.488894	0.778045	-0.661896	-0.042102	-0.042102	1.98377	-0.216968	1.76112	-0.0869318	-0.456443	0.463392	-0.0868541	-0.282372	0.17728	-0.488894	0.50749	-0.0177948	-0.017993	M	9	10.8	Control
1393	-0.339468	-0.452894	-0.731966	0.810155	-0.695081	-0.36941	-0.36941	2.85239	-0.452894	2.68378	-0.685367	-0.856441	0.119326	-0.692137	-1.45436	-0.0989212	-0.731966	0.205073	-0.598803	-0.602754	M	9	10.8	Control
1394	-0.420947	-0.593977	-0.746412	0.791494	-0.455932	-0.446453	-0.446453	1.62138	-0.593977	1.50719	-0.40272	-0.5711	0.295529	-0.407593	-0.644219	-0.0787014	-0.746412	0.0781969	-0.318149	-0.320969	M	9	10.8	Control
1395	-0.453192	-0.611348	-0.820214	0.711695	-0.202875	-0.469458	-0.469458	2.51195	-0.611348	2.51673	-0.147584	-0.715787	0.658696	-0.149894	-0.667713	0.00841866	-0.820214	-0.170072	-0.0738277	-0.0752227	M	9	10.8	Control
1396	-0.48486	-0.59459	-0.84239	0.730716	-0.0283105	-0.495327	-0.495327	4.05671	-0.59459	3.83762	-0.117007	-0.148728	0.342176	-0.120195	0.147322	-0.0778492	-0.84239	-0.17596	-0.0445385	-0.0463527	M	9	10.8	Control
1397	-0.462494	-0.621451	-0.820547	0.814402	-0.232818	-0.458328	-0.458328	3.377	-0.621451	3.09241	-0.406501	-0.628732	0.42589	-0.410609	-1.13098	-0.0185373	-0.820547	-0.0124458	-0.322287	-0.324723	M	9	10.8	Control
1398	-0.468152	-0.627579	-0.891817	0.868966	-0.12211	-0.48951	-0.48951	2.20925	-0.627579	2.15832	0.0115031	-0.358896	0.774223	0.0115206	-0.967014	0.128448	-0.891817	0.0966706	0.0744157	0.0742461	M	9	10.8	Control
1399	0.909851	0.822389	0.101075	0.676631	-0.93482	0.718343	0.718343	0.719399	0.822389	0.817857	-0.0966114	-0.359611	0.409076	-0.0985897	0.073262	0.011914	0.101075	0.521013	-0.025811	-0.0269994	M	9	10.8	Control
1400	1.04984	0.880846	0.64276	0.804901	-0.956096	0.890943	0.890943	0.73447	0.880846	0.827288	-0.367357	-0.802665	0.259808	-0.370571	0.681108	0.0334913	0.64276	0.861783	-0.29973	-0.301788	M	9	10.8	Control
1401	1.5377	1.44562	0.863404	0.654388	-1.03382	1.29503	1.29503	0.676225	1.44562	0.615826	0.00105673	-0.490006	0.931809	0.00408496	-0.0680399	0.387239	0.863404	0.0853451	0.0632615	0.0645516	M	9	10.8	Control
1402	1.56614	1.27569	0.846857	0.891519	-1.16647	1.38515	1.38515	0.576527	1.27569	0.597047	-0.0244708	-0.703101	0.894033	-0.0228658	-0.713687	0.277911	0.846857	0.0347279	0.040111	0.040729	M	9	10.8	Control
1403	1.50964	1.25262	0.822502	0.756461	-1.0437	1.32107	1.32107	0.505177	1.25262	0.52858	-0.00627291	-0.455445	0.898749	-0.00537668	-0.286231	0.210554	0.822502	-0.127688	0.0574861	0.0577364	M	9	10.8	Control
1404	1.2206	0.927022	0.508819	0.859093	-1.37012	1.15815	1.15815	1.15184	0.927022	1.33135	-0.0111778	-0.246079	1.24003	-0.00739361	0.913767	0.455718	0.508819	0.0349202	0.0517572	0.053232	M	9	10.8	Control
1405	1.1152	1.58273	1.319	1.45415	-0.34489	1.26346	1.26346	-0.373372	1.58273	-0.165687	-1.30558	-0.959645	-0.308408	-1.31894	-0.0612354	-0.288845	1.319	-0.461133	-1.25359	-1.26164	M	9	10.8	Control
1406	1.92271	2.13248	1.64683	-0.52511	0.038562	1.78256	1.78256	-0.684751	2.13248	-0.581003	0.372751	0.468505	-0.677389	0.369374	-0.1059	-0.364749	1.64683	-0.0640316	0.405527	0.404033	M	9	10.8	Control
1407	1.58845	1.84435	1.54036	-0.631841	0.31939	1.54257	1.54257	-0.812601	1.84435	-0.708434	-1.46209	-1.12217	-0.395246	-1.47656	-0.254789	-0.296479	1.54036	-0.291578	-1.42948	-1.4383	M	9	10.8	Control
1408	1.59379	1.78448	1.59396	-0.549303	0.316818	1.38732	1.38732	-0.611394	1.78448	-0.514316	-1.55205	-1.28288	-0.006043	-1.56603	-0.469271	-0.239836	1.59396	-0.85395	-1.53334	-1.54194	M	9	10.8	Control
1409	1.54212	1.68761	2.00333	-0.168425	-0.365073	1.38638	1.38638	-0.574594	1.68761	-0.481051	-1.09839	-0.83289	-0.538503	-1.11106	-0.488256	-0.32689	2.00333	-0.0866412	-1.02721	-1.03467	M	9	10.8	Control
1410	2.04708	2.59542	1.99757	0.872377	-0.182842	2.11254	2.11254	-0.384535	2.59542	-0.24282	-1.3636	-1.02656	-0.282665	-1.37763	-0.261187	-0.306798	1.99757	-0.729574	-1.33128	-1.33983	M	9	10.8	Control
1411	4.03113	4.62163	3.87755	0.771877	-0.534324	4.01044	4.01044	-0.528937	4.62163	-0.335787	-1.40546	-1.19694	-0.113099	-1.41847	-0.241036	-0.233103	3.87755	-0.535364	-1.36593	-1.37385	M	9	10.8	Control
1412	4.07212	4.39139	3.59095	-0.262632	-0.131265	3.65182	3.65182	-0.497733	4.39139	-0.304793	-1.39934	-1.20587	0.0822099	-1.41136	0.256611	-0.178232	3.59095	-0.672734	-1.35957	-1.36693	M	9	10.8	Control
1413	3.45513	3.66978	3.45818	-0.296801	0.0158002	3.07388	3.07388	-0.634509	3.66978	-0.469305	-1.80442	-1.55483	-0.045046	-1.81911	-0.0116076	-0.204649	3.45818	-0.433018	-1.83278	-1.84202	M	9	10.8	Control
1414	3.37979	3.60088	3.02428	-0.127185	-0.293068	3.02206	3.02206	-0.393824	3.60088	-0.230702	-1.48934	-1.1385	-0.225913	-1.50319	0.196445	-0.252598	3.02428	-0.391697	-1.47391	-1.48245	M	9	10.8	Control
1415	2.32753	2.52034	2.144	-0.363339	-0.0373843	2.04662	2.04662	-0.544255	2.52034	-0.402385	-1.50239	-1.29113	-0.157147	-1.51598	0.00473147	-0.234281	2.144	-0.284889	-1.47619	-1.48452	M	9	10.8	Control
1416	1.88365	2.10335	1.92704	-0.0167922	-0.109498	1.70079	1.70079	-0.622917	2.10335	-0.440085	-1.53434	-1.28096	-0.10592	-1.54834	-0.2458	-0.246946	1.92704	-0.483444	-1.5128	-1.5214	M	9	10.8	Control
1417	0.634883	0.524738	0.704332	0.505649	-1.0323	0.452581	0.452581	-0.341705	0.524738	-0.242862	1.22959	1.17221	-0.62152	1.23204	-0.2647	-0.364057	0.704332	-0.321598	1.11923	1.12091	M	9	10.8	Control
1418	0.741113	0.66285	0.350928	0.505277	-0.820995	0.561186	0.561186	-0.113381	0.66285	-0.0787238	-0.205289	-0.154669	-0.105311	-0.211269	-0.147561	-0.260101	0.350928	-0.499575	-0.142431	-0.145711	M	9	10.8	Control
1419	0.812611	0.709284	0.892383	0.45328	-0.695427	0.599714	0.599714	-0.0293304	0.709284	-0.0584789	2.33341	2.13809	-0.842436	2.34319	-0.329832	-0.389259	0.892383	0.557907	2.00158	2.00713	M	9	10.8	Control
1420	0.558848	0.530183	0.127729	0.455988	-1.09772	0.404001	0.404001	-0.0165688	0.530183	0.0320774	-0.886474	-0.755702	0.0335393	-0.896625	-0.543403	-0.25014	0.127729	-0.644241	-0.803938	-0.809839	M	9	10.8	Control
1421	0.241263	0.530083	0.604634	2.20655	-1.32274	0.442829	0.442829	0.604541	0.530083	0.495566	-1.14157	-0.862812	-0.278389	-1.15421	-0.853738	-0.307724	0.604634	-0.511063	-1.07388	-1.08137	M	9	10.8	Control
1422	1.68292	1.45374	1.03717	0.867156	-1.3994	1.68576	1.68576	1.94047	1.45374	2.13418	-1.25365	-1.06725	0.294375	-1.26486	-0.581418	-0.178861	1.03717	-0.53399	-1.19729	-1.20409	M	9	10.8	Control
1423	1.48085	1.28639	0.734843	0.860661	-1.44429	1.53333	1.53333	2.67469	1.28639	2.9655	-0.76791	-0.6884	0.482516	-0.775797	-0.52567	-0.144053	0.734843	-0.662748	-0.682363	-0.687008	M	9	10.8	Control
1424	0.271357	0.951216	0.503811	3.84586	-0.926627	1.04829	1.04829	1.85954	0.951216	2.05924	-1.36278	-1.05173	-0.161592	-1.37606	-0.112918	-0.263438	0.503811	-0.498087	-1.31761	-1.32569	M	9	10.8	Control
1425	1.22845	1.00996	0.585625	0.897467	-1.44625	1.21746	1.21746	1.9664	1.00996	2.04836	-1.46241	-1.24813	0.265379	-1.47493	-0.66357	-0.18736	0.585625	-0.480977	-1.43096	-1.43866	M	9	10.8	Control
1426	1.29889	0.993462	0.703465	0.886068	-1.3841	1.36835	1.36835	1.64496	0.993462	1.79287	-1.28232	-1.12075	0.440212	-1.29369	-0.00853939	-0.178594	0.703465	-0.730036	-1.22886	-1.2358	M	9	10.8	Control
1427	1.10558	1.15529	1.06862	0.435656	-1.01063	0.926541	0.926541	0.476035	1.15529	0.493651	-2.6395	-2.26739	1.48657	-2.63295	0.744779	0.635406	1.06862	-0.84482	-2.96439	-2.95897	M	9	10.8	Control
1428	1.5177	1.59403	1.14543	0.615139	-1.33469	1.37985	1.37985	0.414369	1.59403	0.43058	-2.11137	-2.10426	2.39919	-2.09158	0.401566	1.37678	1.14543	-1.05454	-2.24002	-2.2277	M	9	10.8	Control
1429	0.749792	0.819889	0.779698	0.284875	-1.02393	0.669549	0.669549	-0.126442	0.819889	0.00433191	-2.53507	-2.37864	1.92052	-2.52004	0.466651	0.977202	0.779698	-1.047	-2.81755	-2.80633	M	9	10.8	Control
1430	1.80338	1.88714	1.6233	0.384598	-0.575129	1.54448	1.54448	0.690183	1.88714	0.561958	-2.19507	-2.01208	0.726014	-2.20255	0.184837	0.179886	1.6233	-0.718037	-2.33255	-2.33738	M	9	10.8	Control
1431	1.07136	1.08404	0.969757	0.478114	-1.02764	0.906412	0.906412	0.150177	1.08404	0.138495	-2.42695	-2.16453	1.84299	-2.41385	0.533709	0.956072	0.969757	-1.0269	-2.66196	-2.65279	M	9	10.8	Control
1432	0.687271	0.746815	0.548974	0.436107	-0.934107	0.559305	0.559305	0.847329	0.746815	0.689568	-2.52726	-2.21611	1.82044	-2.51273	0.59576	0.962997	0.548974	-0.979791	-2.80571	-2.79508	M	9	10.8	Control
1433	0.983115	1.08985	0.994653	-0.068144	-0.463777	0.889543	0.889543	-0.148207	1.08985	-0.215992	-1.2663	-1.80139	2.05223	-1.21537	2.45781	3.58054	0.994653	0.811173	-1.24177	-1.2181	M	9	10.8	Control
1434	0.281539	0.413144	0.496121	-0.7819	0.233928	0.324796	0.324796	-0.608692	0.413144	-0.638437	-2.00123	-2.13238	1.17034	-1.97111	2.50484	1.90753	0.496121	1.07887	-2.10217	-2.08647	M	9	10.8	Control
1435	0.376167	0.56857	0.492175	-0.0258498	-0.177482	0.433744	0.433744	-0.324808	0.56857	-0.371055	-2.3363	-2.3735	1.06742	-2.30228	3.14081	1.8313	0.492175	1.44948	-2.54561	-2.52734	M	9	10.8	Control
1436	0.286274	0.389627	0.456364	-0.819382	-0.00582942	0.370692	0.370692	-0.614358	0.389627	-0.628811	-2.20651	-2.3724	1.2422	-2.16966	3.04916	2.05602	0.456364	1.36379	-2.37193	-2.35257	M	9	10.8	Control
1437	0.406394	0.587127	0.502377	0.117177	-0.0486666	0.403072	0.403072	-0.197799	0.587127	-0.221141	-2.33748	-2.3745	1.37285	-2.29565	2.87167	2.14478	0.502377	1.18692	-2.55234	-2.529	M	9	10.8	Control
1438	2.76678	2.9276	3.00456	0.147353	-0.842617	2.57905	2.57905	-0.33675	2.9276	-0.255296	-1.59682	-1.32712	-0.00983193	-1.60932	1.37324	-0.147066	3.00456	0.259147	-1.58631	-1.59417	F	7	11.7	Control
1439	2.68204	3.51609	2.94221	0.816763	-0.175575	2.98413	2.98413	-0.521691	3.51609	-0.392605	-1.25864	-1.01346	-0.0723744	-1.26904	1.67544	-0.128671	2.94221	0.373712	-1.20316	-1.20958	F	7	11.7	Control
1440	2.87986	3.12231	3.34353	-0.219287	-0.24574	2.64713	2.64713	-0.339499	3.12231	-0.277037	-1.10103	-0.830678	-0.239027	-1.11214	1.33797	-0.227364	3.34353	0.00884306	-1.03087	-1.03752	F	7	11.7	Control
1441	3.06405	3.44731	3.19243	-0.261119	-0.387623	2.98336	2.98336	-0.34914	3.44731	-0.282002	-1.42246	-1.15583	-0.130642	-1.43429	1.1932	-0.160812	3.19243	0.135112	-1.38578	-1.39312	F	7	11.7	Control
1442	2.21411	2.44554	2.34421	-0.212535	-0.173798	2.08952	2.08952	0.000417283	2.44554	-0.0731307	-0.930952	-0.69807	-0.171171	-0.94099	1.20142	-0.224414	2.34421	-0.211016	-0.850513	-0.856439	F	7	11.7	Control
1443	4.56143	4.78232	4.43867	-0.0996413	-0.177531	4.07603	4.07603	-0.386956	4.78232	-0.233595	-1.07479	-1.12508	0.406861	-1.0827	0.151143	-0.0339246	4.43867	-0.536657	-1.00442	-1.00929	F	7	11.7	Control
1444	3.6087	3.84775	3.7706	-0.101991	-0.294948	3.26613	3.26613	-0.454469	3.84775	-0.294843	-0.351344	-0.354794	-0.0447892	-0.357361	0.33187	-0.190436	3.7706	-0.19868	-0.267521	-0.270882	F	7	11.7	Control
1445	3.1566	3.40242	3.09764	-0.063227	-0.627991	2.85584	2.85584	-0.331393	3.40242	-0.183021	-1.49898	-1.31402	-0.049345	-1.51154	0.621454	-0.178561	3.09764	0.104063	-1.4857	-1.49354	F	7	11.7	Control
1446	3.05281	3.57087	3.38689	0.992821	-0.85853	3.00995	3.00995	0.252763	3.57087	0.460538	-1.06461	-0.984213	-0.230917	-1.07527	0.360371	-0.212361	3.38689	-0.0711765	-0.991999	-0.998351	F	7	11.7	Control
1447	2.80251	2.91166	2.36964	0.124301	-0.289641	2.40813	2.40813	-0.15907	2.91166	0.0129671	-1.29013	-1.19954	-0.00948576	-1.30113	-0.168408	-0.153852	2.36964	-0.107593	-1.2511	-1.25786	F	7	11.7	Control
1448	0.444728	1.01231	0.683165	3.59563	-1.90685	1.1018	1.1018	1.15438	1.01231	1.21522	-1.08399	-1.10101	0.223723	-1.09102	-0.153514	0.0249364	0.683165	-0.345269	-1.01477	-1.01917	F	7	11.7	Control
1449	0.554511	0.477843	0.206034	0.728419	-1.29153	0.429756	0.429756	1.63789	0.477843	1.82006	-0.53611	-0.65191	0.205258	-0.541816	-0.0563544	-0.083638	0.206034	0.0551452	-0.449286	-0.452635	F	7	11.7	Control
1450	0.534404	0.430583	0.0932806	0.864244	-1.03297	0.4754	0.4754	2.6952	0.430583	2.60061	-0.374299	-0.432981	0.062602	-0.379744	0.387931	-0.135432	0.0932806	-0.0433312	-0.290127	-0.293245	F	7	11.7	Control
1451	0.149624	0.0997699	-0.25941	0.753036	-1.31637	0.073218	0.073218	2.99674	0.0997699	2.62066	-0.82162	-0.631482	0.0603316	-0.830774	0.174443	-0.209497	-0.25941	-0.139145	-0.737094	-0.742443	F	7	11.7	Control
1452	-0.0409809	-0.136136	-0.489626	0.746762	-1.04522	-0.124641	-0.124641	1.96633	-0.136136	1.83691	-0.263184	-0.316308	0.162808	-0.2679	0.0298688	-0.130614	-0.489626	0.0298675	-0.182966	-0.185619	F	7	11.7	Control
1453	1.11961	0.803643	0.451016	0.902174	-0.999747	1.09395	1.09395	1.09545	0.803643	1.26191	-0.809713	-0.822094	-0.306075	-0.818187	-0.900629	-0.167794	0.451016	1.21188	-0.725139	-0.730101	F	7	11.7	Control
1454	0.0250663	-0.0670784	-0.327022	0.78389	-1.0402	-0.101747	-0.101747	1.5806	-0.0670784	1.53288	-1.18761	-1.3115	0.345908	-1.1974	-0.507113	-0.114605	-0.327022	0.410801	-1.12558	-1.13154	F	7	11.7	Control
1455	0.321169	0.163177	-0.272035	1.12634	-1.11969	0.26001	0.26001	2.27779	0.163177	1.94714	-0.843449	-0.74885	0.24741	-0.852153	-1.0241	-0.169904	-0.272035	-0.405353	-0.759957	-0.765071	F	7	11.7	Control
1456	-0.433076	-0.560573	-0.761137	0.780015	-0.378593	-0.50283	-0.50283	2.68088	-0.560573	2.54138	-1.3216	-0.992689	-0.215333	-1.33478	0.0688512	-0.272449	-0.761137	-0.360867	-1.27151	-1.27949	F	7	11.7	Control
1457	1.83439	1.5132	1.24004	0.897111	-1.46636	1.77418	1.77418	0.953657	1.5132	1.01528	-1.18422	-0.979397	0.287071	-1.19256	1.42113	-0.0269312	1.24004	0.601798	-1.1225	-1.12779	F	7	11.7	Control
1458	1.06853	0.765333	0.577619	0.821282	-1.03086	0.972458	0.972458	0.94449	0.765333	0.887666	-0.453908	-0.371121	0.331956	-0.458136	0.922728	-0.00772164	0.577619	-0.0960388	-0.368644	-0.371256	F	7	11.7	Control
1459	-0.290776	-0.415105	-0.407362	0.645656	-0.866104	-0.42126	-0.42126	0.265076	-0.415105	0.287728	1.07611	1.1837	-0.876824	1.07725	0.859209	-0.39136	-0.407362	0.891884	0.992873	0.993882	F	7	11.7	Control
1460	0.444728	1.01231	0.683165	3.59563	-1.90685	1.1018	1.1018	1.15438	1.01231	1.21522	-1.08399	-1.10101	0.223723	-1.09102	-0.153514	0.0249364	0.683165	-0.345269	-1.01477	-1.01917	F	7	11.7	Control
1461	0.554511	0.477843	0.206034	0.728419	-1.29153	0.429756	0.429756	1.63789	0.477843	1.82006	-0.53611	-0.65191	0.205258	-0.541816	-0.0563544	-0.083638	0.206034	0.0551452	-0.449286	-0.452635	F	7	11.7	Control
1462	0.534404	0.430583	0.0932806	0.864244	-1.03297	0.4754	0.4754	2.6952	0.430583	2.60061	-0.374299	-0.432981	0.062602	-0.379744	0.387931	-0.135432	0.0932806	-0.0433312	-0.290127	-0.293245	F	7	11.7	Control
1463	0.149624	0.0997699	-0.25941	0.753036	-1.31637	0.073218	0.073218	2.99674	0.0997699	2.62066	-0.82162	-0.631482	0.0603316	-0.830774	0.174443	-0.209497	-0.25941	-0.139145	-0.737094	-0.742443	F	7	11.7	Control
1464	-0.0409809	-0.136136	-0.489626	0.746762	-1.04522	-0.124641	-0.124641	1.96633	-0.136136	1.83691	-0.263184	-0.316308	0.162808	-0.2679	0.0298688	-0.130614	-0.489626	0.0298675	-0.182966	-0.185619	F	7	11.7	Control
1465	1.83439	1.5132	1.24004	0.897111	-1.46636	1.77418	1.77418	0.953657	1.5132	1.01528	-1.18422	-0.979397	0.287071	-1.19256	1.42113	-0.0269312	1.24004	0.601798	-1.1225	-1.12779	F	7	11.7	Control
1466	1.06853	0.765333	0.577619	0.821282	-1.03086	0.972458	0.972458	0.94449	0.765333	0.887666	-0.453908	-0.371121	0.331956	-0.458136	0.922728	-0.00772164	0.577619	-0.0960388	-0.368644	-0.371256	F	7	11.7	Control
1467	0.792872	0.880151	1.06461	0.434412	-0.670307	0.713217	0.713217	-0.258415	0.880151	-0.273299	-1.07537	-0.811229	-0.295301	-1.08735	0.0838348	-0.292014	1.06461	-0.240043	-1.00282	-1.00987	M	6	10	Anemia
1468	-0.14182	-0.0763555	0.0536614	-0.184701	-0.208171	-0.155716	-0.155716	-0.524287	-0.0763555	-0.587348	-1.57419	-1.14353	-0.366873	-1.58952	-0.00965848	-0.305933	0.0536614	-0.0751268	-1.55839	-1.56781	M	6	10	Anemia
1469	-0.266741	-0.152956	-0.314927	-1.26107	0.872576	-0.178819	-0.178819	-0.948159	-0.152956	-0.949638	-1.3854	-1.10021	-0.137211	-1.39793	0.781752	-0.212582	-0.314927	-0.239973	-1.34348	-1.35112	M	6	10	Anemia
1470	-0.0152771	-0.0832839	0.0339256	0.195568	0.215779	-0.202527	-0.202527	-0.552617	-0.0832839	-0.43399	-0.614836	-0.42472	-0.597172	-0.624469	0.832394	-0.335381	0.0339256	0.491734	-0.526013	-0.531406	M	6	10	Anemia
1471	-1.2859	-1.24525	-1.12185	-1.08428	1.33798	-1.26258	-1.26258	-0.939588	-1.24525	-0.938677	-0.580045	-0.270862	-0.541883	-0.589657	0.288223	-0.350668	-1.12185	-0.280302	-0.491224	-0.496573	M	6	10	Anemia
1472	1.17593	1.10279	0.929001	0.483704	-0.61079	0.923792	0.923792	-0.109437	1.10279	0.0462342	-1.26874	-1.02584	-0.253919	-1.28198	0.325133	-0.294871	0.929001	-0.131209	-1.22621	-1.23422	M	6	10	Anemia
1473	1.05438	0.976989	0.909271	0.476234	-0.275038	0.790719	0.790719	0.0319823	0.976989	0.114005	-1.19157	-0.905742	-0.373439	-1.20418	0.143602	-0.286021	0.909271	0.0276509	-1.14188	-1.14946	M	6	10	Anemia
1474	0.690422	0.914569	0.526158	1.62958	0.0407371	0.721433	0.721433	0.027512	0.914569	0.133762	-1.36621	-1.05748	-0.284485	-1.37982	0.45261	-0.281447	0.526158	-0.0903282	-1.32128	-1.32953	M	6	10	Anemia
1475	0.225429	0.321867	0.0426787	0.967695	-0.0692152	0.133679	0.133679	-0.215879	0.321867	-0.140443	-1.43685	-1.05114	-0.220474	-1.45106	0.122854	-0.290553	0.0426787	-0.447212	-1.40083	-1.40949	M	6	10	Anemia
1476	0.5179	0.523216	0.505738	0.328772	-0.194727	0.305945	0.305945	-0.0027049	0.523216	0.0054413	-1.12556	-0.890326	-0.232259	-1.13743	0.0661865	-0.26574	0.505738	-0.265799	-1.05697	-1.06402	M	6	10	Anemia
1477	0.014116	-0.13338	-0.455099	0.55331	-0.393401	-0.164311	-0.164311	-0.0567532	-0.13338	-0.0510748	0.997318	1.03921	-0.574599	0.998172	-0.175868	-0.365504	-0.455099	-0.537555	0.944782	0.945684	M	6	10	Anemia
1478	-0.0569	-0.14336	0.0531754	0.303281	-0.374854	-0.203683	-0.203683	-0.289845	-0.14336	-0.251776	1.18364	1.23931	-0.881546	1.18548	0.378088	-0.395163	0.0531754	1.50104	1.08168	1.08308	M	6	10	Anemia
1479	0.289672	0.302981	0.456244	-0.0639574	-0.293607	0.226522	0.226522	-0.502241	0.302981	-0.553866	0.0660491	0.0401026	-0.172778	0.0620675	-0.37611	-0.239065	0.456244	-0.418581	0.110955	0.108869	M	6	10	Anemia
1480	0.0499918	0.0519853	0.075273	-0.264163	-0.151958	0.0427437	0.0427437	-0.726471	0.0519853	-0.758855	-1.09456	-1.05457	0.312417	-1.1031	-0.0920632	-0.0679842	0.075273	-0.0524477	-1.02542	-1.03057	M	6	10	Anemia
1481	-0.0586011	-0.0171164	-0.184394	-0.343437	-0.235618	-0.0506864	-0.0506864	-0.584543	-0.0171164	-0.596763	-1.28171	-1.17909	0.201276	-1.29115	0.813219	-0.0640726	-0.184394	0.128037	-1.22931	-1.23513	M	6	10	Anemia
1482	-0.0663006	-0.17794	-0.372105	0.824398	-0.813103	-0.20355	-0.20355	0.169092	-0.17794	0.116286	-0.837219	-0.677515	0.0437703	-0.846315	-0.187326	-0.199076	-0.372105	-0.0988502	-0.753298	-0.758614	M	6	10	Anemia
1483	-0.608117	-0.587631	-0.657799	2.04726	-0.31363	-0.58418	-0.58418	-0.00541124	-0.587631	0.0746525	-1.43493	-1.16641	-0.34362	-1.44853	0.539162	-0.257049	-0.657799	0.751458	-1.39898	-1.4073	M	6	10	Anemia
1484	-0.598642	-0.72029	-0.825352	0.89484	-0.323834	-0.707203	-0.707203	0.0285712	-0.72029	-0.0949521	-1.39798	-1.07048	-0.151097	-1.41144	-0.593238	-0.261611	-0.825352	-0.542921	-1.3703	-1.37856	M	6	10	Anemia
1485	-0.376515	-0.528955	-0.561413	0.744522	0.0978877	-0.527378	-0.527378	0.00328989	-0.528955	-0.0835709	-1.06072	-0.851125	0.247771	-1.07003	-0.0801676	-0.128061	-0.561413	-0.402544	-0.988548	-0.994144	M	6	10	Anemia
1486	-0.650345	-0.792317	-0.812651	0.892361	0.220375	-0.768239	-0.768239	0.341268	-0.792317	0.0361631	-1.6159	-1.22686	-0.0595519	-1.62927	1.29541	-0.188248	-0.812651	0.47126	-1.6082	-1.61656	M	6	10	Anemia
1487	0.633969	0.452403	0.347419	0.870302	-1.0147	0.476652	0.476652	0.813306	0.452403	0.685343	-1.11716	-0.902121	0.254854	-1.12701	0.0450879	-0.142192	0.347419	-0.489252	-1.04898	-1.05494	M	6	10	Anemia
1488	0.557175	0.353068	0.120658	0.796724	-0.94929	0.364908	0.364908	0.33241	0.353068	0.326329	-0.89618	-0.748136	0.378392	-0.904437	0.137975	-0.119228	0.120658	-0.443059	-0.815083	-0.820023	M	6	10	Anemia
1489	0.543392	0.362465	0.158546	0.831401	-1.04756	0.373076	0.373076	0.332371	0.362465	0.421209	-0.692259	-0.534845	0.20782	-0.698997	0.208142	-0.0939537	0.158546	-0.3839	-0.605704	-0.609719	M	6	10	Anemia
1490	0.672267	0.519987	0.0602332	0.769439	-0.831309	0.462344	0.462344	1.84898	0.519987	1.66917	-0.902917	-0.807696	0.265311	-0.911336	0.34441	-0.127545	0.0602332	-0.401639	-0.821963	-0.82701	M	6	10	Anemia
1491	3.35591	3.03371	2.15146	0.850647	-1.60458	3.23913	3.23913	0.933171	3.03371	1.21325	-0.154318	-0.569817	0.877695	-0.153285	-0.600455	0.283476	2.15146	-0.0104214	-0.0818192	-0.0815659	F	12	11.7	Control
1492	2.55736	2.16965	1.4926	0.799864	-1.50212	2.42663	2.42663	0.490685	2.16965	0.865401	-0.0728245	-0.42247	0.768341	-0.0715754	0.520382	0.268314	1.4926	-0.474644	-0.00487843	-0.00456402	F	12	11.7	Control
1493	2.27949	1.89157	1.37003	0.79486	-1.50602	2.15406	2.15406	0.217729	1.89157	0.604244	0.317537	-0.0682211	0.488131	0.319224	0.385215	0.126749	1.37003	-0.414421	0.353704	0.354473	F	12	11.7	Control
1494	2.40496	2.01321	1.44968	0.879559	-1.49445	2.32526	2.32526	0.740139	2.01321	1.03692	-0.348536	-0.584804	0.486355	-0.350571	0.47692	0.117109	1.44968	-0.236888	-0.266767	-0.268181	F	12	11.7	Control
1495	2.55959	2.42252	1.64855	0.740916	-1.71496	2.4333	2.4333	2.25705	2.42252	2.51466	-0.510871	-0.703101	1.09901	-0.511123	0.269282	0.3118	1.64855	-0.240702	-0.426976	-0.427573	F	12	11.7	Control
1496	2.68764	2.52321	1.59735	0.750342	-1.76272	2.55952	2.55952	1.70381	2.52321	1.94791	-0.738679	-1.231	1.06225	-0.737447	-0.289703	0.483192	1.59735	-0.264916	-0.657255	-0.657104	F	12	11.7	Control
1497	1.69319	1.45356	0.740244	0.765282	-1.21441	1.65009	1.65009	1.61495	1.45356	1.85575	-0.428331	-0.521837	0.806858	-0.430598	-0.523629	0.13073	0.740244	-0.499709	-0.344672	-0.346193	F	12	11.7	Control
1498	2.74722	2.48517	1.83181	0.822184	-1.58682	2.71797	2.71797	2.40562	2.48517	2.63626	-0.995775	-1.13679	0.944438	-1.00074	-0.799487	0.13143	1.83181	-0.392307	-0.921814	-0.924995	F	12	11.7	Control
1499	2.79519	2.54711	1.72575	0.867031	-1.65577	2.77918	2.77918	2.14898	2.54711	2.40052	-0.450577	-0.78393	0.645476	-0.452127	-0.576533	0.193518	1.72575	-0.234324	-0.366749	-0.367945	F	12	11.7	Control
1500	3.00418	2.65765	1.83429	0.906987	-1.39561	3.06643	3.06643	2.1145	2.65765	2.25439	-0.975892	-1.02088	0.494404	-0.980313	-0.927924	0.161184	1.83429	-0.132256	-0.900996	-0.903854	F	12	11.7	Control
1501	3.35591	3.03371	2.15146	0.850647	-1.60458	3.23913	3.23913	0.933171	3.03371	1.21325	-0.154318	-0.569817	0.877695	-0.153285	-0.600455	0.283476	2.15146	-0.0104214	-0.0818192	-0.0815659	F	12	11.7	Control
1502	2.55736	2.16965	1.4926	0.799864	-1.50212	2.42663	2.42663	0.490685	2.16965	0.865401	-0.0728245	-0.42247	0.768341	-0.0715754	0.520382	0.268314	1.4926	-0.474644	-0.00487843	-0.00456402	F	12	11.7	Control
1503	2.27949	1.89157	1.37003	0.79486	-1.50602	2.15406	2.15406	0.217729	1.89157	0.604244	0.317537	-0.0682211	0.488131	0.319224	0.385215	0.126749	1.37003	-0.414421	0.353704	0.354473	F	12	11.7	Control
1504	2.40496	2.01321	1.44968	0.879559	-1.49445	2.32526	2.32526	0.740139	2.01321	1.03692	-0.348536	-0.584804	0.486355	-0.350571	0.47692	0.117109	1.44968	-0.236888	-0.266767	-0.268181	F	12	11.7	Control
1505	2.55959	2.42252	1.64855	0.740916	-1.71496	2.4333	2.4333	2.25705	2.42252	2.51466	-0.510871	-0.703101	1.09901	-0.511123	0.269282	0.3118	1.64855	-0.240702	-0.426976	-0.427573	F	12	11.7	Control
1506	2.68764	2.52321	1.59735	0.750342	-1.76272	2.55952	2.55952	1.70381	2.52321	1.94791	-0.738679	-1.231	1.06225	-0.737447	-0.289703	0.483192	1.59735	-0.264916	-0.657255	-0.657104	F	12	11.7	Control
1507	1.69319	1.45356	0.740244	0.765282	-1.21441	1.65009	1.65009	1.61495	1.45356	1.85575	-0.428331	-0.521837	0.806858	-0.430598	-0.523629	0.13073	0.740244	-0.499709	-0.344672	-0.346193	F	12	11.7	Control
1508	2.74722	2.48517	1.83181	0.822184	-1.58682	2.71797	2.71797	2.40562	2.48517	2.63626	-0.995775	-1.13679	0.944438	-1.00074	-0.799487	0.13143	1.83181	-0.392307	-0.921814	-0.924995	F	12	11.7	Control
1509	2.79519	2.54711	1.72575	0.867031	-1.65577	2.77918	2.77918	2.14898	2.54711	2.40052	-0.450577	-0.78393	0.645476	-0.452127	-0.576533	0.193518	1.72575	-0.234324	-0.366749	-0.367945	F	12	11.7	Control
1510	3.00418	2.65765	1.83429	0.906987	-1.39561	3.06643	3.06643	2.1145	2.65765	2.25439	-0.975892	-1.02088	0.494404	-0.980313	-0.927924	0.161184	1.83429	-0.132256	-0.900996	-0.903854	F	12	11.7	Control
1511	1.32877	1.44623	1.19511	0.505582	-0.893314	1.19731	1.19731	0.167106	1.44623	0.195979	-1.93697	-1.48793	-0.0735536	-1.9528	0.685601	-0.225855	1.19511	-0.451475	-2.00732	-2.01751	F	12	11.7	Control
1512	0.380563	0.493585	0.401949	-0.155918	-0.390801	0.370689	0.370689	-0.40332	0.493585	-0.432564	0.4344	0.536023	-0.500988	0.431715	0.650151	-0.339403	0.401949	-0.557626	0.460165	0.459028	F	12	11.7	Control
1513	0.834425	0.959968	0.92036	-0.221051	-0.274839	0.853588	0.853588	-0.437025	0.959968	-0.49781	-2.03579	-1.5772	-0.16121	-2.05177	0.0936827	-0.209121	0.92036	-0.418326	-2.12014	-2.13043	F	12	11.7	Control
1514	1.12901	1.38804	1.65983	0.347695	-0.648424	1.40343	1.40343	-0.74665	1.38804	-0.77623	-2.71338	-2.17459	-0.086554	-2.73217	0.240894	-0.208245	1.65983	-0.402167	-3.05719	-3.06978	F	12	11.7	Control
1515	0.937187	1.01364	1.43191	-0.190103	-0.214918	0.908053	0.908053	-0.534987	1.01364	-0.560657	0.687669	0.821667	-0.499766	0.686675	0.489581	-0.340634	1.43191	-0.356856	0.681504	0.681336	F	12	11.7	Control
1516	0.506235	0.48697	0.506737	0.277816	-0.32158	0.348394	0.348394	-0.0944115	0.48697	-0.146388	-2.35596	-1.90456	0.170603	-2.37108	-0.145268	-0.117855	0.506737	-0.747565	-2.54446	-2.55432	F	12	11.7	Control
1517	0.30365	0.243122	0.350222	0.226215	-0.236009	0.169679	0.169679	-0.358404	0.243122	-0.449501	-2.11973	-1.73398	0.160115	-2.13454	-0.261503	-0.140637	0.350222	-0.829413	-2.22901	-2.23858	F	12	11.7	Control
1518	1.92358	2.00207	2.11913	0.339899	-0.741733	1.71735	1.71735	0.634743	2.00207	0.461948	0.951391	0.910738	0.591578	0.954891	-0.18892	-0.0619755	2.11913	-1.27623	0.905011	0.906969	F	12	11.7	Control
1519	1.63826	1.76304	1.69303	0.291093	-0.756353	1.47749	1.47749	0.52694	1.76304	0.450931	-2.4554	-2.14619	2.85903	-2.42699	0.164463	1.52037	1.69303	-1.25172	-2.71339	-2.69281	F	12	11.7	Control
1520	2.3329	2.45321	2.30504	0.409481	-0.750237	2.11438	2.11438	0.566546	2.45321	0.514	-2.53343	-2.20603	2.64508	-2.50926	-0.0955356	1.30823	2.30504	-1.28623	-2.83291	-2.8143	F	12	11.7	Control
1521	2.43814	2.62025	2.74127	0.222968	-0.767772	2.24078	2.24078	0.415133	2.62025	0.402604	1.0323	0.934219	0.918283	1.03884	0.394101	0.202341	2.74127	-0.929495	0.971799	0.975064	F	12	11.7	Control
1522	2.25244	2.38459	2.64904	0.0912195	-0.705113	2.10628	2.10628	0.208822	2.38459	0.0898915	1.03467	0.909632	1.03154	1.04125	0.349549	0.205055	2.64904	-1.05325	0.973767	0.977051	F	12	11.7	Control
1523	1.75271	1.45367	0.80636	0.849263	-1.09711	1.58736	1.58736	1.50226	1.45367	1.47062	-0.397508	-0.728403	1.13042	-0.397841	0.3543	0.266923	0.80636	-0.229644	-0.315218	-0.315845	F	14	10.8	Control
1524	2.60191	2.45304	1.38368	0.931959	-1.75521	2.54054	2.54054	1.9214	2.45304	2.04646	-0.126225	-0.169194	0.256304	-0.130047	-0.0284797	-0.125227	1.38368	-0.597045	-0.0528333	-0.0549541	F	14	10.8	Control
1525	2.50211	2.48891	1.51763	0.772849	-1.69585	2.27615	2.27615	1.39969	2.48891	1.6654	-0.744168	-1.04154	1.65928	-0.741754	0.0739902	0.567374	1.51763	-0.685471	-0.663397	-0.662695	F	14	10.8	Control
1526	2.01971	1.91511	0.936755	0.754282	-1.31196	1.86268	1.86268	1.62378	1.91511	1.8669	-0.968665	-1.16277	0.957638	-0.970906	-0.0383367	0.302317	0.936755	-0.289851	-0.894466	-0.896215	F	14	10.8	Control
1527	0.72159	1.29782	0.762902	3.06066	-2.08418	1.22932	1.22932	0.85764	1.29782	1.07167	-0.968443	-1.30481	0.674656	-0.971524	-0.0786216	0.247062	0.762902	-0.53504	-0.893864	-0.896028	F	14	10.8	Control
1528	1.37185	1.07354	0.645814	0.810925	-1.01116	1.50985	1.50985	3.27545	1.07354	3.22933	-1.04978	-1.17727	0.665601	-1.05524	1.40825	0.114464	0.645814	0.0867467	-0.978815	-0.982462	F	14	10.8	Control
1529	0.716713	0.542473	0.162218	0.884351	-1.46238	0.706578	0.706578	2.69182	0.542473	2.77144	-0.434455	-0.521856	0.55821	-0.439096	0.560897	-0.0471985	0.162218	-0.0885677	-0.349329	-0.352078	F	14	10.8	Control
1530	1.49681	1.31346	0.775525	0.870386	-1.58751	1.48966	1.48966	1.88605	1.31346	2.08164	-0.593886	-0.82504	0.255214	-0.599551	-0.377424	-0.0566448	0.775525	-0.238891	-0.50704	-0.510398	F	14	10.8	Control
1531	1.91653	1.70178	1.1522	0.811469	-1.69429	1.88605	1.88605	1.74277	1.70178	2.18037	-0.0317315	-0.448163	0.524258	-0.0336709	-0.445741	-0.0157613	1.1522	-0.497828	0.0192761	0.0180613	F	14	10.8	Control
1532	1.90047	1.58798	1.06982	0.773019	-1.5371	2.03491	2.03491	3.29255	1.58798	3.08979	-1.02081	-1.09464	0.229872	-1.03002	-0.840597	-0.135972	1.06982	-0.0951447	-0.946042	-0.951546	F	14	10.8	Control
1533	2.58086	2.15579	1.51506	0.794565	-1.58209	2.82324	2.82324	3.2185	2.15579	3.25396	-0.310363	-0.646898	0.312515	-0.313889	-0.933027	-0.0152576	1.51506	-0.122907	-0.229013	-0.231105	F	14	10.8	Control
1534	2.31786	1.9847	1.24315	0.779415	-1.52262	2.47908	2.47908	2.53765	1.9847	2.71466	0.405768	0.229325	0.0911877	0.405322	-1.05273	-0.115549	1.24315	0.112896	0.417063	0.416859	F	14	10.8	Control
1535	2.30325	2.13401	1.55744	0.883669	-1.85306	2.2926	2.2926	1.59604	2.13401	1.97306	-0.280398	-0.631248	0.647595	-0.280933	0.297766	0.207379	1.55744	-0.389147	-0.216931	-0.217679	F	14	10.8	Control
1536	2.69672	2.51471	1.72832	0.850153	-1.80767	2.69717	2.69717	2.36496	2.51471	2.6569	0.182128	-0.135827	0.489152	0.182136	0.208798	0.0455403	1.72832	-0.155613	0.231747	0.231635	F	14	10.8	Control
1537	2.43698	2.20775	1.50444	0.881356	-1.82592	2.47077	2.47077	2.15687	2.20775	2.35231	0.422985	0.0194213	0.509509	0.42544	0.188579	0.142729	1.50444	-0.264797	0.431084	0.432155	F	14	10.8	Control
1538	2.84504	2.57226	1.48395	0.815694	-1.98375	2.83219	2.83219	1.4723	2.57226	1.8903	-0.0277284	-0.143873	0.395554	-0.0289388	0.204125	0.0433649	1.48395	-0.405506	0.0385291	0.0377049	F	14	10.8	Control
1539	2.74102	2.58073	1.77809	0.835537	-1.84946	2.73658	2.73658	2.43807	2.58073	2.64887	-0.144972	-0.452411	0.563974	-0.146097	-0.19376	0.103861	1.77809	-0.339535	-0.0718689	-0.0727209	F	14	10.8	Control
1540	2.60191	2.45304	1.38368	0.931959	-1.75521	2.54054	2.54054	1.9214	2.45304	2.04646	-0.126225	-0.169194	0.256304	-0.130047	-0.0284797	-0.125227	1.38368	-0.597045	-0.0528333	-0.0549541	F	14	10.8	Control
1541	2.50211	2.48891	1.51763	0.772849	-1.69585	2.27615	2.27615	1.39969	2.48891	1.6654	-0.744168	-1.04154	1.65928	-0.741754	0.0739902	0.567374	1.51763	-0.685471	-0.663397	-0.662695	F	14	10.8	Control
1542	2.01971	1.91511	0.936755	0.754282	-1.31196	1.86268	1.86268	1.62378	1.91511	1.8669	-0.968665	-1.16277	0.957638	-0.970906	-0.0383367	0.302317	0.936755	-0.289851	-0.894466	-0.896215	F	14	10.8	Control
1543	0.72159	1.29782	0.762902	3.06066	-2.08418	1.22932	1.22932	0.85764	1.29782	1.07167	-0.968443	-1.30481	0.674656	-0.971524	-0.0786216	0.247062	0.762902	-0.53504	-0.893864	-0.896028	F	14	10.8	Control
1544	1.37185	1.07354	0.645814	0.810925	-1.01116	1.50985	1.50985	3.27545	1.07354	3.22933	-1.04978	-1.17727	0.665601	-1.05524	1.40825	0.114464	0.645814	0.0867467	-0.978815	-0.982462	F	14	10.8	Control
1545	0.716713	0.542473	0.162218	0.884351	-1.46238	0.706578	0.706578	2.69182	0.542473	2.77144	-0.434455	-0.521856	0.55821	-0.439096	0.560897	-0.0471985	0.162218	-0.0885677	-0.349329	-0.352078	F	14	10.8	Control
1546	1.49681	1.31346	0.775525	0.870386	-1.58751	1.48966	1.48966	1.88605	1.31346	2.08164	-0.593886	-0.82504	0.255214	-0.599551	-0.377424	-0.0566448	0.775525	-0.238891	-0.50704	-0.510398	F	14	10.8	Control
1547	1.91653	1.70178	1.1522	0.811469	-1.69429	1.88605	1.88605	1.74277	1.70178	2.18037	-0.0317315	-0.448163	0.524258	-0.0336709	-0.445741	-0.0157613	1.1522	-0.497828	0.0192761	0.0180613	F	14	10.8	Control
1548	1.90047	1.58798	1.06982	0.773019	-1.5371	2.03491	2.03491	3.29255	1.58798	3.08979	-1.02081	-1.09464	0.229872	-1.03002	-0.840597	-0.135972	1.06982	-0.0951447	-0.946042	-0.951546	F	14	10.8	Control
1549	2.58086	2.15579	1.51506	0.794565	-1.58209	2.82324	2.82324	3.2185	2.15579	3.25396	-0.310363	-0.646898	0.312515	-0.313889	-0.933027	-0.0152576	1.51506	-0.122907	-0.229013	-0.231105	F	14	10.8	Control
1550	2.31786	1.9847	1.24315	0.779415	-1.52262	2.47908	2.47908	2.53765	1.9847	2.71466	0.405768	0.229325	0.0911877	0.405322	-1.05273	-0.115549	1.24315	0.112896	0.417063	0.416859	F	14	10.8	Control
1551	2.30325	2.13401	1.55744	0.883669	-1.85306	2.2926	2.2926	1.59604	2.13401	1.97306	-0.280398	-0.631248	0.647595	-0.280933	0.297766	0.207379	1.55744	-0.389147	-0.216931	-0.217679	F	14	10.8	Control
1552	2.69672	2.51471	1.72832	0.850153	-1.80767	2.69717	2.69717	2.36496	2.51471	2.6569	0.182128	-0.135827	0.489152	0.182136	0.208798	0.0455403	1.72832	-0.155613	0.231747	0.231635	F	14	10.8	Control
1553	2.43698	2.20775	1.50444	0.881356	-1.82592	2.47077	2.47077	2.15687	2.20775	2.35231	0.422985	0.0194213	0.509509	0.42544	0.188579	0.142729	1.50444	-0.264797	0.431084	0.432155	F	14	10.8	Control
1554	2.84504	2.57226	1.48395	0.815694	-1.98375	2.83219	2.83219	1.4723	2.57226	1.8903	-0.0277284	-0.143873	0.395554	-0.0289388	0.204125	0.0433649	1.48395	-0.405506	0.0385291	0.0377049	F	14	10.8	Control
1555	2.74102	2.58073	1.77809	0.835537	-1.84946	2.73658	2.73658	2.43807	2.58073	2.64887	-0.144972	-0.452411	0.563974	-0.146097	-0.19376	0.103861	1.77809	-0.339535	-0.0718689	-0.0727209	F	14	10.8	Control
1556	1.69068	1.99491	2.37167	-0.747774	0.1334	1.79548	1.79548	-0.498249	1.99491	-0.501842	0.788094	0.777131	-0.0457798	0.788955	-0.178215	-0.223536	2.37167	-0.75479	0.767219	0.767934	F	14	10.8	Control
1557	1.05574	1.33736	1.55757	-0.768244	0.38369	1.08835	1.08835	-0.445746	1.33736	-0.396193	0.797636	0.771993	0.0160673	0.798988	0.224513	-0.180792	1.55757	-0.669777	0.775191	0.77612	F	14	10.8	Control
1558	1.72199	2.00175	2.39768	-0.658218	0.301653	1.66417	1.66417	-0.378909	2.00175	-0.343759	0.749241	0.761412	-0.0581044	0.749746	-0.0402104	-0.23362	2.39768	-0.517092	0.733993	0.734522	F	14	10.8	Control
1559	1.67456	1.90792	2.21904	-0.16772	-0.218222	1.601	1.601	-0.314147	1.90792	-0.296008	0.780152	0.797383	-0.033725	0.780685	-0.430182	-0.250899	2.21904	-0.896088	0.760545	0.761115	F	14	10.8	Control
1560	1.72626	2.01065	2.3561	-0.606435	0.191447	1.71745	1.71745	-0.452564	2.01065	-0.451045	0.791718	0.787409	-0.0419162	0.792551	-0.0905565	-0.228677	2.3561	-0.487862	0.770336	0.771043	F	14	10.8	Control
1561	1.25123	1.38802	1.56386	-0.00514023	-0.579374	1.21191	1.21191	-0.121556	1.38802	-0.170316	1.00982	0.863883	0.816175	1.01606	0.627354	0.183805	1.56386	-0.661672	0.935449	0.938484	F	14	10.8	Control
1562	1.74477	2.07517	2.03362	0.5422	-0.611611	1.71724	1.71724	0.144614	2.07517	0.15176	-1.30868	-1.20973	1.66782	-1.30176	1.23663	0.912945	2.03362	-0.573108	-1.26777	-1.26515	F	14	10.8	Control
1563	1.48117	1.70219	1.69291	0.188893	-0.714351	1.52017	1.52017	-0.264433	1.70219	-0.248515	-1.91768	-1.87384	3.10081	-1.87885	0.891984	2.38122	1.69291	-0.898081	-2.01562	-1.99347	F	14	10.8	Control
1564	1.70397	1.89142	1.91782	0.0834677	-0.771392	1.65971	1.65971	-0.0781496	1.89142	-0.0471034	-2.25658	-1.96865	2.03345	-2.23898	1.1988	1.21282	1.91782	-0.625998	-2.42992	-2.41934	F	14	10.8	Control
1565	1.80636	1.95878	1.97679	-2.74751e-05	-0.671598	1.73516	1.73516	-0.10988	1.95878	-0.16454	-1.40085	-1.35582	2.34605	-1.38424	1.01603	1.4687	1.97679	-0.76546	-1.37657	-1.36865	F	14	10.8	Control
1566	1.15887	0.905877	0.458334	0.999935	-0.933139	1.30752	1.30752	3.4732	0.905877	3.32922	-0.126119	-0.13474	0.30079	-0.130205	-0.59878	-0.14692	0.458334	-0.680065	-0.0525974	-0.0548465	M	6	11.7	Control
1567	0.796733	0.518745	-0.0109156	0.927826	-0.880773	0.822256	0.822256	5.36151	0.518745	4.69466	-0.0532068	-0.0712551	0.367908	-0.056767	-0.368813	-0.14034	-0.0109156	-0.76138	0.0157529	0.0138032	M	6	11.7	Control
1568	0.778438	0.511226	0.0782658	0.926564	-1.17165	0.802702	0.802702	2.78253	0.511226	2.58315	-0.248042	-0.170711	0.100923	-0.25343	-0.108563	-0.191311	0.0782658	-0.508797	-0.168072	-0.17105	M	6	11.7	Control
1569	0.894741	0.627632	0.270908	0.948361	-1.00264	0.935426	0.935426	2.42201	0.627632	2.3091	-0.236175	-0.302996	0.15446	-0.241433	-0.391639	-0.186734	0.270908	-0.324639	-0.156825	-0.159731	M	6	11.7	Control
1570	1.71418	1.42414	0.785794	0.992746	-1.17927	1.63508	1.63508	2.70975	1.42414	2.37367	0.00456384	-0.179275	0.365735	0.00232006	-0.818751	-0.0591991	0.785794	-0.734946	0.0691128	0.067844	M	6	11.7	Control
1571	1.0609	0.789021	0.483559	0.896309	-0.983383	0.913772	0.913772	0.656084	0.789021	0.640998	-0.125311	-0.242741	0.144723	-0.12905	-0.306441	-0.118873	0.483559	0.128118	-0.0520075	-0.054078	M	6	11.7	Control
1572	1.08196	0.824971	0.558407	0.85333	-1.04048	0.927646	0.927646	1.25927	0.824971	1.23079	0.0627131	-0.153582	0.391065	0.0609479	-0.450548	-0.0478072	0.558407	-0.541243	0.122878	0.121885	M	6	11.7	Control
1573	1.33418	1.04615	0.43161	0.888513	-1.0031	1.1956	1.1956	1.66152	1.04615	1.41561	-0.0675583	-0.171867	0.4131	-0.070709	-0.115669	-0.0990719	0.43161	-0.627947	0.00209571	0.000342733	M	6	11.7	Control
1574	0.914004	0.461431	0.15517	0.927885	-1.01699	0.949885	0.949885	0.799392	0.461431	0.855128	-0.332576	-0.495644	0.359432	-0.337081	-0.25179	-0.081775	0.15517	0.229025	-0.265322	-0.268002	M	6	11.7	Control
1575	0.665817	0.403182	-0.0839553	0.891486	-0.855138	0.607298	0.607298	1.31269	0.403182	1.28785	-0.140674	-0.353062	0.302886	-0.144205	-1.06435	-0.094362	-0.0839553	0.399639	-0.0666856	-0.068637	M	6	11.7	Control
1576	-0.126987	-0.334223	-0.529229	0.900682	-0.860043	-0.166319	-0.166319	1.12888	-0.334223	1.17756	0.127269	0.0399761	0.0441602	0.124682	-1.01398	-0.152261	-0.529229	0.598268	0.182776	0.181451	M	6	11.7	Control
1577	0.548882	0.307393	0.112078	0.854345	-0.939934	0.417488	0.417488	0.471095	0.307393	0.508666	-0.0174445	-0.145017	0.10384	-0.0209006	-0.798944	-0.15001	0.112078	0.260447	0.0491464	0.0473179	M	6	11.7	Control
1578	0.249225	0.0646772	-0.245467	0.748099	-0.818041	0.0932236	0.0932236	0.498547	0.0646772	0.43939	-0.313489	-0.476	0.0358636	-0.31872	-0.160892	-0.147257	-0.245467	0.153561	-0.231213	-0.234141	M	6	11.7	Control
1579	1.15887	0.905877	0.458334	0.999935	-0.933139	1.30752	1.30752	3.4732	0.905877	3.32922	-0.126119	-0.13474	0.30079	-0.130205	-0.59878	-0.14692	0.458334	-0.680065	-0.0525974	-0.0548465	M	6	11.7	Control
1580	0.796733	0.518745	-0.0109156	0.927826	-0.880773	0.822256	0.822256	5.36151	0.518745	4.69466	-0.0532068	-0.0712551	0.367908	-0.056767	-0.368813	-0.14034	-0.0109156	-0.76138	0.0157529	0.0138032	M	6	11.7	Control
1581	0.778438	0.511226	0.0782658	0.926564	-1.17165	0.802702	0.802702	2.78253	0.511226	2.58315	-0.248042	-0.170711	0.100923	-0.25343	-0.108563	-0.191311	0.0782658	-0.508797	-0.168072	-0.17105	M	6	11.7	Control
1582	0.894741	0.627632	0.270908	0.948361	-1.00264	0.935426	0.935426	2.42201	0.627632	2.3091	-0.236175	-0.302996	0.15446	-0.241433	-0.391639	-0.186734	0.270908	-0.324639	-0.156825	-0.159731	M	6	11.7	Control
1583	1.71418	1.42414	0.785794	0.992746	-1.17927	1.63508	1.63508	2.70975	1.42414	2.37367	0.00456384	-0.179275	0.365735	0.00232006	-0.818751	-0.0591991	0.785794	-0.734946	0.0691128	0.067844	M	6	11.7	Control
1584	1.0609	0.789021	0.483559	0.896309	-0.983383	0.913772	0.913772	0.656084	0.789021	0.640998	-0.125311	-0.242741	0.144723	-0.12905	-0.306441	-0.118873	0.483559	0.128118	-0.0520075	-0.054078	M	6	11.7	Control
1585	1.08196	0.824971	0.558407	0.85333	-1.04048	0.927646	0.927646	1.25927	0.824971	1.23079	0.0627131	-0.153582	0.391065	0.0609479	-0.450548	-0.0478072	0.558407	-0.541243	0.122878	0.121885	M	6	11.7	Control
1586	1.33418	1.04615	0.43161	0.888513	-1.0031	1.1956	1.1956	1.66152	1.04615	1.41561	-0.0675583	-0.171867	0.4131	-0.070709	-0.115669	-0.0990719	0.43161	-0.627947	0.00209571	0.000342733	M	6	11.7	Control
1587	0.914004	0.461431	0.15517	0.927885	-1.01699	0.949885	0.949885	0.799392	0.461431	0.855128	-0.332576	-0.495644	0.359432	-0.337081	-0.25179	-0.081775	0.15517	0.229025	-0.265322	-0.268002	M	6	11.7	Control
1588	0.665817	0.403182	-0.0839553	0.891486	-0.855138	0.607298	0.607298	1.31269	0.403182	1.28785	-0.140674	-0.353062	0.302886	-0.144205	-1.06435	-0.094362	-0.0839553	0.399639	-0.0666856	-0.068637	M	6	11.7	Control
1589	-0.126987	-0.334223	-0.529229	0.900682	-0.860043	-0.166319	-0.166319	1.12888	-0.334223	1.17756	0.127269	0.0399761	0.0441602	0.124682	-1.01398	-0.152261	-0.529229	0.598268	0.182776	0.181451	M	6	11.7	Control
1590	0.548882	0.307393	0.112078	0.854345	-0.939934	0.417488	0.417488	0.471095	0.307393	0.508666	-0.0174445	-0.145017	0.10384	-0.0209006	-0.798944	-0.15001	0.112078	0.260447	0.0491464	0.0473179	M	6	11.7	Control
1591	0.249225	0.0646772	-0.245467	0.748099	-0.818041	0.0932236	0.0932236	0.498547	0.0646772	0.43939	-0.313489	-0.476	0.0358636	-0.31872	-0.160892	-0.147257	-0.245467	0.153561	-0.231213	-0.234141	M	6	11.7	Control
1592	-0.0433701	0.0588583	0.214918	-1.31564	0.81687	0.0615274	0.0615274	-0.830892	0.0588583	-0.893779	1.03126	0.84736	0.50464	1.03551	0.0361002	-0.0357346	0.214918	-0.841721	0.971868	0.974201	M	6	11.7	Control
1593	-0.211865	-0.0832021	0.0214715	-1.5878	0.949482	-0.0481919	-0.0481919	-0.823713	-0.0832021	-0.918222	1.0697	0.840901	0.313908	1.0741	0.441953	-0.0444664	0.0214715	-0.409242	1.00392	1.00634	M	6	11.7	Control
1594	0.00175257	0.107887	0.253622	-0.936564	0.52286	0.107381	0.107381	-0.722533	0.107887	-0.8179	1.06538	0.883635	0.130253	1.0697	0.636706	-0.0516131	0.253622	-0.113619	1.00037	1.00275	M	6	11.7	Control
1595	0.00252653	0.0907885	0.267251	-0.715293	0.37076	0.0504498	0.0504498	-0.701549	0.0907885	-0.75519	1.05993	0.910434	0.30894	1.06423	0.663188	-0.0494725	0.267251	-0.516658	0.995821	0.998188	M	6	11.7	Control
1596	0.000422539	0.079373	0.223682	-0.565987	0.384194	0.00223097	0.00223097	-0.396362	0.079373	-0.523619	1.02874	0.908721	0.117494	1.03255	0.183128	-0.080366	0.223682	-0.365908	0.969947	0.972092	M	6	11.7	Control
1597	0.18217	0.271821	0.399524	0.171525	-0.614597	0.1168	0.1168	0.454588	0.271821	0.234211	0.90297	0.824789	0.943336	0.908065	0.307962	0.13092	0.399524	-1.17562	0.863406	0.865979	M	6	11.7	Control
1598	0.0467429	0.0890275	0.255784	-0.213167	-0.207482	0.0245431	0.0245431	-0.248288	0.0890275	-0.353205	0.90514	0.823076	0.982587	0.910653	0.419626	0.172175	0.255784	-1.09284	0.865059	0.867806	M	6	11.7	Control
1599	-0.00186324	0.024672	0.122366	0.189718	-0.516927	-0.0694435	-0.0694435	-0.147025	0.024672	-0.18627	0.893168	0.849983	0.862107	0.898643	0.917238	0.17538	0.122366	-0.772424	0.854934	0.857641	M	6	11.7	Control
1600	-0.363601	-0.339811	-0.272526	0.137818	-0.181432	-0.444579	-0.444579	0.278417	-0.339811	0.0766161	0.911826	0.82338	1.12394	0.918206	0.494647	0.256518	-0.272526	-1.04659	0.870388	0.873496	M	6	11.7	Control
1601	0.830096	0.722277	0.338454	0.654504	-1.04453	0.640618	0.640618	0.171795	0.722277	0.388037	-0.503648	-1.0335	0.49626	-0.505487	-0.0394384	0.191013	0.338454	0.0715743	-0.434003	-0.435458	F	6	10.1	Anemia
1602	0.616637	0.334151	-0.0749145	1.00996	-0.780166	0.632837	0.632837	1.23876	0.334151	1.39041	-0.717602	-0.746031	0.290893	-0.724165	-0.493469	-0.071571	-0.0749145	0.181248	-0.631661	-0.635574	F	6	10.1	Anemia
1603	0.0972617	-0.020601	-0.226737	0.761599	-0.975222	-0.0204901	-0.0204901	1.14687	-0.020601	1.22082	-0.740249	-0.81305	0.383584	-0.744407	-1.05521	0.105728	-0.226737	-0.504273	-0.670544	-0.673238	F	6	10.1	Anemia
1604	0.551076	0.343075	0.0325803	0.851379	-1.15944	0.475239	0.475239	0.650353	0.343075	0.837835	-0.636035	-0.622917	1.15379	-0.638102	-0.557508	0.219561	0.0325803	-1.01854	-0.565919	-0.567563	F	6	10.1	Anemia
1605	0.0652226	-0.0537295	-0.255343	0.764147	-0.978169	-0.0825388	-0.0825388	0.346472	-0.0537295	0.244381	-0.699215	-0.994617	0.943567	-0.700448	-1.16557	0.298851	-0.255343	-0.268062	-0.630308	-0.631421	F	6	10.1	Anemia
1606	-0.47721	-0.532687	-0.733715	0.813359	-1.21323	-0.553078	-0.553078	3.00328	-0.532687	2.64743	-0.753588	-0.681352	0.0441497	-0.761217	-0.219657	-0.131954	-0.733715	-0.369743	-0.66786	-0.672348	F	6	10.1	Anemia
1607	-0.384391	-0.54723	-0.673025	0.827472	-0.57135	-0.440666	-0.440666	1.29342	-0.54723	1.29277	-0.491615	-0.744533	0.321828	-0.496885	-0.445216	-0.0701086	-0.673025	-0.173175	-0.405325	-0.408403	F	6	10.1	Anemia
1608	0.778605	0.696113	0.292968	0.805519	-1.18193	0.652056	0.652056	1.8183	0.696113	1.82264	-0.5255	-0.989245	0.565171	-0.527136	-0.253318	0.213747	0.292968	0.350424	-0.44079	-0.442068	F	6	10.1	Anemia
1609	0.0657958	-0.165236	-0.349098	0.84712	-0.761094	0.00207645	0.00207645	1.37052	-0.165236	1.29802	-0.390857	-0.579684	0.486786	-0.395377	-1.1521	-0.0569308	-0.349098	-0.168502	-0.306683	-0.309311	F	6	10.1	Anemia
1610	-0.37163	-0.594812	-0.700584	0.913886	0.073042	-0.294128	-0.294128	1.95784	-0.594812	2.01595	-1.10604	-0.900496	-0.0581984	-1.11703	0.764922	-0.217798	-0.700584	0.477229	-1.03635	-1.04293	F	6	10.1	Anemia
1611	2.49444	2.10264	1.30691	0.747445	-1.49275	2.37319	2.37319	0.360059	2.10264	0.6327	-0.295537	-0.509866	0.296855	-0.299691	-1.06849	-0.0711804	1.30691	-0.070755	-0.229784	-0.232222	F	6	10.1	Anemia
1612	2.77603	2.41866	1.50309	0.844427	-1.62706	2.79731	2.79731	1.38237	2.41866	1.63879	-0.238306	-0.431072	0.198883	-0.242147	-0.534966	-0.0728655	1.50309	-0.0298238	-0.159527	-0.16173	F	6	10.1	Anemia
1613	2.20822	1.86361	1.45698	0.835118	-1.57575	2.20313	2.20313	1.20348	1.86361	1.40616	-0.965575	-1.04688	0.179039	-0.974304	-0.907122	-0.124733	1.45698	1.0378	-0.88777	-0.892961	F	6	10.1	Anemia
1614	1.81824	1.50735	0.935079	0.902551	-1.14572	1.85278	1.85278	1.98953	1.50735	2.01499	-0.481328	-0.627734	0.624756	-0.485294	-0.192211	0.0233032	0.935079	-0.1206	-0.410873	-0.413396	F	6	10.1	Anemia
1615	-0.141661	-0.0937645	-0.198166	0.725098	-0.975973	-0.222856	-0.222856	0.732755	-0.0937645	0.649564	-2.65144	-2.22277	0.588695	-2.65521	1.45079	0.285029	-0.198166	-0.299662	-2.97443	-2.9767	F	6	10.1	Anemia
1616	-0.456103	-0.457007	-0.348868	0.371283	-0.813045	-0.50795	-0.50795	-0.255248	-0.457007	-0.292127	0.295987	0.437673	-0.537135	0.29244	0.69526	-0.33335	-0.348868	0.149344	0.336685	0.335034	F	6	10.1	Anemia
1617	-0.313983	-0.322291	-0.223658	0.38628	-0.802896	-0.393136	-0.393136	-0.00270366	-0.322291	-0.0591766	0.290056	0.444525	-0.397644	0.286768	0.442098	-0.306508	-0.223658	-0.45846	0.331245	0.329704	F	6	10.1	Anemia
1618	-0.381045	-0.255785	-0.219791	1.32322	-1.18658	-0.337154	-0.337154	0.314631	-0.255785	0.295791	-2.60529	-2.0412	0.209588	-2.61795	1.17451	-0.0115031	-0.219791	-0.342118	-2.90008	-2.90847	F	6	10.1	Anemia
1619	-0.48043	-0.470403	-0.512785	0.698874	-0.911257	-0.539527	-0.539527	0.270047	-0.470403	0.181297	-2.44167	-2.13066	0.533491	-2.44933	1.21559	0.170213	-0.512785	-0.37574	-2.67884	-2.68404	F	6	10.1	Anemia
1620	0.549021	0.780671	0.803421	1.31272	-0.61758	0.631449	0.631449	-0.014672	0.780671	-0.0848791	-2.6782	-2.11132	0.279787	-2.69526	-0.374363	-0.155351	0.803421	-1.02839	-3.00545	-3.0167	F	6	10.1	Anemia
1621	-0.164739	-0.162479	-0.0433161	-0.0176301	-0.249543	-0.230537	-0.230537	-0.325808	-0.162479	-0.357821	-1.93995	-1.62395	1.16696	-1.9464	0.0755344	0.215168	-0.0433161	-1.07741	-2.0049	-2.00925	F	6	10.1	Anemia
1622	0.426611	0.428481	0.46382	0.351605	-0.690405	0.34684	0.34684	-0.346341	0.428481	-0.364295	-2.60323	-2.17672	0.526547	-2.61727	-0.657372	-0.0587081	0.46382	-1.08135	-2.89648	-2.90542	F	6	10.1	Anemia
1623	0.40675	0.506958	0.542138	0.596084	-0.493915	0.39425	0.39425	-0.248325	0.506958	-0.314501	-2.71489	-2.17177	0.485816	-2.72965	-0.773384	-0.0793583	0.542138	-1.15187	-3.06266	-3.07205	F	6	10.1	Anemia
1624	0.847338	0.832776	0.841977	0.314892	-0.653723	0.697348	0.697348	-0.148983	0.832776	-0.185207	-2.72106	-2.22739	0.703929	-2.73384	-0.692692	-0.0159181	0.841977	-1.20906	-3.08334	-3.09126	F	6	10.1	Anemia
1625	0.821919	0.994833	1.31442	-0.110549	-0.223531	0.690356	0.690356	-0.294443	0.994833	-0.244978	0.640308	0.79426	-0.706769	0.638606	-0.345145	-0.378193	1.31442	-0.668498	0.640721	0.640209	F	7	11.2	Control
1626	0.670058	0.757378	0.933837	0.111317	-0.422976	0.476985	0.476985	-0.0288962	0.757378	0.118869	0.632597	0.772296	-0.720432	0.630784	-0.590935	-0.383866	0.933837	-0.535075	0.634045	0.633476	F	7	11.2	Control
1627	-0.0093512	0.126353	0.453474	-0.627316	0.0923405	0.0235524	0.0235524	-0.79468	0.126353	-0.726545	0.605363	0.747405	-0.736291	0.603395	0.0928893	-0.380841	0.453474	-0.194398	0.610385	0.609725	F	7	11.2	Control
1628	0.541324	0.703341	0.600337	-0.84637	0.442145	0.528953	0.528953	-0.808213	0.703341	-0.739371	-0.278935	-0.0284325	-0.505917	-0.286381	0.327834	-0.338442	0.600337	-0.403936	-0.196762	-0.200759	F	7	11.2	Control
1629	0.693684	0.902353	1.40984	-1.30576	0.736969	0.79101	0.79101	-0.921754	0.902353	-0.87828	0.60908	0.713646	-0.71919	0.607183	-0.107844	-0.376497	1.40984	-0.385438	0.613584	0.612962	F	7	11.2	Control
1630	1.48889	1.78809	2.1773	-0.856039	0.282326	1.54725	1.54725	-0.727317	1.78809	-0.658586	-0.380748	-0.185824	-0.530854	-0.388921	-0.0198237	-0.342223	2.1773	-0.451529	-0.295063	-0.299508	F	7	11.2	Control
1631	-0.49762	-0.360887	-0.0397916	-1.39316	1.86355	-0.365962	-0.365962	-1.12328	-0.360887	-1.09122	0.624523	0.741767	-0.707727	0.622726	-0.225831	-0.377015	-0.0397916	-0.297109	0.626994	0.626434	F	7	11.2	Control
1632	2.59707	2.5026	2.75165	0.291961	-0.273295	2.20693	2.20693	-0.146791	2.5026	0.0544594	-1.70954	-1.21125	-0.551995	-1.72669	-0.381086	-0.356173	2.75165	0.0538096	-1.71688	-1.72755	F	7	11.2	Control
1633	2.65008	2.46788	2.59481	0.511891	-0.678852	2.31088	2.31088	-0.171973	2.46788	0.0902363	0.835535	0.961019	-0.72985	0.835125	0.656701	-0.381968	2.59481	-0.417057	0.808328	0.808549	F	7	11.2	Control
1634	2.21586	2.06697	2.25795	0.565481	-0.708067	1.9457	1.9457	-0.174267	2.06697	0.0396218	0.519051	0.714057	-0.792599	0.516371	-0.240466	-0.392569	2.25795	-0.248203	0.535024	0.53397	F	7	11.2	Control
1635	2.11423	2.09624	2.36747	0.132979	-0.326193	1.74979	1.74979	-0.324486	2.09624	-0.118934	0.719154	0.847664	-0.773672	0.717897	-0.0584378	-0.387268	2.36747	-0.220013	0.708822	0.708574	F	7	11.2	Control
1636	2.03207	2.0046	2.13657	0.234922	-0.422786	1.69415	1.69415	-0.130408	2.0046	0.105542	-0.109123	0.136506	-0.588379	-0.115894	-0.0515047	-0.375949	2.13657	-0.706154	-0.0509737	-0.0545584	F	7	11.2	Control
1637	0.391188	0.470379	0.746185	-0.396081	0.43908	0.210209	0.210209	-0.625899	0.470379	-0.506515	0.781432	0.8783	-0.783805	0.780581	-0.214668	-0.389154	0.746185	-0.38754	0.762241	0.762226	F	7	11.2	Control
1638	2.36337	2.15655	1.54893	0.804103	-1.79817	2.18946	2.18946	0.476877	2.15655	0.818874	0.311454	0.0687036	0.220305	0.309977	-0.200592	-0.155872	1.54893	-0.442494	0.333205	0.332452	F	7	11.2	Control
1639	2.40756	2.33112	1.7692	0.817009	-1.80613	2.2801	2.2801	1.85727	2.33112	2.25219	-0.40552	-0.475608	0.0383283	-0.411233	-0.133776	-0.141714	1.7692	0.0990978	-0.320493	-0.323737	F	7	11.2	Control
1640	1.75117	1.54544	1.27163	0.817986	-1.72202	1.63305	1.63305	0.51293	1.54544	0.794406	-0.106216	-0.235605	-0.295811	-0.111319	-0.237239	-0.240492	1.27163	0.681358	-0.0333553	-0.0360607	F	7	11.2	Control
1641	1.25944	1.03888	0.783066	0.784769	-1.4162	1.13842	1.13842	0.699539	1.03888	0.950415	-0.700696	-0.628751	0.251613	-0.708467	0.235969	-0.163678	0.783066	-0.155452	-0.613779	-0.61831	F	7	11.2	Control
1642	3.34592	2.8776	2.53018	0.89345	-1.79294	3.38711	3.38711	0.983966	2.8776	1.2912	-1.86696	-1.43392	-0.522807	-1.88452	-0.631095	-0.32721	2.53018	0.311416	-1.90753	-1.91864	F	7	11.2	Control
1643	0.775307	0.608268	0.477054	0.812281	-1.27702	0.615721	0.615721	0.542741	0.608268	0.515103	1.64248	1.63469	-0.826122	1.64752	-0.34772	-0.388294	0.477054	0.116708	1.4698	1.47296	F	7	11.2	Control
1644	0.309295	0.15667	-0.152862	0.736509	-0.923349	0.158662	0.158662	0.173937	0.15667	0.354285	1.58166	1.5833	-0.621448	1.58632	-0.489116	-0.385145	-0.152862	-0.817264	1.42155	1.42451	F	7	11.2	Control
1645	-0.534109	-0.596485	-0.610503	0.612523	-0.673395	-0.65736	-0.65736	0.375221	-0.596485	0.434052	1.46679	1.50683	-0.673488	1.47066	-0.882965	-0.385251	-0.610503	-1.18603	1.32978	1.33233	F	7	11.2	Control
1646	0.252215	0.286139	0.227161	1.32387	-1.28176	0.237197	0.237197	0.933828	0.286139	1.0899	1.73514	1.70149	-0.675691	1.74088	-1.35617	-0.38148	0.227161	-0.504992	1.54282	1.54633	F	7	11.2	Control
1647	0.777181	1.188	0.903909	3.46694	-0.882214	1.53295	1.53295	0.633598	1.188	0.71309	-1.34694	-0.942819	-0.065331	-1.35982	0.964861	-0.245539	0.903909	0.292239	-1.30003	-1.30788	F	7	11.2	Control
1648	1.40487	1.13283	0.838404	0.912405	-1.15057	1.32122	1.32122	0.646521	1.13283	0.812515	-1.37491	-1.08933	-0.0272928	-1.38757	0.487979	-0.223624	0.838404	-0.224332	-1.34473	-1.35254	F	7	11.2	Control
1649	1.66783	1.38616	1.07829	1.04837	-1.19151	1.66479	1.66479	1.01128	1.38616	1.29512	-0.913848	-0.647682	0.127433	-0.923075	0.465296	-0.177276	1.07829	-0.462504	-0.832992	-0.838482	F	7	11.2	Control
1650	1.4132	1.13416	1.06503	0.831653	-1.4539	1.31571	1.31571	0.242094	1.13416	0.554308	0.103037	0.152333	-0.143538	0.0991415	0.517077	-0.252191	1.06503	-0.296521	0.161103	0.159126	F	7	11.2	Control
1651	0.884629	0.591316	0.254147	0.998128	-1.01379	0.847597	0.847597	1.11384	0.591316	1.16796	-0.183234	-0.607678	1.18572	-0.18117	-1.16099	0.37814	0.254147	-0.45406	-0.125326	-0.12468	F	7	11	Control
1652	0.602826	0.475917	0.0570982	0.852263	-0.768136	0.458883	0.458883	1.36	0.475917	1.33042	-0.11902	-0.488969	1.37468	-0.115812	-0.809127	0.44787	0.0570982	-0.795713	-0.0494062	-0.0481124	F	7	11	Control
1653	-0.100988	-0.0409585	-0.428059	1.97403	-0.651569	-0.070432	-0.070432	0.717068	-0.0409585	0.689355	-0.859897	-1.07389	1.32517	-0.860983	-0.784788	0.352728	-0.428059	-0.686532	-0.781025	-0.782079	F	7	11	Control
1654	0.635418	0.370748	0.024331	1.06435	-0.660946	0.673468	0.673468	2.86344	0.370748	2.33262	-0.338336	-0.54755	0.959914	-0.339159	-1.47297	0.207263	0.024331	-0.593477	-0.257489	-0.258232	F	7	11	Control
1655	-0.175833	-0.319153	-0.537698	0.969453	-0.124869	-0.200642	-0.200642	3.82675	-0.319153	3.18597	-0.598111	-0.802772	1.17788	-0.600282	-1.78723	0.199359	-0.537698	-0.640252	-0.51306	-0.514566	F	7	11	Control
1656	1.65461	1.44876	0.956065	0.763545	-1.55228	1.52151	1.52151	0.426254	1.44876	0.681373	-0.354098	-0.973114	2.49614	-0.337201	-0.225005	1.58985	0.956065	-0.580948	-0.281423	-0.273576	F	7	11	Control
1657	1.26783	1.10291	0.581018	0.862855	-1.36921	1.14075	1.14075	0.970152	1.10291	0.936309	0.182289	-0.521856	3.12447	0.199431	-0.52095	1.55291	0.581018	-0.982367	0.224005	0.231844	F	7	11	Control
1658	1.60124	1.33695	0.800277	0.780424	-1.48983	1.4443	1.4443	0.37871	1.33695	0.571398	-0.165125	-0.980288	2.09371	-0.153825	-0.110839	1.12216	0.800277	-0.613604	-0.0968911	-0.0918328	F	7	11	Control
1659	1.80262	1.70096	0.891803	0.591355	-0.920294	1.54298	1.54298	0.329477	1.70096	0.54689	-0.136229	-0.627468	1.66473	-0.12492	0.318612	1.11718	0.891803	-0.374096	-0.0694347	-0.0644011	F	7	11	Control
1660	2.42721	2.12403	1.35771	0.769803	-1.59004	2.24335	2.24335	0.622748	2.12403	0.850809	0.5749	0.123908	1.52546	0.581953	0.301215	0.499354	1.35771	-0.512686	0.579832	0.58309	F	7	11	Control
1661	2.39718	2.20757	1.33487	0.76895	-1.74379	2.17703	2.17703	0.365865	2.20757	0.719325	0.608543	0.188999	1.72751	0.619984	0.255935	0.905316	1.33487	-0.654414	0.607269	0.612456	F	7	11	Control
1662	2.33342	2.14438	1.17884	0.693733	-1.51098	2.09806	2.09806	0.704429	2.14438	1.00772	0.432435	-0.17128	1.65338	0.442315	0.253329	0.826316	1.17884	-0.57763	0.452867	0.457309	F	7	11	Control
1663	1.97856	1.69274	1.39541	0.729347	-1.35402	1.83733	1.83733	0.727299	1.69274	1.02588	-0.433902	-0.373333	0.0439752	-0.440556	0.366927	-0.200213	1.39541	-0.470517	-0.347799	-0.351542	F	14	11.4	Control
1664	1.42792	1.28545	1.15555	0.623321	-1.16639	1.24861	1.24861	-0.241153	1.28545	-0.207264	-0.29594	-0.347728	0.155496	-0.300165	0.518552	-0.0765993	1.15555	-0.355283	-0.214741	-0.217188	F	14	11.4	Control
1665	2.80167	2.49924	2.19563	0.776842	-1.38057	2.54648	2.54648	0.0114868	2.49924	0.21013	-0.650995	-0.751385	0.403305	-0.65759	0.213754	-0.100468	2.19563	-0.486958	-0.563999	-0.56789	F	14	11.4	Control
1666	2.89794	2.62462	2.3728	0.770946	-1.25211	2.63188	2.63188	0.545482	2.62462	0.617167	-0.362014	-0.375134	0.292392	-0.366997	0.69958	-0.105445	2.3728	-0.283801	-0.278395	-0.281266	F	14	11.4	Control
1667	2.97091	2.59049	2.63005	0.816773	-1.36522	2.72534	2.72534	-0.194906	2.59049	-0.0316453	-1.15793	-0.983322	0.214103	-1.16847	0.678627	-0.17094	2.63005	-0.173998	-1.09278	-1.09915	F	14	11.4	Control
1668	4.92746	4.39753	3.96631	0.975424	-1.88157	5.0897	5.0897	1.78955	4.39753	1.99445	-0.473477	-0.380987	-0.119496	-0.480898	-0.130693	-0.239472	3.96631	-0.570892	-0.38637	-0.39054	F	14	11.4	Control
1669	4.1298	3.66882	3.13756	0.921868	-1.95219	4.21662	4.21662	1.239	3.66882	1.60569	0.0189433	0.0564099	0.0603434	0.0151478	-0.363985	-0.197736	3.13756	-0.601121	0.0832544	0.0812566	F	14	11.4	Control
1670	3.12181	2.74062	2.31153	0.859941	-1.59293	3.25363	3.25363	2.25592	2.74062	2.49508	0.00110042	0.07766	-0.201452	-0.00365515	-0.0437253	-0.26915	2.31153	-0.318839	0.0670942	0.0646294	F	14	11.4	Control
1671	3.66038	3.09967	2.50094	0.855389	-1.81735	3.80537	3.80537	1.87502	3.09967	2.04669	0.290089	0.260441	-0.521704	0.286573	-0.233872	-0.327098	2.50094	0.296464	0.331362	0.329727	F	14	11.4	Control
1672	6.97906	6.53596	6.00391	0.891932	-2.06527	7.0313	7.0313	1.42014	6.53596	1.81067	2.29497	2.16237	-0.656267	2.30454	-0.956913	-0.381141	6.00391	-0.677915	1.97271	1.97816	F	14	11.4	Control
1673	4.72525	4.26015	3.4621	0.882957	-1.8517	4.7802	4.7802	1.47236	4.26015	1.75477	0.274387	0.216405	-0.273285	0.27114	-0.758618	-0.293606	3.4621	-0.0739894	0.31705	0.315526	F	14	11.4	Control
1674	1.97856	1.69274	1.39541	0.729347	-1.35402	1.83733	1.83733	0.727299	1.69274	1.02588	-0.433902	-0.373333	0.0439752	-0.440556	0.366927	-0.200213	1.39541	-0.470517	-0.347799	-0.351542	F	14	11.4	Control
1675	1.42792	1.28545	1.15555	0.623321	-1.16639	1.24861	1.24861	-0.241153	1.28545	-0.207264	-0.29594	-0.347728	0.155496	-0.300165	0.518552	-0.0765993	1.15555	-0.355283	-0.214741	-0.217188	F	14	11.4	Control
1676	2.80157	2.4993	2.19581	0.777077	-1.3812	2.54667	2.54667	0.0115712	2.4993	0.210335	-0.650996	-0.751385	0.403342	-0.65759	0.213763	-0.100463	2.19581	-0.486983	-0.563997	-0.567889	F	14	11.4	Control
1677	2.89794	2.62462	2.3728	0.770946	-1.25211	2.63188	2.63188	0.545482	2.62462	0.617167	-0.362014	-0.375134	0.292392	-0.366997	0.69958	-0.105445	2.3728	-0.283801	-0.278395	-0.281266	F	14	11.4	Control
1678	2.97091	2.59049	2.63005	0.816773	-1.36522	2.72534	2.72534	-0.194906	2.59049	-0.0316453	-1.15793	-0.983322	0.214103	-1.16847	0.678627	-0.17094	2.63005	-0.173998	-1.09278	-1.09915	F	14	11.4	Control
1679	4.92746	4.39753	3.96631	0.975424	-1.88157	5.0897	5.0897	1.78955	4.39753	1.99445	-0.473477	-0.380987	-0.119496	-0.480898	-0.130693	-0.239472	3.96631	-0.570892	-0.38637	-0.39054	F	14	11.4	Control
1680	4.1298	3.66882	3.13756	0.921868	-1.95219	4.21662	4.21662	1.239	3.66882	1.60569	0.0189433	0.0564099	0.0603434	0.0151478	-0.363985	-0.197736	3.13756	-0.601121	0.0832544	0.0812566	F	14	11.4	Control
1681	3.12181	2.74062	2.31153	0.859941	-1.59293	3.25363	3.25363	2.25592	2.74062	2.49508	0.00110042	0.07766	-0.201452	-0.00365515	-0.0437253	-0.26915	2.31153	-0.318839	0.0670942	0.0646294	F	14	11.4	Control
1682	3.66038	3.09967	2.50094	0.855389	-1.81735	3.80537	3.80537	1.87502	3.09967	2.04669	0.290089	0.260441	-0.521704	0.286573	-0.233872	-0.327098	2.50094	0.296464	0.331362	0.329727	F	14	11.4	Control
1683	6.97906	6.53596	6.00391	0.891932	-2.06527	7.0313	7.0313	1.42014	6.53596	1.81067	2.29497	2.16237	-0.656267	2.30454	-0.956913	-0.381141	6.00391	-0.677915	1.97271	1.97816	F	14	11.4	Control
1684	4.72561	4.26087	3.46252	0.883472	-1.85801	4.78112	4.78112	1.47244	4.26087	1.75559	0.274389	0.216405	-0.273334	0.271141	-0.758703	-0.293613	3.46252	-0.0738518	0.317052	0.315528	F	14	11.4	Control
1685	2.9387	3.03639	3.53787	-0.0719125	-0.357169	2.73904	2.73904	-0.476018	3.03639	-0.43267	1.27123	1.18027	0.0536427	1.27974	4.87739	0.265657	3.53787	5.78589	1.1691	1.17321	F	14	11.4	Control
1686	2.85616	3.0673	3.15979	0.0675638	-0.303594	2.76737	2.76737	-0.379125	3.0673	-0.371885	-0.827107	-0.784322	1.09029	-0.804725	3.96345	1.95601	3.15979	2.91813	-0.756752	-0.7481	F	14	11.4	Control
1687	3.27234	3.44283	3.74367	-0.130522	-0.37907	3.11048	3.11048	-0.458652	3.44283	-0.422637	-0.906022	-0.827252	1.14763	-0.894224	2.79188	1.22789	3.74367	1.19161	-0.834705	-0.830293	F	14	11.4	Control
1688	2.75879	2.9875	2.9743	0.283495	-0.637955	2.63967	2.63967	0.0387787	2.9875	0.0165455	-1.04711	-1.11795	1.8525	-1.03367	1.3645	1.32977	2.9743	-0.209428	-0.999204	-0.993526	F	14	11.4	Control
1689	2.67862	2.7462	2.86571	0.201573	-0.902896	2.51727	2.51727	-0.0443478	2.7462	-0.035729	-0.695347	-0.821007	2.02899	-0.680115	1.33946	1.46885	2.86571	-0.221051	-0.619324	-0.61285	F	14	11.4	Control
1690	2.65101	2.72657	3.08746	0.0665147	-0.276903	2.38896	2.38896	-0.35251	2.72657	-0.321957	0.232778	0.356863	-0.19714	0.233917	4.12321	0.120067	3.08746	3.42292	0.277579	0.277829	F	14	11.4	Control
1691	0.571671	0.780258	1.04277	-0.979547	0.748425	0.596357	0.596357	-0.569138	0.780258	-0.557068	0.799665	0.778952	0.635921	0.807751	2.6277	0.489581	1.04277	0.660834	0.774242	0.777865	F	14	11.4	Control
1692	1.17835	1.44289	1.76256	-0.883387	0.578536	1.20714	1.20714	-0.610583	1.44289	-0.560952	0.780743	0.708008	0.300159	0.787459	3.04365	0.363075	1.76256	1.3429	0.758572	0.761616	F	14	11.4	Control
1693	1.69418	2.09183	2.45308	-1.34955	0.686565	1.91939	1.91939	-0.764065	2.09183	-0.707648	0.8265	0.731186	0.516996	0.834878	3.08307	0.505047	2.45308	1.6873	0.79708	0.800819	F	14	11.4	Control
1694	1.41579	1.74213	2.07028	-0.886013	0.514624	1.45549	1.45549	-0.594445	1.74213	-0.518712	0.770945	0.695626	0.156631	0.77645	3.25369	0.248125	2.07028	1.8631	0.75066	0.753209	F	14	11.4	Control
1695	1.79891	2.07128	2.48492	-0.782729	0.0512003	2.0441	2.0441	-0.511672	2.07128	-0.594756	1.49132	0.946102	1.64386	1.50544	-0.704737	0.755054	2.48492	-0.934089	1.34541	1.35209	F	14	11.4	Control
1696	1.57811	1.82316	2.21209	-0.803321	0.0857256	1.80296	1.80296	-0.565497	1.82316	-0.61771	1.45987	0.986105	1.71032	1.47329	-0.882709	0.692916	2.21209	-1.1132	1.32035	1.32673	F	14	11.4	Control
1697	2.02658	2.15409	2.45449	-0.0749274	-0.547515	1.93411	1.93411	-0.0571286	2.15409	-0.130312	1.02465	0.883331	0.588425	1.03045	0.767036	0.129682	2.45449	-0.523918	0.965705	0.968652	F	14	11.4	Control
1698	2.06075	2.29308	2.63395	-0.280426	-0.316175	2.02457	2.02457	-0.237901	2.29308	-0.280156	0.964073	0.777631	0.732863	0.97069	0.882291	0.250614	2.63395	-0.503297	0.914446	0.917677	F	14	11.4	Control
1699	2.16089	2.41911	2.66231	-0.26211	-0.433473	2.12777	2.12777	-0.237501	2.41911	-0.202549	1.01824	0.826199	0.710755	1.02448	0.655344	0.179048	2.66231	-0.693345	0.960145	0.963268	F	14	11.4	Control
1700	1.8403	2.05236	2.38316	-0.258433	-0.537549	1.91052	1.91052	-0.276228	2.05236	-0.343922	0.994954	0.799096	0.68654	1.001	0.565867	0.172884	2.38316	-0.742316	0.94067	0.943698	F	14	11.4	Control
1701	2.94815	2.66654	2.41099	0.797529	-1.31747	2.70711	2.70711	0.528412	2.66654	0.720181	-2.13562	-1.69227	-0.229501	-2.15415	-0.582945	-0.298054	2.41099	-0.160388	-2.24732	-2.25928	F	13	10.6	Control
1702	3.06334	2.90748	2.77844	0.821516	-1.29122	2.81059	2.81059	0.876968	2.90748	0.941489	-1.17361	-0.902512	-0.428415	-1.18617	0.182076	-0.28989	2.77844	0.152055	-1.10876	-1.11624	F	13	10.6	Control
1703	2.55963	2.35262	1.73493	0.739237	-1.12958	2.30574	2.30574	0.839918	2.35262	0.85498	-1.46343	-1.18696	-0.178981	-1.47708	-0.478393	-0.25005	1.73493	0.174887	-1.43151	-1.43985	F	13	10.6	Control
1704	2.91497	2.61858	2.52392	0.737658	-1.22694	2.66202	2.66202	0.933895	2.61858	1.03541	-1.15553	-0.891843	-0.249791	-1.16806	0.125179	-0.294856	2.52392	0.202379	-1.10273	-1.11024	F	13	10.6	Control
1705	4.10005	3.9116	3.52037	0.606396	-1.0838	3.71123	3.71123	-0.00359624	3.9116	0.115925	-1.20234	-1.22059	-0.014021	-1.21212	-0.529445	-0.1094	3.52037	-0.0233818	-1.14171	-1.14765	F	13	10.6	Control
1706	4.29651	3.96649	3.08545	0.612732	-0.929747	3.87001	3.87001	0.0022944	3.96649	0.155557	-0.931227	-0.838029	-0.366039	-0.941083	-0.0115301	-0.212229	3.08545	0.497318	-0.850954	-0.856739	F	13	10.6	Control
1707	4.23918	3.63692	2.4448	0.827506	-1.80525	4.28504	4.28504	0.892685	3.63692	1.18994	0.93614	0.953168	-0.319806	0.936917	0.465687	-0.330917	2.4448	-0.296131	0.893269	0.894082	F	13	10.6	Control
1708	3.68684	3.1188	2.76171	0.962714	-1.58676	3.68041	3.68041	1.09191	3.1188	1.35086	-0.09256	0.0961101	-0.282151	-0.0985496	0.234212	-0.320795	2.76171	-0.482045	-0.0357638	-0.0389634	F	13	10.6	Control
1709	2.88885	2.41084	2.14811	0.945588	-1.78645	2.79314	2.79314	0.537485	2.41084	0.819976	-0.601977	-0.365982	-0.288122	-0.61118	-0.209183	-0.310271	2.14811	-0.0433999	-0.513317	-0.518489	F	13	10.6	Control
1710	3.4361	3.20215	1.90804	0.925004	-1.52416	3.26342	3.26342	0.840714	3.20215	1.19827	-0.861434	-0.748655	-0.109647	-0.871163	0.276139	-0.232047	1.90804	0.212056	-0.778059	-0.783737	F	13	10.6	Control
1711	1.03222	1.92031	1.51942	3.38417	-2.08362	1.86235	1.86235	0.313587	1.92031	0.471431	-1.15616	-1.03573	0.174332	-1.16652	-0.212668	-0.160528	1.51942	-0.679825	-1.09098	-1.09723	F	13	10.6	Control
1712	3.61976	3.31218	2.61749	1.54465	-1.88421	3.77642	3.77642	0.620488	3.31218	1.00541	-1.01645	-0.894447	-0.0564211	-1.02725	-0.186158	-0.239952	2.61749	0.0952538	-0.940519	-0.946889	F	13	10.6	Control
1713	2.98282	2.60903	2.01735	0.953418	-1.63146	2.93764	2.93764	1.13767	2.60903	1.42818	-0.981872	-0.641348	-0.334423	-0.993751	0.58499	-0.324472	2.01735	0.222546	-0.917252	-0.924252	F	13	10.6	Control
1714	3.12716	2.591	2.312	0.894598	-1.6096	3.08087	3.08087	1.04305	2.591	1.29806	-1.7897	-1.2991	-0.355427	-1.80653	0.00977789	-0.314822	2.312	-0.0194284	-1.81358	-1.82415	F	13	10.6	Control
1715	2.94815	2.66654	2.41099	0.797529	-1.31747	2.70711	2.70711	0.528412	2.66654	0.720181	-2.13562	-1.69227	-0.229501	-2.15415	-0.582945	-0.298054	2.41099	-0.160388	-2.24732	-2.25928	F	13	10.6	Control
1716	3.06334	2.90748	2.77844	0.821516	-1.29122	2.81059	2.81059	0.876968	2.90748	0.941489	-1.17361	-0.902512	-0.428415	-1.18617	0.182076	-0.28989	2.77844	0.152055	-1.10876	-1.11624	F	13	10.6	Control
1717	2.55963	2.35262	1.73493	0.739237	-1.12958	2.30574	2.30574	0.839918	2.35262	0.85498	-1.46343	-1.18696	-0.178981	-1.47708	-0.478393	-0.25005	1.73493	0.174887	-1.43151	-1.43985	F	13	10.6	Control
1718	2.91497	2.61858	2.52392	0.737658	-1.22694	2.66202	2.66202	0.933895	2.61858	1.03541	-1.15553	-0.891843	-0.249791	-1.16806	0.125179	-0.294856	2.52392	0.202379	-1.10273	-1.11024	F	13	10.6	Control
1719	4.10005	3.9116	3.52037	0.606396	-1.0838	3.71123	3.71123	-0.00359624	3.9116	0.115925	-1.20234	-1.22059	-0.014021	-1.21212	-0.529445	-0.1094	3.52037	-0.0233818	-1.14171	-1.14765	F	13	10.6	Control
1720	4.29651	3.96649	3.08545	0.612732	-0.929747	3.87001	3.87001	0.0022944	3.96649	0.155557	-0.931227	-0.838029	-0.366039	-0.941083	-0.0115301	-0.212229	3.08545	0.497318	-0.850954	-0.856739	F	13	10.6	Control
1721	4.23918	3.63692	2.4448	0.827506	-1.80525	4.28504	4.28504	0.892685	3.63692	1.18994	0.93614	0.953168	-0.319806	0.936917	0.465687	-0.330917	2.4448	-0.296131	0.893269	0.894082	F	13	10.6	Control
1722	3.68684	3.1188	2.76171	0.962714	-1.58676	3.68041	3.68041	1.09191	3.1188	1.35086	-0.09256	0.0961101	-0.282151	-0.0985496	0.234212	-0.320795	2.76171	-0.482045	-0.0357638	-0.0389634	F	13	10.6	Control
1723	2.88885	2.41084	2.14811	0.945588	-1.78645	2.79314	2.79314	0.537485	2.41084	0.819976	-0.601977	-0.365982	-0.288122	-0.61118	-0.209183	-0.310271	2.14811	-0.0433999	-0.513317	-0.518489	F	13	10.6	Control
1724	3.4361	3.20215	1.90804	0.925004	-1.52416	3.26342	3.26342	0.840714	3.20215	1.19827	-0.861434	-0.748655	-0.109647	-0.871163	0.276139	-0.232047	1.90804	0.212056	-0.778059	-0.783737	F	13	10.6	Control
1725	1.03222	1.92031	1.51942	3.38417	-2.08362	1.86235	1.86235	0.313587	1.92031	0.471431	-1.15616	-1.03573	0.174332	-1.16652	-0.212668	-0.160528	1.51942	-0.679825	-1.09098	-1.09723	F	13	10.6	Control
1726	3.61976	3.31218	2.61749	1.54465	-1.88421	3.77642	3.77642	0.620488	3.31218	1.00541	-1.01645	-0.894447	-0.0564211	-1.02725	-0.186158	-0.239952	2.61749	0.0952538	-0.940519	-0.946889	F	13	10.6	Control
1727	2.98282	2.60903	2.01735	0.953418	-1.63146	2.93764	2.93764	1.13767	2.60903	1.42818	-0.981872	-0.641348	-0.334423	-0.993751	0.58499	-0.324472	2.01735	0.222546	-0.917252	-0.924252	F	13	10.6	Control
1728	3.12716	2.591	2.312	0.894598	-1.6096	3.08087	3.08087	1.04305	2.591	1.29806	-1.7897	-1.2991	-0.355427	-1.80653	0.00977789	-0.314822	2.312	-0.0194284	-1.81358	-1.82415	F	13	10.6	Control
1729	1.42134	1.69125	1.99739	-1.14725	0.432944	1.62636	1.62636	-0.722852	1.69125	-0.713022	0.83185	0.771689	-0.0580649	0.833209	0.111125	-0.202087	1.99739	-0.629278	0.80443	0.805392	F	13	10.6	Control
1730	1.13738	1.48896	1.65195	-1.21011	0.548096	1.33606	1.33606	-0.551305	1.48896	-0.500718	0.857192	0.70055	0.0993836	0.859337	0.106582	-0.139543	1.65195	-0.554702	0.825718	0.827033	F	13	10.6	Control
1731	1.30617	1.67989	1.98186	-1.45193	0.569743	1.64918	1.64918	-0.572842	1.67989	-0.568886	0.835606	0.787409	0.340461	0.83816	0.37882	-0.0846831	1.98186	-0.720658	0.807142	0.808606	F	13	10.6	Control
1732	1.66074	1.69439	2.09509	-0.317365	-0.116652	1.60396	1.60396	-0.423196	1.69439	-0.529758	0.813972	0.828215	0.215679	0.815901	0.838496	-0.133548	2.09509	-0.579805	0.788932	0.790109	F	13	10.6	Control
1733	1.2743	1.31536	1.60042	-0.24018	-0.0962585	1.17559	1.17559	-0.537171	1.31536	-0.565965	0.83186	0.853909	0.495661	0.834326	0.240974	-0.0911185	1.60042	-0.897797	0.803987	0.80541	F	13	10.6	Control
1734	0.865369	0.93008	1.26654	-0.160292	-0.538927	0.886362	0.886362	-0.363994	0.93008	-0.422736	0.763095	0.797383	0.2718	0.764841	1.18214	-0.119827	1.26654	-0.366001	0.745403	0.746455	F	13	10.6	Control
1735	3.65575	3.53646	3.80352	0.395341	-0.80349	3.31153	3.31153	-0.108021	3.53646	-0.0780619	0.937685	0.917286	0.0613965	0.940573	2.26235	-0.115908	3.80352	1.60434	0.893706	0.895373	F	13	10.6	Control
1736	2.95187	3.16616	3.21047	1.15021	-1.26471	2.9984	2.9984	-0.00678167	3.16616	-0.0276933	-2.4566	-2.10972	0.923702	-2.45427	2.26707	0.540951	3.21047	0.935031	-2.69539	-2.69446	F	13	10.6	Control
1737	3.0061	2.98738	3.14545	0.454834	-0.990862	2.77381	2.77381	-0.125475	2.98738	-0.101129	-1.99648	-1.82245	1.15804	-1.99257	2.45871	0.695224	3.14545	1.32806	-2.08155	-2.08047	F	13	10.6	Control
1738	3.49506	3.71223	3.72306	-0.0611299	-0.573469	3.3689	3.3689	-0.25985	3.71223	-0.273799	-2.35427	-2.30377	1.67498	-2.32789	2.29226	1.51305	3.72306	0.802105	-2.57819	-2.56281	F	13	10.6	Control
1739	2.47569	2.46238	2.50565	0.23772	-0.826143	2.25761	2.25761	-0.211657	2.46238	-0.19832	-2.21835	-1.86588	0.828953	-2.21308	3.13464	0.7133	2.50565	1.92955	-2.37003	-2.36827	F	13	10.6	Control
1740	2.44387	2.45934	2.75299	0.204345	-0.710666	2.28407	2.28407	-0.365841	2.45934	-0.3497	0.925217	0.912558	-0.104433	0.928205	3.23157	-0.0976705	2.75299	3.02655	0.88314	0.884826	F	13	10.6	Control
1741	1.42941	1.32357	0.781571	0.589089	-1.03836	1.17632	1.17632	0.156788	1.32357	0.249141	-1.19166	-1.58232	1.18515	-1.19235	0.00158917	0.445668	0.781571	-0.460824	-1.1486	-1.14962	F	14	11.2	Control
1742	1.59107	1.45686	0.867257	0.78201	-1.24161	1.35996	1.35996	0.523274	1.45686	0.533664	-1.58138	-1.66047	1.35986	-1.5779	0.16382	0.710511	0.867257	-0.485225	-1.57772	-1.57614	F	14	11.2	Control
1743	1.47397	1.41147	0.988752	0.661602	-1.20677	1.23943	1.23943	0.36762	1.41147	0.409198	-1.68099	-1.8592	1.09716	-1.68376	0.0653019	0.380658	0.988752	-0.605364	-1.69146	-1.69351	F	14	11.2	Control
1744	0.802019	1.48619	0.85822	2.75822	-1.04026	1.27828	1.27828	0.578684	1.48619	0.508104	-1.43259	-2.15083	1.41245	-1.42851	-0.175079	0.74623	0.85822	-0.250544	-1.40659	-1.40463	F	14	11.2	Control
1745	1.62891	1.54694	1.09939	0.682467	-1.00189	1.37824	1.37824	0.490458	1.54694	0.447631	-0.997734	-1.56903	1.49247	-0.99199	-0.180097	0.830173	1.09939	-0.375809	-0.929527	-0.92699	F	14	11.2	Control
1746	0.335845	0.184552	0.00910415	0.835602	-1.09657	0.214901	0.214901	1.33325	0.184552	1.30703	-0.144781	0.0799797	-0.582569	-0.151586	-0.592725	-0.359012	0.00910415	-0.176866	-0.0689627	-0.0725295	F	14	11.2	Control
1747	0.430947	0.159752	0.129695	0.946945	-1.0452	0.313811	0.313811	0.959244	0.159752	0.992222	1.33617	1.31307	-0.638912	1.33928	-0.295769	-0.370706	0.129695	-0.420248	1.22424	1.22636	F	14	11.2	Control
1748	1.02293	0.880326	0.633077	0.919596	-1.36424	0.979154	0.979154	2.23604	0.880326	2.23283	-0.00831098	0.133794	-0.441163	-0.0136178	-0.665574	-0.310351	0.633077	-0.250673	0.0585704	0.0558414	F	14	11.2	Control
1749	0.704087	0.485065	0.465545	0.836031	-0.917477	0.529412	0.529412	0.614893	0.485065	0.567833	0.174435	0.253286	-0.451541	0.170146	-1.51163	-0.327078	0.465545	0.348402	0.22672	0.224634	F	14	11.2	Control
1750	0.6942	0.506987	0.266422	0.64999	-0.813458	0.485193	0.485193	0.61618	0.506987	0.635199	0.319491	0.402005	-0.455867	0.316009	-0.575353	-0.341691	0.266422	-0.488202	0.357816	0.356225	F	14	11.2	Control
1751	1.12849	1.21195	1.43997	0.242054	-0.792319	0.952326	0.952326	-0.186583	1.21195	-0.0749327	0.645535	0.797989	-0.56551	0.643952	0.00385606	-0.370162	1.43997	-0.881184	0.645206	0.644747	F	14	11.2	Control
1752	2.0664	2.2627	2.65065	0.0468045	-0.669283	1.90552	1.90552	-0.304729	2.2627	-0.203784	0.659986	0.797187	-0.574404	0.658577	0.249465	-0.36276	2.65065	-0.754125	0.657681	0.657311	F	14	11.2	Control
1753	2.14862	2.27168	2.65315	0.0458908	-0.669874	1.92834	1.92834	-0.376546	2.27168	-0.229207	0.655005	0.79658	-0.620474	0.653513	0.492727	-0.367506	2.65315	-0.598257	0.653402	0.652992	F	14	11.2	Control
1754	2.23464	2.3445	2.76888	0.117155	-0.708102	2.02403	2.02403	-0.443876	2.3445	-0.283946	0.654523	0.79658	-0.605924	0.653041	0.450812	-0.366347	2.76888	-0.672414	0.65297	0.652564	F	14	11.2	Control
1755	2.17765	2.30249	2.69002	0.156712	-0.616925	1.94395	1.94395	-0.207958	2.30249	-0.100457	0.656896	0.797686	-0.597241	0.655414	0.0798094	-0.367874	2.69002	-0.759819	0.655035	0.654631	F	14	11.2	Control
1756	1.76942	1.77748	1.97647	0.3884	-1.10377	1.52226	1.52226	-0.00232427	1.77748	0.201178	0.66587	0.825396	-0.667471	0.664307	0.212218	-0.381692	1.97647	-0.642587	0.662854	0.662422	F	14	11.2	Control
1757	1.85849	1.89397	2.231	0.261589	-0.959084	1.6362	1.6362	-0.156587	1.89397	-0.0526283	0.664904	0.797989	-0.666263	0.663377	0.347032	-0.37753	2.231	-0.526049	0.662001	0.661584	F	14	11.2	Control
1758	1.78684	1.79322	2.09137	0.301226	-0.895984	1.55532	1.55532	-0.135154	1.79322	-0.0275607	0.669948	0.792547	-0.675429	0.668427	0.101828	-0.380229	2.09137	-0.643598	0.666381	0.665972	F	14	11.2	Control
1759	2.65954	2.77955	3.16721	0.166819	-0.812476	2.40178	2.40178	-0.143749	2.77955	-0.051478	0.673723	0.826502	-0.651844	0.672295	0.189724	-0.373751	3.16721	-0.673588	0.669607	0.669242	F	14	11.2	Control
1760	1.87462	1.95612	2.31552	0.140347	-0.778874	1.67306	1.67306	-0.335696	1.95612	-0.182539	0.696172	0.82106	-0.658917	0.694916	0.128831	-0.371844	2.31552	-0.556876	0.688974	0.688704	F	14	11.2	Control
1761	1.72915	1.83812	2.18646	0.201048	-0.667017	1.55418	1.55418	-0.394205	1.83812	-0.279325	0.690329	0.82338	-0.620083	0.689033	0.294045	-0.371819	2.18646	-0.481741	0.683928	0.683635	F	14	11.2	Control
1762	1.42941	1.32357	0.781571	0.589089	-1.03836	1.17632	1.17632	0.156788	1.32357	0.249141	-1.19166	-1.58232	1.18515	-1.19235	0.00158917	0.445668	0.781571	-0.460824	-1.1486	-1.14962	F	14	11.2	Control
1763	1.59107	1.45686	0.867257	0.78201	-1.24161	1.35996	1.35996	0.523274	1.45686	0.533664	-1.58138	-1.66047	1.35986	-1.5779	0.16382	0.710511	0.867257	-0.485225	-1.57772	-1.57614	F	14	11.2	Control
1764	1.47397	1.41147	0.988752	0.661602	-1.20677	1.23943	1.23943	0.36762	1.41147	0.409198	-1.68099	-1.8592	1.09716	-1.68376	0.0653019	0.380658	0.988752	-0.605364	-1.69146	-1.69351	F	14	11.2	Control
1765	0.802019	1.48619	0.85822	2.75822	-1.04026	1.27828	1.27828	0.578684	1.48619	0.508104	-1.43259	-2.15083	1.41245	-1.42851	-0.175079	0.74623	0.85822	-0.250544	-1.40659	-1.40463	F	14	11.2	Control
1766	1.62891	1.54694	1.09939	0.682467	-1.00189	1.37824	1.37824	0.490458	1.54694	0.447631	-0.997734	-1.56903	1.49247	-0.99199	-0.180097	0.830173	1.09939	-0.375809	-0.929527	-0.92699	F	14	11.2	Control
1767	0.335845	0.184552	0.00910415	0.835602	-1.09657	0.214901	0.214901	1.33325	0.184552	1.30703	-0.144781	0.0799797	-0.582569	-0.151586	-0.592725	-0.359012	0.00910415	-0.176866	-0.0689627	-0.0725295	F	14	11.2	Control
1768	0.430947	0.159752	0.129695	0.946945	-1.0452	0.313811	0.313811	0.959244	0.159752	0.992222	1.33617	1.31307	-0.638912	1.33928	-0.295769	-0.370706	0.129695	-0.420248	1.22424	1.22636	F	14	11.2	Control
1769	1.02293	0.880326	0.633077	0.919596	-1.36424	0.979154	0.979154	2.23604	0.880326	2.23283	-0.00831098	0.133794	-0.441163	-0.0136178	-0.665574	-0.310351	0.633077	-0.250673	0.0585704	0.0558414	F	14	11.2	Control
1770	0.704087	0.485065	0.465545	0.836031	-0.917477	0.529412	0.529412	0.614893	0.485065	0.567833	0.174435	0.253286	-0.451541	0.170146	-1.51163	-0.327078	0.465545	0.348402	0.22672	0.224634	F	14	11.2	Control
1771	0.6942	0.506987	0.266422	0.64999	-0.813458	0.485193	0.485193	0.61618	0.506987	0.635199	0.319491	0.402005	-0.455867	0.316009	-0.575353	-0.341691	0.266422	-0.488202	0.357816	0.356225	F	14	11.2	Control
1772	0.406623	0.22906	0.0495925	0.744331	-1.25519	0.237846	0.237846	-0.0520871	0.22906	0.183514	-0.917589	-0.671681	-0.0421516	-0.927985	-0.0585324	-0.253551	0.0495925	-0.711794	-0.83633	-0.842417	M	15	10.3	Anemia
1773	0.154263	0.0343549	0.0551552	0.593974	-1.0365	-0.00369229	-0.00369229	-0.204521	0.0343549	0.0176978	-2.13097	-1.54446	-0.400577	-2.15045	-0.205294	-0.340339	0.0551552	-0.49897	-2.25195	-2.26462	M	15	10.3	Anemia
1774	0.385525	0.239276	-0.0847863	0.719185	-1.52465	0.225814	0.225814	0.0254586	0.239276	0.123262	-0.753537	-0.437924	-0.430354	-0.763951	-0.543922	-0.326092	-0.0847863	-0.155718	-0.666365	-0.672303	M	15	10.3	Anemia
1775	0.275155	0.144424	0.0248232	0.66782	-1.26388	0.107443	0.107443	0.188541	0.144424	0.310778	0.915392	0.988924	-0.632811	0.915601	-0.842297	-0.374511	0.0248232	-0.578747	0.875978	0.876533	M	15	10.3	Anemia
1776	-0.0271241	-0.17066	-0.28626	0.87609	-1.20935	-0.133284	-0.133284	0.920993	-0.17066	0.776079	-1.548	-1.20912	-0.239601	-1.56254	-0.835202	-0.271731	-0.28626	-0.293295	-1.52833	-1.53728	M	15	10.3	Anemia
1777	-0.275506	-0.563746	-0.656493	0.870977	0.141661	-0.254373	-0.254373	1.24712	-0.563746	1.24559	-1.26349	-0.879853	-0.614179	-1.27775	-2.19292	-0.358486	-0.656493	0.59739	-1.21979	-1.22838	M	15	10.3	Anemia
1778	-0.361247	-0.580241	-0.786247	0.630014	-0.157163	-0.28424	-0.28424	4.0468	-0.580241	3.66398	-0.692689	-0.497875	-0.127455	-0.702651	-1.11434	-0.322305	-0.786247	-0.806684	-0.604546	-0.610196	M	15	10.3	Anemia
1779	-0.666047	-0.804566	-1.00756	0.758117	0.143707	-0.65227	-0.65227	6.95968	-0.804566	5.67924	-0.868958	-0.66574	-0.0890261	-0.879147	-0.832488	-0.259971	-1.00756	-0.17667	-0.785636	-0.791567	M	15	10.3	Anemia
1780	0.0307165	-0.149005	-0.369924	0.738469	-1.43112	-0.0242859	-0.0242859	0.705624	-0.149005	0.914437	-0.94381	-1.10938	0.15026	-0.94975	-1.21417	0.0515478	-0.369924	0.32688	-0.866317	-0.869964	M	15	10.3	Anemia
1781	-0.607411	-0.654359	-0.906692	1.46834	-1.02216	-0.616607	-0.616607	0.865853	-0.654359	0.725026	-0.834649	-0.847308	0.193257	-0.840987	-0.632895	-0.0120721	-0.906692	-0.091745	-0.752079	-0.755916	M	15	10.3	Anemia
1782	-0.697826	-0.812959	-0.946117	0.923916	-0.210869	-0.738825	-0.738825	2.16955	-0.812959	1.6462	-1.33999	-1.35925	-0.144294	-1.35081	-1.33428	-0.127946	-0.946117	0.661116	-1.29359	-1.30016	M	15	10.3	Anemia
1783	-1.04605	-1.129	-1.15431	0.84278	-0.375815	-1.10201	-1.10201	0.874421	-1.129	0.48235	-1.13035	-1.03592	-0.0279339	-1.14098	-1.9044	-0.186983	-1.15431	0.422987	-1.06293	-1.06926	M	15	10.3	Anemia
1784	-0.987617	-1.04981	-1.09822	0.85804	-0.455941	-1.03627	-1.03627	1.27008	-1.04981	0.80851	-0.592482	-0.536842	0.436554	-0.598565	-1.04771	-0.0876391	-1.09822	-0.476595	-0.505364	-0.508916	M	15	10.3	Anemia
1785	-0.422024	-0.337688	-0.113991	-0.930707	1.13068	-0.458566	-0.458566	-0.802007	-0.337688	-0.786198	0.6711	0.768567	-0.645352	0.66967	-0.289538	-0.372192	-0.113991	-0.636702	0.667371	0.667008	M	15	10.3	Anemia
1786	-1.00432	-0.984761	-0.844745	-0.96053	1.54876	-1.04215	-1.04215	-0.65693	-0.984761	-0.771318	0.616529	0.77995	-0.788107	0.614606	0.379723	-0.38388	-0.844745	-0.153032	0.620092	0.619464	M	15	10.3	Anemia
1787	-0.533263	-0.530027	-0.385463	-0.470791	0.74702	-0.648578	-0.648578	-0.394412	-0.530027	-0.44703	0.638204	0.800006	-0.715872	0.636423	-0.212418	-0.384461	-0.385463	-0.581465	0.638925	0.638377	M	15	10.3	Anemia
1788	0.454422	0.42689	0.634904	-0.0607227	0.312847	0.226934	0.226934	-0.613414	0.42689	-0.523137	0.63509	0.766355	-0.613913	0.633434	-0.397904	-0.370269	0.634904	-0.852515	0.636159	0.635662	M	15	10.3	Anemia
1789	-1.01172	-0.985522	-0.874707	-0.379728	0.98046	-1.04702	-1.04702	-0.428171	-0.985522	-0.558827	0.635703	0.776524	-0.691949	0.63395	-0.246756	-0.380069	-0.874707	-0.640388	0.636714	0.636176	M	15	10.3	Anemia
1790	1.22034	1.29051	1.63227	-0.102551	-0.369744	1.04845	1.04845	-0.525985	1.29051	-0.451573	0.691722	0.825396	-0.714123	0.690344	0.195413	-0.380755	1.63227	-0.454087	0.685178	0.684852	M	15	10.3	Anemia
1791	0.375416	0.464032	0.774667	-0.215252	-0.0615445	0.286781	0.286781	-0.67276	0.464032	-0.637117	0.686626	0.834763	-0.682726	0.68523	-0.169119	-0.379205	0.774667	-0.590999	0.680754	0.680417	M	15	10.3	Anemia
1792	1.16545	1.30544	1.73232	-0.263159	-0.220358	1.09219	1.09219	-0.797498	1.30544	-0.705266	0.68507	0.826805	-0.687409	0.683661	0.0166066	-0.379439	1.73232	-0.54007	0.679432	0.679087	M	15	10.3	Anemia
1793	0.665962	0.809558	1.19854	-0.533337	0.16165	0.654314	0.654314	-0.877	0.809558	-0.835566	0.697323	0.826805	-0.700869	0.695998	-0.159841	-0.379265	1.19854	-0.56928	0.690002	0.689707	M	15	10.3	Anemia
1794	-0.164735	-0.283454	-0.470998	0.909569	-0.754999	-0.260391	-0.260391	1.02216	-0.283454	0.954814	-0.310035	-0.149442	-0.210417	-0.316974	-0.357439	-0.282587	-0.470998	-0.726349	-0.227099	-0.23088	F	7	11.6	Control
1795	-0.302573	-0.424278	-0.541302	0.957952	-0.342435	-0.382452	-0.382452	2.33456	-0.424278	1.96515	-0.607145	-0.39469	-0.119748	-0.615312	0.109427	-0.232732	-0.541302	-0.365762	-0.519058	-0.523719	F	7	11.6	Control
1796	-0.400236	-0.467156	-0.65377	0.920206	-0.633837	-0.501296	-0.501296	1.22597	-0.467156	1.14469	-1.46202	-1.25635	-0.147531	-1.47491	0.334593	-0.208212	-0.65377	-0.239274	-1.43024	-1.43818	F	7	11.6	Control
1797	-0.504611	-0.572633	-0.656175	0.831443	-0.283807	-0.630414	-0.630414	1.74832	-0.572633	1.02431	-0.973747	-0.706135	-0.123988	-0.984351	-0.108735	-0.24452	-0.656175	-0.396255	-0.909411	-0.915713	F	7	11.6	Control
1798	-0.444081	-0.5116	-0.504768	0.720948	-0.221943	-0.573771	-0.573771	0.674042	-0.5116	0.276371	0.622935	0.598383	-0.424329	0.62172	-0.734007	-0.319911	-0.504768	-0.417327	0.608342	0.607953	F	7	11.6	Control
1799	1.14378	0.970861	0.757834	0.849271	-1.08714	0.997613	0.997613	1.51957	0.970861	1.42105	-1.00788	-0.847592	0.269122	-1.01774	-0.494436	-0.182602	0.757834	-0.856864	-0.931878	-0.937755	F	7	11.6	Control
1800	1.06592	0.7973	0.478421	0.934273	-0.994876	0.95989	0.95989	1.37601	0.7973	1.32054	-0.738047	-0.661296	0.268466	-0.746056	-0.543797	-0.164798	0.478421	-0.633897	-0.651722	-0.656406	F	7	11.6	Control
1801	1.02688	0.863889	0.562137	1.36209	-1.36663	1.0164	1.0164	1.61418	0.863889	1.45424	-0.899343	-0.781895	0.372144	-0.908015	-0.980224	-0.145821	0.562137	-0.688166	-0.818153	-0.823298	F	7	11.6	Control
1802	1.25949	1.02868	0.572478	0.897161	-0.995062	1.15736	1.15736	1.67255	1.02868	1.42622	-0.802181	-0.77194	0.271178	-0.810889	-0.785496	-0.186886	0.572478	-0.575684	-0.717214	-0.722305	F	7	11.6	Control
1803	1.13337	0.869766	0.753435	0.725356	-0.892643	0.967702	0.967702	1.05875	0.869766	1.03405	0.128047	0.17874	-0.0527355	0.124272	-1.09858	-0.255717	0.753435	-0.410888	0.184026	0.182137	F	7	11.6	Control
1804	0.17728	0.232543	0.399644	0.149855	-0.51212	0.082965	0.082965	-0.0120104	0.232543	-0.0585973	0.667933	0.823986	-0.444414	0.666744	0.0856583	-0.346578	0.399644	-0.944967	0.664467	0.664198	F	7	11.6	Control
1805	-0.113523	-0.0966504	0.0606464	0.191384	-0.335832	-0.221179	-0.221179	-0.0752438	-0.0966504	-0.130838	0.587866	0.771993	-0.609287	0.58603	1.14609	-0.356848	0.0606464	-0.0349256	0.595039	0.594417	F	7	11.6	Control
1806	-0.110743	-0.059862	0.085416	0.170797	-0.342888	-0.203081	-0.203081	0.0893997	-0.059862	0.062768	0.610528	0.76796	-0.631169	0.608764	0.850871	-0.364666	0.085416	-0.455678	0.6148	0.61423	F	7	11.6	Control
1807	0.159527	0.201171	0.454097	0.0548354	-0.444042	0.100638	0.100638	-0.332675	0.201171	-0.327097	0.632687	0.795973	-0.724643	0.630932	0.548524	-0.378278	0.454097	-0.287635	0.634084	0.633539	F	7	11.6	Control
1808	0.115831	0.21958	0.467317	0.0220136	-0.469	0.104	0.104	-0.365319	0.21958	-0.401458	0.634763	0.795474	-0.724386	0.633017	0.260126	-0.378753	0.467317	-0.188538	0.6359	0.635362	F	7	11.6	Control
1809	0.338633	0.271372	0.388625	0.318845	-0.225978	0.136635	0.136635	-0.037831	0.271372	0.039193	0.698204	0.804538	-0.653421	0.69694	-0.188058	-0.3739	0.388625	-0.581662	0.690733	0.690461	F	7	11.6	Control
1810	0.0582459	0.0262184	0.175635	0.0241055	0.208492	-0.137004	-0.137004	-0.150883	0.0262184	-0.146001	0.705989	0.770583	-0.698568	0.704791	-0.142891	-0.372645	0.175635	-0.164924	0.697416	0.69718	F	7	11.6	Control
1811	0.561603	0.542924	0.684813	0.236109	0.0339773	0.335303	0.335303	-0.139928	0.542924	-0.0690909	0.705127	0.796277	-0.605638	0.704012	-0.203174	-0.363989	0.684813	-0.710231	0.696664	0.696463	F	7	11.6	Control
1812	0.39117	0.395123	0.595109	-0.0232902	0.00999526	0.218097	0.218097	-0.56059	0.395123	-0.53576	0.703705	0.826805	-0.466255	0.702697	-0.11103	-0.352563	0.595109	-0.95235	0.695381	0.695224	F	7	11.6	Control
1813	0.0319455	0.0337614	0.19185	-0.0472141	0.241229	-0.126857	-0.126857	-0.345539	0.0337614	-0.371324	0.717386	0.795973	-0.480524	0.716468	-0.566584	-0.352752	0.19185	-0.858004	0.707155	0.70705	F	7	11.6	Control
1814	1.09441	0.832995	0.341569	0.898101	-1.27193	1.02376	1.02376	0.380013	0.832995	0.479157	-0.784051	-0.560735	-0.659204	-0.795093	-1.32271	-0.355718	0.341569	0.863103	-0.697356	-0.703646	F	13	10	Anemia
1815	0.974813	0.813834	0.213932	0.863853	-1.46443	0.848244	0.848244	0.677798	0.813834	0.819265	-0.897827	-0.643472	-0.276917	-0.908915	-1.15354	-0.308133	0.213932	-0.17623	-0.815278	-0.821694	F	13	10	Anemia
1816	1.29186	1.18937	0.939561	0.79841	-1.17114	1.13371	1.13371	0.534553	1.18937	0.671598	-0.721735	-0.595403	-0.362547	-0.731712	-0.707167	-0.31001	0.939561	0.585714	-0.634057	-0.639732	F	13	10	Anemia
1817	2.91747	2.54005	2.08435	0.868419	-1.64266	2.7173	2.7173	0.0186312	2.54005	0.233424	-1.94396	-1.52733	-0.337635	-1.96082	0.477983	-0.271959	2.08435	0.197118	-2.01542	-2.02622	F	13	10	Anemia
1818	2.44178	2.25397	1.85195	0.71633	-1.60689	2.20095	2.20095	0.266627	2.25397	0.510128	-0.941625	-0.721444	-0.369546	-0.953154	0.744741	-0.31866	1.85195	-0.173188	-0.875044	-0.881819	F	13	10	Anemia
1819	7.3317	7.1252	6.19208	0.740556	-1.8493	6.95988	6.95988	0.418757	7.1252	0.810822	-0.908194	-1.03137	0.635915	-0.913632	0.365295	0.0735133	6.19208	-0.158611	-0.829055	-0.83255	F	13	10	Anemia
1820	3.68505	3.50028	3.08035	0.672754	-1.62709	3.39162	3.39162	-0.0242898	3.50028	0.216805	-1.48686	-1.40934	0.405423	-1.49399	0.819076	0.119758	3.08035	-0.164844	-1.46195	-1.46669	F	13	10	Anemia
1821	4.27472	4.06588	3.6778	0.641626	-1.66017	3.95378	3.95378	-0.210002	4.06588	0.0102312	-0.982223	-1.40409	0.595238	-0.985661	0.698513	0.22729	3.6778	-0.173897	-0.908022	-0.910542	F	13	10	Anemia
1822	3.11601	2.93946	2.46091	0.591452	-1.49856	2.83436	2.83436	-0.235568	2.93946	-0.0333158	-1.87248	-1.65922	0.55718	-1.88278	0.336844	0.0242861	2.46091	-0.383374	-1.91881	-1.92545	F	13	10	Anemia
1823	3.0823	2.96011	2.45189	0.739961	-1.53499	2.85284	2.85284	-0.115999	2.96011	0.051281	-1.26097	-1.2075	0.639985	-1.26796	0.518302	0.0771585	2.45189	-0.309063	-1.20765	-1.21217	F	13	10	Anemia
1824	4.80864	5.07008	4.97095	-0.0312801	-0.522304	4.448	4.448	-0.576967	5.07008	-0.354985	-1.53743	-1.35079	0.119509	-1.5484	1.18314	-0.0803848	4.97095	0.212709	-1.51808	-1.52501	F	13	10	Anemia
1825	4.62542	4.84908	4.83075	0.1354	-0.560159	4.20746	4.20746	-0.327694	4.84908	-0.136071	-1.68709	-1.43835	0.0736766	-1.69986	1.02959	-0.137248	4.83075	0.207088	-1.69269	-1.70075	F	13	10	Anemia
1826	4.83891	5.00194	5.05435	0.372865	-0.970644	4.45863	4.45863	-0.313413	5.00194	-0.0827388	-1.61345	-1.23956	-0.15656	-1.62708	1.1649	-0.202409	5.05435	0.250253	-1.60515	-1.61368	F	13	10	Anemia
1827	4.42398	4.64491	4.58115	0.160525	-0.790605	4.11697	4.11697	-0.441646	4.64491	-0.270824	-1.67709	-1.3903	0.164422	-1.68874	0.890886	-0.0819304	4.58115	-0.0849627	-1.6939	-1.70138	F	13	10	Anemia
1828	4.61637	4.81058	4.51873	0.176011	-0.535598	4.20693	4.20693	-0.342013	4.81058	-0.170956	1.05611	1.12344	-0.561868	1.0575	1.20833	-0.351736	4.51873	-0.295501	0.993838	0.99501	F	13	10	Anemia
1829	4.84561	4.96007	4.75322	0.361958	-0.923827	4.44176	4.44176	-0.0053943	4.96007	0.0989339	0.416221	0.606947	-0.515222	0.413333	0.984216	-0.34681	4.75322	-0.467345	0.444093	0.442849	F	13	10	Anemia
1830	4.79083	4.97038	5.58956	0.302885	-1.13907	4.49363	4.49363	-0.36189	4.97038	-0.152748	0.616472	0.753757	-0.55858	0.614902	0.874666	-0.349962	5.58956	-0.451821	0.619904	0.619422	F	13	10	Anemia
1831	4.99687	5.22261	5.6787	0.316895	-1.13468	4.61877	4.61877	-0.107279	5.22261	0.0761985	0.65362	0.772599	-0.520852	0.652316	0.761383	-0.348453	5.6787	-0.543691	0.652111	0.651778	F	13	10	Anemia
1832	1.09441	0.832995	0.341569	0.898101	-1.27193	1.02376	1.02376	0.380013	0.832995	0.479157	-0.784051	-0.560735	-0.659204	-0.795093	-1.32271	-0.355718	0.341569	0.863103	-0.697356	-0.703646	F	13	10	Anemia
1833	0.974813	0.813834	0.213932	0.863853	-1.46443	0.848244	0.848244	0.677798	0.813834	0.819265	-0.897827	-0.643472	-0.276917	-0.908915	-1.15354	-0.308133	0.213932	-0.17623	-0.815278	-0.821694	F	13	10	Anemia
1834	1.29186	1.18937	0.939561	0.79841	-1.17114	1.13371	1.13371	0.534553	1.18937	0.671598	-0.721735	-0.595403	-0.362547	-0.731712	-0.707167	-0.31001	0.939561	0.585714	-0.634057	-0.639732	F	13	10	Anemia
1835	2.91747	2.54005	2.08435	0.868419	-1.64266	2.7173	2.7173	0.0186312	2.54005	0.233424	-1.94396	-1.52733	-0.337635	-1.96082	0.477983	-0.271959	2.08435	0.197118	-2.01542	-2.02622	F	13	10	Anemia
1836	2.44178	2.25397	1.85195	0.71633	-1.60689	2.20095	2.20095	0.266627	2.25397	0.510128	-0.941625	-0.721444	-0.369546	-0.953154	0.744741	-0.31866	1.85195	-0.173188	-0.875044	-0.881819	F	13	10	Anemia
1837	7.3317	7.1252	6.19208	0.740556	-1.8493	6.95988	6.95988	0.418757	7.1252	0.810822	-0.908194	-1.03137	0.635915	-0.913632	0.365295	0.0735133	6.19208	-0.158611	-0.829055	-0.83255	F	13	10	Anemia
1838	3.68505	3.50028	3.08035	0.672754	-1.62709	3.39162	3.39162	-0.0242898	3.50028	0.216805	-1.48686	-1.40934	0.405423	-1.49399	0.819076	0.119758	3.08035	-0.164844	-1.46195	-1.46669	F	13	10	Anemia
1839	4.27472	4.06588	3.6778	0.641626	-1.66017	3.95378	3.95378	-0.210002	4.06588	0.0102312	-0.982223	-1.40409	0.595238	-0.985661	0.698513	0.22729	3.6778	-0.173897	-0.908022	-0.910542	F	13	10	Anemia
1840	3.11601	2.93946	2.46091	0.591452	-1.49856	2.83436	2.83436	-0.235568	2.93946	-0.0333158	-1.87248	-1.65922	0.55718	-1.88278	0.336844	0.0242861	2.46091	-0.383374	-1.91881	-1.92545	F	13	10	Anemia
1841	3.0823	2.96011	2.45189	0.739961	-1.53499	2.85284	2.85284	-0.115999	2.96011	0.051281	-1.26097	-1.2075	0.639985	-1.26796	0.518302	0.0771585	2.45189	-0.309063	-1.20765	-1.21217	F	13	10	Anemia
1842	0.997626	0.740968	0.572093	0.911516	-1.36836	1.00495	1.00495	1.69897	0.740968	1.72498	-1.72661	-1.32952	-0.194047	-1.74261	0.777862	-0.291825	0.572093	-0.046291	-1.75034	-1.76041	F	7	14	Control
1843	0.548684	0.44495	0.232086	0.844534	-1.32695	0.492014	0.492014	3.00479	0.44495	3.22202	-1.06572	-0.798025	-0.192378	-1.07777	0.0963473	-0.300885	0.232086	-0.525831	-0.992427	-0.999538	F	7	14	Control
1844	0.44812	0.33213	0.183524	0.949498	-1.34106	0.366934	0.366934	1.8518	0.33213	2.0609	-0.551088	-0.381398	-0.112996	-0.559626	-0.0499772	-0.285811	0.183524	-0.418725	-0.462799	-0.467588	F	7	14	Control
1845	0.20398	0.0373178	-0.229963	0.938052	-0.741259	0.245928	0.245928	5.12664	0.0373178	4.45553	-1.30811	-0.888417	-0.567037	-1.32228	-0.0257371	-0.335337	-0.229963	0.337214	-1.25598	-1.2645	F	7	14	Control
1846	-0.576753	0.0375972	-0.263615	4.80164	-0.928658	0.259946	0.259946	5.78712	0.0375972	5.09288	-1.24628	-0.912398	-0.455913	-1.25965	0.214923	-0.311655	-0.263615	-0.218039	-1.18794	-1.19596	F	7	14	Control
1847	1.51941	1.27996	1.07495	0.84751	-1.62915	1.37579	1.37579	0.306048	1.27996	0.593509	-1.69298	-1.37386	0.122654	-1.70664	0.0195966	-0.182135	1.07495	-0.224285	-1.69916	-1.70774	F	7	14	Control
1848	1.27099	1.04383	0.681209	0.8447	-1.38334	1.11974	1.11974	0.799426	1.04383	0.993697	-0.682238	-0.575152	0.319825	-0.689241	-0.0664899	-0.116754	0.681209	-0.499971	-0.595407	-0.599541	F	7	14	Control
1849	0.903157	0.69497	0.450795	0.911265	-1.50996	0.799804	0.799804	1.33664	0.69497	1.44799	-1.01473	-0.827448	0.00647919	-1.02462	-0.133792	-0.18215	0.450795	-0.256531	-0.939132	-0.945036	F	7	14	Control
1850	0.568845	0.354097	0.168711	0.939103	-1.01238	0.485957	0.485957	1.15921	0.354097	1.15619	-1.20099	-1.046	0.0733568	-1.2124	-0.594131	-0.20907	0.168711	-0.592331	-1.13927	-1.14614	F	7	14	Control
1851	0.211769	0.0420802	-0.162125	0.882603	-1.05062	0.143611	0.143611	1.76926	0.0420802	1.90865	-1.23397	-0.987766	0.237556	-1.24495	-0.241162	-0.171363	-0.162125	-0.844425	-1.1757	-1.18237	F	7	14	Control
1852	1.60158	1.9092	2.52045	-0.998637	0.453452	1.66229	1.66229	-0.873987	1.9092	-0.803791	0.718605	0.780753	-0.563476	0.717647	-0.489027	-0.357552	2.52045	-0.743015	0.708217	0.708099	F	7	14	Control
1853	1.50467	1.80901	2.41624	-1.11982	0.768877	1.49911	1.49911	-0.902355	1.80901	-0.815286	0.720255	0.807161	-0.54849	0.71932	-0.497575	-0.356414	2.41624	-0.768072	0.709628	0.709522	F	7	14	Control
1854	1.65854	1.93021	2.46903	-0.749154	0.335247	1.58467	1.58467	-0.758322	1.93021	-0.626193	0.702213	0.795973	-0.562934	0.701101	-0.425452	-0.361725	2.46903	-0.712031	0.694119	0.69392	F	7	14	Control
1855	1.78924	2.11549	2.7162	-1.01691	0.528167	1.82916	1.82916	-0.840669	2.11549	-0.74933	0.701803	0.778952	-0.547601	0.700712	-0.33966	-0.359441	2.7162	-0.715718	0.693763	0.693573	F	7	14	Control
1856	1.54463	1.80592	2.3342	-0.864252	0.603811	1.46799	1.46799	-0.772205	1.80592	-0.678643	0.697258	0.759895	-0.583864	0.696078	-0.345491	-0.36502	2.3342	-0.697329	0.689885	0.689653	F	7	14	Control
1857	0.11332	0.260072	0.617513	-1.40678	1.20972	0.142858	0.142858	-0.994015	0.260072	-0.950469	0.701303	0.779255	-0.603208	0.700155	-0.336651	-0.364714	0.617513	-0.516792	0.693359	0.693146	F	7	14	Control
1858	1.58384	1.86123	2.38728	-0.766263	0.448577	1.49206	1.49206	-0.815982	1.86123	-0.681788	0.734665	0.802521	-0.608758	0.733737	-0.59291	-0.365308	2.38728	-0.543828	0.722071	0.721982	F	7	14	Control
1859	1.4798	1.76847	2.3009	-0.968869	0.580889	1.44156	1.44156	-0.830665	1.76847	-0.689985	0.737911	0.803128	-0.592721	0.737016	-0.591522	-0.364134	2.3009	-0.645504	0.724842	0.72477	F	7	14	Control
1860	1.2048	1.49899	2.03174	-1.26697	0.777136	1.26514	1.26514	-0.880692	1.49899	-0.797858	0.74336	0.82338	-0.643557	0.742492	-0.525343	-0.365177	2.03174	-0.520888	0.729515	0.72946	F	7	14	Control
1861	1.39054	1.68338	2.20305	-1.06514	0.724911	1.38177	1.38177	-0.882085	1.68338	-0.809835	0.7412	0.772599	-0.647663	0.740312	-0.676385	-0.365724	2.20305	-0.393584	0.727672	0.727606	F	7	14	Control
1862	0.997626	0.740968	0.572093	0.911516	-1.36836	1.00495	1.00495	1.69897	0.740968	1.72498	-1.72661	-1.32952	-0.194047	-1.74261	0.777862	-0.291825	0.572093	-0.046291	-1.75034	-1.76041	F	7	14	Control
1863	0.548684	0.44495	0.232086	0.844534	-1.32695	0.492014	0.492014	3.00479	0.44495	3.22202	-1.06572	-0.798025	-0.192378	-1.07777	0.0963473	-0.300885	0.232086	-0.525831	-0.992427	-0.999538	F	7	14	Control
1864	0.44812	0.33213	0.183524	0.949498	-1.34106	0.366934	0.366934	1.8518	0.33213	2.0609	-0.551088	-0.381398	-0.112996	-0.559626	-0.0499772	-0.285811	0.183524	-0.418725	-0.462799	-0.467588	F	7	14	Control
1865	0.20398	0.0373178	-0.229963	0.938052	-0.741259	0.245928	0.245928	5.12664	0.0373178	4.45553	-1.30811	-0.888417	-0.567037	-1.32228	-0.0257371	-0.335337	-0.229963	0.337214	-1.25598	-1.2645	F	7	14	Control
1866	-0.576753	0.0375972	-0.263615	4.80164	-0.928658	0.259946	0.259946	5.78712	0.0375972	5.09288	-1.24628	-0.912398	-0.455913	-1.25965	0.214923	-0.311655	-0.263615	-0.218039	-1.18794	-1.19596	F	7	14	Control
1867	1.51941	1.27996	1.07495	0.84751	-1.62915	1.37579	1.37579	0.306048	1.27996	0.593509	-1.69298	-1.37386	0.122654	-1.70664	0.0195966	-0.182135	1.07495	-0.224285	-1.69916	-1.70774	F	7	14	Control
1868	1.27099	1.04383	0.681209	0.8447	-1.38334	1.11974	1.11974	0.799426	1.04383	0.993697	-0.682238	-0.575152	0.319825	-0.689241	-0.0664899	-0.116754	0.681209	-0.499971	-0.595407	-0.599541	F	7	14	Control
1869	0.903157	0.69497	0.450795	0.911265	-1.50996	0.799804	0.799804	1.33664	0.69497	1.44799	-1.01473	-0.827448	0.00647919	-1.02462	-0.133792	-0.18215	0.450795	-0.256531	-0.939132	-0.945036	F	7	14	Control
1870	0.568845	0.354097	0.168711	0.939103	-1.01238	0.485957	0.485957	1.15921	0.354097	1.15619	-1.20099	-1.046	0.0733568	-1.2124	-0.594131	-0.20907	0.168711	-0.592331	-1.13927	-1.14614	F	7	14	Control
1871	0.211769	0.0420802	-0.162125	0.882603	-1.05062	0.143611	0.143611	1.76926	0.0420802	1.90865	-1.23397	-0.987766	0.237556	-1.24495	-0.241162	-0.171363	-0.162125	-0.844425	-1.1757	-1.18237	F	7	14	Control
1872	2.34953	2.77172	3.69285	-1.75122	0.958244	2.72473	2.72473	-1.0886	2.77172	-1.02817	0.615768	0.712041	-0.514846	0.614284	0.685286	-0.341243	3.69285	-0.342641	0.60226	0.601745	F	15	11.2	Control
1873	2.09909	2.49828	3.32037	-1.9082	1.18528	2.50823	2.50823	-1.15232	2.49828	-1.10581	0.721264	0.792851	-0.314711	0.720789	0.316663	-0.311827	3.32037	-0.798653	0.693146	0.693167	F	15	11.2	Control
1874	1.38641	1.67147	1.95844	-0.863742	0.519589	1.40412	1.40412	-0.695393	1.67147	-0.681363	-0.0564082	0.123302	-0.432167	-0.0621627	0.467829	-0.321167	1.95844	-0.383368	0.0137998	0.0108212	F	15	11.2	Control
1875	1.30045	1.54125	1.96063	-1.51249	0.908697	1.52778	1.52778	-1.01312	1.54125	-0.988131	0.772416	0.794867	-0.45681	0.772162	0.115667	-0.323839	1.96063	-0.430908	0.754247	0.754486	F	15	11.2	Control
1876	1.61036	1.95645	2.62992	-1.88115	1.28499	1.87368	1.87368	-1.01957	1.95645	-0.972132	0.660242	0.734505	-0.320777	0.659498	0.489336	-0.298518	2.62992	-0.60051	0.657611	0.657539	F	15	11.2	Control
1877	1.91446	2.29295	2.67397	-1.18896	0.81855	1.96482	1.96482	-0.943352	2.29295	-0.887684	0.226843	0.339842	-0.45893	0.223026	0.568108	-0.316258	2.67397	0.00596978	0.25796	0.25606	F	15	11.2	Control
1878	1.84456	2.21638	1.92052	-1.41974	0.75325	2.03061	2.03061	-0.980506	2.21638	-0.889603	0.952578	0.909632	-0.38689	0.953683	0.90686	-0.308499	1.92052	-0.388887	0.907001	0.907969	F	15	11.2	Control
1879	2.07201	2.45578	3.137	-1.37413	0.960037	2.12724	2.12724	-0.95569	2.45578	-0.861801	0.649014	0.712041	-0.301739	0.648048	0.496545	-0.312727	3.137	-0.607154	0.630931	0.630672	F	15	11.2	Control
1880	1.44071	1.75226	1.45295	-1.32358	0.938059	1.49498	1.49498	-0.95328	1.75226	-0.916737	0.39027	0.517269	-0.450905	0.387461	0.379886	-0.323571	1.45295	-0.199505	0.404335	0.403036	F	15	11.2	Control
1881	2.51027	2.81994	3.45862	-0.978501	0.699492	2.34709	2.34709	-0.859358	2.81994	-0.756985	0.717698	0.79426	-0.501859	0.716921	0.301395	-0.339135	3.45862	-0.410148	0.707358	0.707316	F	15	11.2	Control
1882	-0.501462	0.0208756	-0.320871	4.03037	-0.809356	0.0280205	0.0280205	1.54253	0.0208756	1.45753	-1.33432	-1.13508	0.0868631	-1.34666	-0.42062	-0.218417	-0.320871	-0.556229	-1.28627	-1.29377	F	15	11.2	Control
1883	1.54331	1.31586	0.972154	0.833913	-1.49947	1.42141	1.42141	1.35786	1.31586	1.67402	-1.02539	-0.851125	0.0874445	-1.03434	0.234606	-0.117844	0.972154	-0.606357	-0.951004	-0.956427	F	15	11.2	Control
1884	1.57457	1.35961	1.05914	0.731282	-1.33963	1.39497	1.39497	0.34826	1.35961	0.690828	-1.10437	-1.03744	0.131909	-1.11345	0.0189924	-0.0981184	1.05914	0.00195097	-1.03559	-1.04111	F	15	11.2	Control
1885	1.835	1.58552	1.02142	0.861545	-1.53271	1.6768	1.6768	0.558061	1.58552	0.794358	-1.26825	-1.19722	0.178907	-1.27773	0.365955	-0.070402	1.02142	-0.157554	-1.21433	-1.22022	F	15	11.2	Control
1886	0.697561	0.540068	0.379466	0.698817	-1.11279	0.507455	0.507455	0.670059	0.540068	0.65987	-1.64566	-1.36569	-0.0532521	-1.65921	-0.391234	-0.189296	0.379466	-0.228345	-1.64319	-1.65161	F	15	11.2	Control
1887	0.90545	0.630155	0.6011	0.736049	-1.07494	0.733922	0.733922	0.545562	0.630155	0.66281	-1.14299	-0.918535	-0.167288	-1.15476	-0.735301	-0.252883	0.6011	-0.220894	-1.07592	-1.08292	F	15	11.2	Control
1888	0.574684	0.333008	0.192828	0.831708	-1.14609	0.463082	0.463082	0.750745	0.333008	0.816128	-0.969113	-0.778792	-0.207054	-0.979999	-0.587364	-0.264811	0.192828	-0.0203084	-0.890286	-0.896667	F	15	11.2	Control
1889	1.54331	1.31586	0.972154	0.833913	-1.49947	1.42141	1.42141	1.35786	1.31586	1.67402	-1.02539	-0.851125	0.0874445	-1.03434	0.234606	-0.117844	0.972154	-0.606357	-0.951004	-0.956427	F	15	11.2	Control
1890	1.57457	1.35961	1.05914	0.731282	-1.33963	1.39497	1.39497	0.34826	1.35961	0.690828	-1.10437	-1.03744	0.131909	-1.11345	0.0189924	-0.0981184	1.05914	0.00195097	-1.03559	-1.04111	F	15	11.2	Control
1891	1.835	1.58552	1.02142	0.861545	-1.53271	1.6768	1.6768	0.558061	1.58552	0.794358	-1.26825	-1.19722	0.178907	-1.27773	0.365955	-0.070402	1.02142	-0.157554	-1.21433	-1.22022	F	15	11.2	Control
1892	3.86364	3.47858	2.72117	0.988869	-1.74786	3.83116	3.83116	0.965606	3.47858	1.15387	-1.23931	-1.19845	0.431048	-1.24503	1.19917	0.148347	2.72117	0.540213	-1.19782	-1.20177	F	15	10.6	Control
1893	4.25472	4.17174	3.63472	0.587953	-1.29936	3.89531	3.89531	0.267384	4.17174	0.363607	-1.66122	-1.79262	0.381332	-1.67127	-0.535584	-0.00192094	3.63472	-0.353903	-1.66377	-1.67003	F	15	10.6	Control
1894	4.03442	3.76999	3.12539	0.708866	-1.32116	3.675	3.675	0.500685	3.76999	0.543848	-1.2888	-1.31682	0.322924	-1.29754	-0.205781	-0.0200559	3.12539	-0.345631	-1.23761	-1.24301	F	15	10.6	Control
1895	1.96807	1.798	1.39923	0.795727	-1.551	1.76612	1.76612	1.06898	1.798	1.12961	-0.492244	-0.405379	0.234293	-0.497236	0.455675	-0.0490459	1.39923	-0.430477	-0.406125	-0.409119	F	15	10.6	Control
1896	1.02368	1.93678	1.55631	3.36946	-1.91951	1.83972	1.83972	0.931876	1.93678	1.03377	-1.07537	-1.13336	0.630684	-1.08147	0.447132	0.0816151	1.55631	-0.434318	-1.00602	-1.00995	F	15	10.6	Control
1897	2.21873	2.12958	1.47153	0.763026	-1.65309	1.97148	1.97148	0.716483	2.12958	0.992713	-1.81007	-1.63867	0.528064	-1.81835	0.612021	0.113681	1.47153	-0.605816	-1.84342	-1.84891	F	15	10.6	Control
1898	2.01027	1.91467	1.39697	0.721899	-1.53966	1.77598	1.77598	0.590027	1.91467	0.760073	-1.48216	-1.46565	0.565501	-1.48887	0.428022	0.142672	1.39697	-0.220584	-1.45685	-1.4613	F	15	10.6	Control
1899	2.14583	2.05685	1.46447	0.864099	-1.74756	1.93344	1.93344	0.88544	2.05685	0.974922	-0.788622	-0.950082	0.957707	-0.789525	0.280706	0.346954	1.46447	-0.423331	-0.707199	-0.708311	F	15	10.6	Control
1900	2.65995	3.1437	3.48538	-1.16582	0.708439	2.65732	2.65732	-0.857001	3.1437	-0.706916	0.244125	0.387196	-0.510403	0.240062	0.417976	-0.348368	3.48538	-0.612655	0.29005	0.288132	F	15	10.6	Control
1901	2.49979	2.96721	2.24109	-1.58373	0.952331	2.62828	2.62828	-0.94637	2.96721	-0.833601	1.0139	1.03951	-0.636982	1.01492	0.522993	-0.36077	2.24109	0.113681	0.958644	0.959629	F	15	10.6	Control
1902	2.32406	2.72018	3.54832	-1.503	1.02959	2.36658	2.36658	-0.969278	2.72018	-0.886259	0.700264	0.79658	-0.660546	0.699066	0.337578	-0.368799	3.54832	-0.232557	0.692488	0.692254	F	15	10.6	Control
1903	3.59145	4.28721	5.20436	-1.52032	1.42965	4.213	4.213	-1.11269	4.28721	-1.02973	0.755331	0.811389	-0.496807	0.754973	1.21501	-0.322838	5.20436	0.615219	0.739595	0.739773	F	15	10.6	Control
1904	3.64226	4.38003	5.20511	-1.51253	1.45813	4.24876	4.24876	-1.11011	4.38003	-1.01165	0.757148	0.805252	-0.479851	0.756917	1.47979	-0.311445	5.20511	0.733912	0.741122	0.741356	F	15	10.6	Control
1905	4.66592	5.05774	4.92271	-0.33884	-0.165587	4.45376	4.45376	-0.599019	5.05774	-0.480953	-2.10234	-1.64895	-0.0615986	-2.11893	0.737769	-0.221852	4.92271	-0.396081	-2.20529	-2.21602	F	15	10.6	Control
1906	4.36231	4.81064	4.56996	-0.481262	0.00680428	4.28589	4.28589	-0.745478	4.81064	-0.651714	-0.717774	-0.491024	-0.0813241	-0.727055	0.161892	-0.262807	4.56996	-0.915671	-0.630371	-0.635691	F	15	10.6	Control
1907	4.27372	4.70192	4.40403	-0.572887	0.131785	4.12595	4.12595	-0.641244	4.70192	-0.533747	-1.96041	-1.51645	-0.0401755	-1.97644	0.188559	-0.228933	4.40403	-0.769371	-2.02471	-2.03493	F	15	10.6	Control
1908	4.04143	4.39204	4.65913	-0.327125	-0.198981	3.87749	3.87749	-0.647483	4.39204	-0.564617	-1.00586	-0.668559	-0.414769	-1.01755	-0.0363622	-0.302582	4.65913	-0.402718	-0.928795	-0.935641	F	15	10.6	Control
1909	3.9854	4.38483	3.68961	-0.647935	0.196377	3.83095	3.83095	-0.741434	4.38483	-0.626542	-2.06747	-1.71484	-0.220451	-2.08396	0.154125	-0.224868	3.68961	-0.132143	-2.17197	-2.18258	F	15	10.6	Control
1910	3.86364	3.47858	2.72117	0.988869	-1.74786	3.83116	3.83116	0.965606	3.47858	1.15387	-1.23931	-1.19845	0.431048	-1.24503	1.19917	0.148347	2.72117	0.540213	-1.19782	-1.20177	F	15	10.6	Control
1911	4.25472	4.17174	3.63472	0.587953	-1.29936	3.89531	3.89531	0.267384	4.17174	0.363607	-1.66122	-1.79262	0.381332	-1.67127	-0.535584	-0.00192094	3.63472	-0.353903	-1.66377	-1.67003	F	15	10.6	Control
1912	4.03442	3.76999	3.12539	0.708866	-1.32116	3.675	3.675	0.500685	3.76999	0.543848	-1.2888	-1.31682	0.322924	-1.29754	-0.205781	-0.0200559	3.12539	-0.345631	-1.23761	-1.24301	F	15	10.6	Control
1913	1.96807	1.798	1.39923	0.795727	-1.551	1.76612	1.76612	1.06898	1.798	1.12961	-0.492244	-0.405379	0.234293	-0.497236	0.455675	-0.0490459	1.39923	-0.430477	-0.406125	-0.409119	F	15	10.6	Control
1914	1.02368	1.93678	1.55631	3.36946	-1.91951	1.83972	1.83972	0.931876	1.93678	1.03377	-1.07537	-1.13336	0.630684	-1.08147	0.447132	0.0816151	1.55631	-0.434318	-1.00602	-1.00995	F	15	10.6	Control
1915	2.21873	2.12958	1.47153	0.763026	-1.65309	1.97148	1.97148	0.716483	2.12958	0.992713	-1.81007	-1.63867	0.528064	-1.81835	0.612021	0.113681	1.47153	-0.605816	-1.84342	-1.84891	F	15	10.6	Control
1916	2.01027	1.91467	1.39697	0.721899	-1.53966	1.77598	1.77598	0.590027	1.91467	0.760073	-1.48216	-1.46565	0.565501	-1.48887	0.428022	0.142672	1.39697	-0.220584	-1.45685	-1.4613	F	15	10.6	Control
1917	2.14583	2.05685	1.46447	0.864099	-1.74756	1.93344	1.93344	0.88544	2.05685	0.974922	-0.788622	-0.950082	0.957707	-0.789525	0.280706	0.346954	1.46447	-0.423331	-0.707199	-0.708311	F	15	10.6	Control
1918	2.9307	2.59681	1.91529	0.827978	-1.44065	2.76615	2.76615	0.158463	2.59681	0.452062	-0.982261	-0.865113	0.310484	-0.990034	0.0511041	-0.0561602	1.91529	-0.813856	-0.905848	-0.910599	M	15	11.6	Control
1919	2.84696	2.50256	1.96308	0.820026	-1.67025	2.6975	2.6975	0.373381	2.50256	0.611797	-0.637983	-0.710275	0.138185	-0.644649	0.109395	-0.110952	1.96308	-0.391877	-0.550867	-0.55479	M	15	11.6	Control
1920	2.24639	1.94432	1.56895	0.887085	-1.45511	2.09099	2.09099	-0.0544293	1.94432	0.167178	-0.649816	-0.704012	0.0980175	-0.656442	0.0730072	-0.103223	1.56895	-0.308937	-0.562783	-0.566694	M	15	11.6	Control
1921	2.52194	2.32396	1.91692	0.80052	-1.56462	2.32629	2.32629	0.343054	2.32396	0.542621	-0.75851	-0.729509	0.190961	-0.765518	-0.460373	-0.0866778	1.91692	-0.565885	-0.673226	-0.677397	M	15	11.6	Control
1922	2.48688	2.12568	1.75523	1.09088	-1.60205	2.43165	2.43165	0.23829	2.12568	0.43888	-0.809427	-0.957129	0.568008	-0.816138	-0.993572	-0.0468457	1.75523	-0.675778	-0.725776	-0.72981	M	15	11.6	Control
[truncated: 10,518 more rows]
