# Supplementary material for: Radiomic identification of anemia features in monochromatic conjunctiva photographs in school-age children
Source: Biophotonics Discov. 2025 Apr 15;2(2):022303. doi: 10.1117/1.BIOS.2.2.022303 (PMC12176424; doi:10.1117/1.BIOS.2.2.022303)
Supplement: Supplementary file 3 [file BIOS_002_022303_SD003.xlsx]

## Sheet: Sheet1
	wavelet-H_gldm_DependenceNonUniformity	wavelet-H_glszm_ZonePercentage	wavelet-L_firstorder_InterquartileRange	log-sigma-1-0-mm-3D_glszm_ZoneVariance	log-sigma-1-0-mm-3D_glszm_SizeZoneNonUniformity	log-sigma-1-0-mm-3D_firstorder_Maximum	log-sigma-1-0-mm-3D_gldm_DependenceNonUniformity	wavelet-H_glszm_LargeAreaEmphasis	log-sigma-1-0-mm-3D_glcm_Correlation	log-sigma-1-0-mm-3D_glrlm_RunLengthNonUniformity	wavelet-H_gldm_DependenceNonUniformity	wavelet-H_gldm_GrayLevelNonUniformity	wavelet-L_firstorder_InterquartileRange	wavelet-L_firstorder_Kurtosis	wavelet-L_firstorder_MeanAbsoluteDeviation	wavelet-L_firstorder_RobustMeanAbsoluteDeviation	wavelet-L_firstorder_Skewness	wavelet-L_firstorder_Variance	squareroot_firstorder_Kurtosis	squareroot_firstorder_Skewness	Sex	Age	Hgb	Anemia
0	-1.51976	-0.549901	-0.370305	1.13272	-1.47512	-0.535972	-1.58581	-0.248722	1.37418	-1.47512	-1.51976	-1.54721	-0.370305	-0.3952	-0.267281	-0.257231	-0.450822	-0.315631	-0.24741	-0.457615	M	11	11.9	Control
1	-1.48076	-0.505525	-0.633756	1.32828	-1.42685	-0.949557	-1.54152	-0.198691	1.33296	-1.42685	-1.48076	-1.49749	-0.633756	-0.465621	-0.504925	-0.319993	-0.679597	-0.419999	-0.30738	-0.610045	M	11	11.9	Control
2	-0.886602	-0.810599	-0.411903	1.6489	-1.10914	-0.916723	-0.950083	0.226297	1.17264	-1.10914	-0.886602	-0.878985	-0.411903	-0.295238	-0.727157	-0.728089	0.397048	-0.475116	-0.189201	0.552147	M	11	11.9	Control
3	-1.01563	-0.849969	0.00898484	0.785166	-1.17745	-0.78955	-1.10369	0.444598	1.22327	-1.17745	-1.01563	-1.01318	0.00898484	-0.650603	-0.516529	-0.405158	-0.00039911	-0.427953	-0.432044	0.126761	M	11	11.9	Control
4	-1.28466	-0.672707	-0.85561	1.66426	-1.2954	-1.07219	-1.34661	-0.0552454	1.24569	-1.2954	-1.28466	-1.28807	-0.85561	-0.497177	-0.787723	-0.687771	-0.614733	-0.480991	-0.324906	-0.515562	M	11	11.9	Control
5	-1.51976	-0.549901	-0.370305	1.13272	-1.47512	-0.535972	-1.58581	-0.248722	1.37418	-1.47512	-1.51976	-1.54721	-0.370305	-0.3952	-0.267281	-0.257231	-0.450822	-0.315631	-0.24741	-0.457615	M	11	11.9	Control
6	-1.48076	-0.505525	-0.633756	1.32828	-1.42685	-0.949557	-1.54152	-0.198691	1.33296	-1.42685	-1.48076	-1.49749	-0.633756	-0.465621	-0.504925	-0.319993	-0.679597	-0.419999	-0.30738	-0.610045	M	11	11.9	Control
7	-0.886602	-0.810599	-0.411903	1.6489	-1.10914	-0.916723	-0.950083	0.226297	1.17264	-1.10914	-0.886602	-0.878985	-0.411903	-0.295238	-0.727157	-0.728089	0.397048	-0.475116	-0.189201	0.552147	M	11	11.9	Control
8	-1.01563	-0.849969	0.00898484	0.785166	-1.17745	-0.78955	-1.10369	0.444598	1.22327	-1.17745	-1.01563	-1.01318	0.00898484	-0.650603	-0.516529	-0.405158	-0.00039911	-0.427953	-0.432044	0.126761	M	11	11.9	Control
9	-1.28466	-0.672707	-0.85561	1.66426	-1.2954	-1.07219	-1.34661	-0.0552454	1.24569	-1.2954	-1.28466	-1.28807	-0.85561	-0.497177	-0.787723	-0.687771	-0.614733	-0.480991	-0.324906	-0.515562	M	11	11.9	Control
10	-0.722878	-1.00813	0.253658	1.4529	-1.06985	0.28271	-0.849459	0.429535	1.00934	-1.06985	-0.722878	-0.743353	0.253658	-0.375754	0.208062	0.422241	-0.505721	-0.117553	-0.247699	-0.525242	F	14	11.8	Control
11	-0.740113	-0.949001	0.0318046	0.938821	-1.07552	-0.227465	-0.844739	0.330429	1.02918	-1.07552	-0.740113	-0.742306	0.0318046	-0.412051	-0.0367828	0.165372	-0.892339	-0.270005	-0.247955	-0.932459	F	14	11.8	Control
12	-0.671449	-1.06233	-0.190049	1.53074	-1.10202	-0.26116	-0.795706	0.51816	1.27817	-1.10202	-0.671449	-0.69094	-0.190049	-0.242301	-0.242001	-0.132472	-0.271154	-0.306001	-0.160594	-0.258528	F	14	11.8	Control
13	-0.661216	-1.01221	0.0318046	1.41015	-1.08559	-0.0664519	-0.773232	0.509222	1.16398	-1.08559	-0.661216	-0.679985	0.0318046	-0.30119	-0.153564	-0.066004	-0.788202	-0.28604	-0.190402	-0.818663	F	14	11.8	Control
14	-0.776112	-0.883602	0.0318046	0.699385	-0.999916	-0.247105	-0.886963	0.133417	0.913089	-0.999916	-0.776112	-0.76923	0.0318046	-0.362766	-0.104785	0.0792489	-0.583674	-0.26376	-0.238154	-0.580349	F	14	11.8	Control
15	-0.749048	-0.57748	-0.190049	-0.0676409	-0.920339	-0.0106795	-0.780589	-0.178837	0.629849	-0.920339	-0.749048	-0.697038	-0.190049	-0.322897	-0.0219965	0.0679578	-0.282199	-0.227169	-0.205705	-0.244925	F	14	11.8	Control
16	-0.757778	-0.632723	0.0318046	0.230635	-0.904349	0.0625332	-0.807694	-0.0627837	0.706141	-0.904349	-0.757778	-0.714082	0.0318046	-0.356778	0.239932	0.357536	-0.43768	-0.108441	-0.241786	-0.422131	F	14	11.8	Control
17	-0.748992	-0.675453	0.0440845	0.425833	-1.01447	-0.115752	-0.7771	-0.158015	0.951253	-1.01447	-0.748992	-0.706356	0.0440845	-0.4664	0.142017	0.253231	-0.626204	-0.135503	-0.305191	-0.593471	F	14	11.8	Control
18	-0.665377	-0.702414	0.29541	0.504783	-0.886539	0.627958	-0.715357	-0.117822	0.805494	-0.886539	-0.665377	-0.62855	0.29541	-0.361821	0.213594	0.328206	-1.21098	-0.107814	-0.212268	-1.27851	F	14	11.8	Control
19	-0.690319	-0.751797	0.0318046	0.131333	-0.969627	-0.166428	-0.752023	-0.107169	0.939631	-0.969627	-0.690319	-0.657792	0.0318046	-0.347226	-0.0333667	0.0692674	-0.704208	-0.222018	-0.218461	-0.716533	F	14	11.8	Control
20	-1.12875	-0.539346	-0.190049	0.274101	-1.15233	-0.48828	-1.18125	-0.245934	0.685517	-1.15233	-1.12875	-1.11832	-0.190049	-0.356749	-0.306177	-0.224493	-0.426231	-0.349528	-0.234847	-0.357005	F	6	11.8	Control
21	-0.577941	-0.871082	0.253658	1.36067	-0.893462	0.052274	-0.671691	0.202818	0.950993	-0.893462	-0.577941	-0.566539	0.253658	-0.110106	0.124545	0.292282	-0.388799	-0.12537	-0.0774814	-0.442872	F	6	11.8	Control
22	-0.700077	-0.789045	0.697366	0.0617083	-0.936623	0.125949	-0.792757	0.00836233	0.597928	-0.936623	-0.700077	-0.681718	0.697366	-0.338145	0.667489	0.780121	-0.474453	0.27417	-0.227972	-0.516975	F	6	11.8	Control
23	-0.768867	-0.791292	0.680174	-0.165957	-0.981521	0.247265	-0.86553	-0.027489	0.663512	-0.981521	-0.768867	-0.744224	0.680174	-0.173383	0.468677	0.58027	-0.497806	0.163585	-0.117511	-0.606544	F	6	11.8	Control
24	-0.845651	-1.0672	0.475512	0.174918	-1.04729	0.178941	-1.02934	1.00297	0.847192	-1.04729	-0.845651	-0.866692	0.475512	-0.181615	0.382171	0.444636	-0.862613	0.00786571	-0.10157	-0.992485	F	6	11.8	Control
25	-1.18122	-0.438102	-0.094574	0.0853247	-1.21817	-0.16485	-1.21509	-0.197647	0.666832	-1.21817	-1.18122	-1.17312	-0.094574	-0.393604	-0.0772029	-0.111912	-1.0185	-0.226938	-0.256912	-1.01999	F	6	11.8	Control
26	-1.16406	-0.916132	-0.994269	1.56004	-1.28758	0.238656	-1.25769	0.255174	1.20553	-1.28758	-1.16406	-1.17447	-0.994269	0.00279057	-0.0722107	-0.0706593	-1.41124	-0.128562	0.0697947	-1.55233	F	6	11.8	Control
27	-0.964908	-0.976944	-0.744683	0.435689	-1.17324	0.436363	-1.09561	0.507913	0.897923	-1.17324	-0.964908	-0.976592	-0.744683	-0.321614	0.156025	0.231591	-1.0072	-0.0355639	-0.218888	-1.05916	F	6	11.8	Control
28	-1.05914	-0.717561	-1.06273	0.0626085	-1.1243	0.11853	-1.14752	0.336604	0.653218	-1.1243	-1.05914	-1.05217	-1.06273	-0.166148	-0.251866	-0.316	-0.660894	-0.191386	-0.121739	-0.721567	F	6	11.8	Control
29	-1.10237	-0.883619	-1.07746	-0.141753	-1.17684	-0.265124	-1.23598	0.881976	0.464835	-1.17684	-1.10237	-1.12484	-1.07746	0.150324	-0.424278	-0.481021	-0.715664	-0.299471	0.0849275	-0.738401	F	6	11.8	Control
30	-1.12875	-0.539346	-0.190049	0.274101	-1.15233	-0.48828	-1.18125	-0.245934	0.685517	-1.15233	-1.12875	-1.11832	-0.190049	-0.356749	-0.306177	-0.224493	-0.426231	-0.349528	-0.234847	-0.357005	F	6	11.8	Control
31	-0.577941	-0.871082	0.253658	1.36067	-0.893462	0.052274	-0.671691	0.202818	0.950993	-0.893462	-0.577941	-0.566539	0.253658	-0.110106	0.124545	0.292282	-0.388799	-0.12537	-0.0774814	-0.442872	F	6	11.8	Control
32	-0.700077	-0.789045	0.697366	0.0617083	-0.936623	0.125949	-0.792757	0.00836233	0.597928	-0.936623	-0.700077	-0.681718	0.697366	-0.338145	0.667489	0.780121	-0.474453	0.27417	-0.227972	-0.516975	F	6	11.8	Control
33	-0.768867	-0.791292	0.680174	-0.165957	-0.981521	0.247265	-0.86553	-0.027489	0.663512	-0.981521	-0.768867	-0.744224	0.680174	-0.173383	0.468677	0.58027	-0.497806	0.163585	-0.117511	-0.606544	F	6	11.8	Control
34	-0.845651	-1.0672	0.475512	0.174918	-1.04729	0.178941	-1.02934	1.00297	0.847192	-1.04729	-0.845651	-0.866692	0.475512	-0.181615	0.382171	0.444636	-0.862613	0.00786571	-0.10157	-0.992485	F	6	11.8	Control
35	-1.18122	-0.438102	-0.094574	0.0853247	-1.21817	-0.16485	-1.21509	-0.197647	0.666832	-1.21817	-1.18122	-1.17312	-0.094574	-0.393604	-0.0772029	-0.111912	-1.0185	-0.226938	-0.256912	-1.01999	F	6	11.8	Control
36	-1.16406	-0.916132	-0.994269	1.56004	-1.28758	0.238656	-1.25769	0.255174	1.20553	-1.28758	-1.16406	-1.17447	-0.994269	0.00279057	-0.0722107	-0.0706593	-1.41124	-0.128562	0.0697947	-1.55233	F	6	11.8	Control
37	-0.964908	-0.976944	-0.744683	0.435689	-1.17324	0.436363	-1.09561	0.507913	0.897923	-1.17324	-0.964908	-0.976592	-0.744683	-0.321614	0.156025	0.231591	-1.0072	-0.0355639	-0.218888	-1.05916	F	6	11.8	Control
38	-1.05914	-0.717561	-1.06273	0.0626085	-1.1243	0.11853	-1.14752	0.336604	0.653218	-1.1243	-1.05914	-1.05217	-1.06273	-0.166148	-0.251866	-0.316	-0.660894	-0.191386	-0.121739	-0.721567	F	6	11.8	Control
39	-1.10237	-0.883619	-1.07746	-0.141753	-1.17684	-0.265124	-1.23598	0.881976	0.464835	-1.17684	-1.10237	-1.12484	-1.07746	0.150324	-0.424278	-0.481021	-0.715664	-0.299471	0.0849275	-0.738401	F	6	11.8	Control
40	-1.12017	-1.06581	0.253658	0.657011	-1.30567	-0.116039	-1.2507	0.625086	1.132	-1.30567	-1.12017	-1.15583	0.253658	-0.479294	0.408212	0.70666	-0.35938	0.000735554	-0.31883	-0.387464	F	15	10.3	Anemia
41	-1.1082	-0.954888	0.572573	0.985749	-1.29495	0.381942	-1.20944	0.455712	1.29309	-1.29495	-1.1082	-1.12703	0.572573	-0.570665	0.61295	0.86272	-0.505981	0.173908	-0.371128	-0.519291	F	15	10.3	Anemia
42	-0.832738	-0.830417	0.268394	0.816495	-1.06032	0.0391348	-0.923091	0.341514	0.887859	-1.06032	-0.832738	-0.829239	0.268394	-0.379266	0.258219	0.392308	-0.625836	-0.0335118	-0.232918	-0.701055	F	15	10.3	Anemia
43	-0.808879	-0.919065	0.336853	0.549305	-1.06268	-0.0664441	-0.932598	0.540458	0.893506	-1.06268	-0.808879	-0.813387	0.336853	-0.486905	0.301035	0.523505	-0.238083	0.0206807	-0.328919	-0.222788	F	15	10.3	Anemia
44	-0.840625	-0.904237	0.268394	0.501215	-1.08367	0.061466	-0.954593	0.439795	0.837833	-1.08367	-0.840625	-0.840761	0.268394	-0.472727	0.287727	0.464143	-0.478319	-0.0426876	-0.30903	-0.480386	F	15	10.3	Anemia
45	-1.08612	-0.614636	0.0440845	0.983437	-1.19236	0.161697	-1.12435	0.0708834	1.00064	-1.19236	-1.08612	-1.07915	0.0440845	-0.187379	0.0060622	-0.00121672	-0.348397	-0.117858	-0.120129	-0.347745	F	15	10.3	Anemia
46	-1.01298	-0.785056	0.0326746	1.04276	-1.18344	-0.0489183	-1.07648	0.500467	1.26003	-1.18344	-1.01298	-1.01626	0.0326746	-0.409992	0.161572	0.377372	-0.0472401	-0.129625	-0.269072	0.00841903	F	15	10.3	Anemia
47	-0.633542	-0.885428	0.544841	1.5295	-1.02346	0.297435	-0.707122	0.712716	1.24705	-1.02346	-0.633542	-0.629657	0.544841	-0.479405	0.227894	0.460191	-0.286498	-0.0172986	-0.328134	-0.2536	F	15	10.3	Anemia
48	-0.829988	-0.870493	0.579225	0.831237	-1.07097	-0.210279	-0.926267	0.393691	1.02726	-1.07097	-0.829988	-0.823094	0.579225	-0.559463	0.346961	0.594805	-0.415849	0.0120719	-0.383095	-0.374731	F	15	10.3	Anemia
49	-0.904569	-0.870967	0.0440845	0.596536	-1.13185	-0.272322	-0.996229	0.278304	1.14082	-1.13185	-0.904569	-0.90709	0.0440845	-0.494109	0.133242	0.346732	-0.367131	-0.146396	-0.330207	-0.332896	F	15	10.3	Anemia
50	0.434863	-0.875812	0.0318046	0.411692	-0.226341	0.254282	0.311474	0.136105	0.728273	-0.226341	0.434863	0.489665	0.0318046	-0.122318	-0.0597162	0.0250608	-0.0582723	-0.185758	-0.0965108	-0.0804132	M	8	11.5	Control
51	0.497076	-0.919475	0.0318046	0.576068	-0.224765	-0.302911	0.340135	0.334001	0.743912	-0.224765	0.497076	0.531294	0.0318046	-0.136212	-0.170442	-0.0577328	0.117685	-0.248748	-0.122925	0.122238	M	8	11.5	Control
52	0.541974	-0.87977	-0.330448	0.239678	-0.145598	0.0977707	0.408215	0.243813	0.706262	-0.145598	0.541974	0.599104	-0.330448	-0.139753	-0.147956	-0.232193	0.502874	-0.206351	-0.110409	0.532001	M	8	11.5	Control
53	0.246712	-0.94069	-0.176183	0.65391	-0.379389	-0.153403	0.101079	0.386815	0.833784	-0.379389	0.246712	0.255059	-0.176183	-0.14202	-0.163419	-0.082154	-0.149843	-0.231656	-0.118121	-0.183953	M	8	11.5	Control
54	0.495094	-0.91641	-0.163903	0.63233	-0.210878	0.23516	0.340655	0.308379	0.752401	-0.210878	0.495094	0.53807	-0.163903	-0.215597	-0.105828	-0.0510045	0.0747191	-0.170695	-0.161906	0.0691188	M	8	11.5	Control
55	-0.126496	-0.915187	0.0318046	0.858816	-0.651493	-0.129241	-0.247033	0.301474	0.944836	-0.651493	-0.126496	-0.0930788	0.0318046	-0.345563	-0.0914015	0.0651084	-0.366024	-0.267344	-0.247948	-0.330274	M	8	11.5	Control
56	-0.53561	-0.809868	-0.300976	0.699275	-0.834495	0.22446	-0.628315	0.223168	0.797663	-0.834495	-0.53561	-0.509481	-0.300976	-0.185664	-0.311795	-0.296751	-0.68776	-0.307967	-0.120403	-0.723229	M	8	11.5	Control
57	-0.656039	-0.874487	0.00407288	1.40564	-0.923118	0.0864777	-0.765695	0.279077	0.950037	-0.923118	-0.656039	-0.65149	0.00407288	-0.349727	-0.0273183	0.0437001	-1.17173	-0.203736	-0.219842	-1.22601	M	8	11.5	Control
58	-0.772239	-0.471518	-0.346615	-0.0285931	-0.857701	-0.279548	-0.796617	-0.284607	0.405047	-0.857701	-0.772239	-0.719679	-0.346615	-0.226801	-0.297052	-0.334483	-0.837455	-0.310026	-0.15325	-0.854983	M	8	11.5	Control
59	-0.717935	-0.513051	-0.366263	0.401977	-0.816899	0.056695	-0.73332	-0.160523	0.607035	-0.816899	-0.717935	-0.661615	-0.366263	-0.151284	-0.287128	-0.331261	-0.995188	-0.279295	-0.0621059	-1.0431	M	8	11.5	Control
60	-0.0767319	0.68104	-0.583205	-0.739706	0.397675	-0.516471	0.170925	-0.675897	-0.655287	0.397675	-0.0767319	0.0120732	-0.583205	0.202982	-0.64862	-0.677006	0.685712	-0.45173	0.121491	0.82074	M	14	11.6	Control
61	0.0347742	0.664218	-0.589703	-0.797295	0.628525	-0.222075	0.268144	-0.68661	-0.735076	0.628525	0.0347742	0.104931	-0.589703	1.82788	-0.594678	-0.69361	2.38374	-0.419344	1.13518	2.52109	M	14	11.6	Control
62	-0.122968	0.517867	-0.52283	-0.753704	0.269386	-0.405565	0.0868185	-0.668545	-0.575787	0.269386	-0.122968	-0.0423764	-0.52283	0.298187	-0.66843	-0.683848	0.404104	-0.458229	0.161481	0.509294	M	14	11.6	Control
63	0.070948	0.690189	-0.490186	-0.783789	0.616877	-0.345068	0.309369	-0.696381	-0.743082	0.616877	0.070948	0.129526	-0.490186	0.53396	-0.659859	-0.667595	0.701052	-0.45639	0.302706	0.789383	M	14	11.6	Control
64	0.0947504	0.75438	-0.508964	-0.823773	0.760038	-0.215445	0.310526	-0.709487	-0.885182	0.760038	0.0947504	0.137482	-0.508964	0.291123	-0.646606	-0.654174	0.594349	-0.452708	0.184433	0.713488	M	14	11.6	Control
65	-0.17086	0.583536	-0.633756	-0.777481	0.309911	-0.769286	0.00821262	-0.676921	-0.701668	0.309911	-0.17086	-0.103737	-0.633756	-0.143586	-0.757508	-0.732578	0.174966	-0.476169	-0.0911049	0.30316	M	14	11.6	Control
66	-0.126185	0.570185	-0.633756	-0.727895	0.364236	-0.754862	0.0849048	-0.662093	-0.619275	0.364236	-0.126185	-0.0454844	-0.633756	-0.265045	-0.742679	-0.714078	0.170339	-0.474551	-0.165279	0.308549	M	14	11.6	Control
67	-0.174503	0.627365	-0.633756	-0.674105	0.325156	-0.5028	0.0107914	-0.688267	-0.607441	0.325156	-0.174503	-0.125523	-0.633756	-0.143729	-0.734974	-0.718354	0.18288	-0.471283	-0.0870773	0.286441	M	14	11.6	Control
68	-0.0486356	0.694145	-0.633756	-0.782196	0.585384	-0.736608	0.174947	-0.690374	-0.74472	0.585384	-0.0486356	0.0368297	-0.633756	-0.181796	-0.722248	-0.707587	0.236028	-0.469439	-0.117242	0.357877	M	14	11.6	Control
69	0.347335	0.46365	-0.680266	-0.746634	0.75869	-0.704127	0.69199	-0.630144	-0.50092	0.75869	0.347335	0.524605	-0.680266	-0.102154	-0.7646	-0.754224	0.191819	-0.47808	-0.0677545	0.292541	M	14	11.6	Control
70	-0.644587	-0.795308	0.239792	0.506053	-0.950208	-0.153897	-0.712882	0.0689845	0.914034	-0.950208	-0.644587	-0.619187	0.239792	-0.356101	0.253558	0.221953	-0.213143	-0.0735906	-0.251867	-0.194447	M	14	11.6	Control
71	-0.771211	-0.774444	0.933085	0.422124	-1.01167	-0.283869	-0.839192	0.0850521	0.882984	-1.01167	-0.771211	-0.753916	0.933085	-0.516599	0.0697959	0.277247	-0.164917	-0.149317	-0.34933	-0.0702568	M	14	11.6	Control
72	-0.814233	-0.857298	0.296126	1.01471	-1.08204	0.0645846	-0.891455	0.0638715	1.03614	-1.08204	-0.814233	-0.810145	0.296126	-0.457665	0.053823	0.22484	-0.584408	-0.134147	-0.316673	-0.563967	M	14	11.6	Control
73	-0.449282	-0.957942	1.36293	0.609778	-0.912181	-0.196225	-0.566558	0.539282	0.971722	-0.912181	-0.449282	-0.443443	1.36293	-0.548129	0.334089	0.497839	-0.247093	-0.0639417	-0.379897	-0.171974	M	14	11.6	Control
74	-0.663174	-0.893326	0.475512	0.300963	-0.986335	-0.564697	-0.76953	0.356901	0.862674	-0.986335	-0.663174	-0.651997	0.475512	-0.259516	-0.252366	-0.208744	0.146565	-0.324517	-0.191796	0.224915	M	14	11.6	Control
75	-0.769212	-0.892934	1.14107	0.708787	-1.09008	-0.359182	-0.858299	0.177552	1.05363	-1.09008	-0.769212	-0.765268	1.14107	-0.508122	0.169321	0.299254	-0.30316	-0.120279	-0.353561	-0.251376	M	14	11.6	Control
76	-0.656645	-0.864088	-0.190049	0.957896	-0.892442	-0.0604463	-0.75398	0.0666012	1.00732	-0.892442	-0.656645	-0.643576	-0.190049	-0.513079	-0.295151	-0.0969997	-0.270475	-0.347308	-0.338804	-0.216578	M	14	11.6	Control
77	-0.865886	-0.775651	-0.190049	0.387937	-1.02071	-0.606192	-0.952421	0.0227132	0.744081	-1.02071	-0.865886	-0.850437	-0.190049	-0.581138	-0.239719	-0.0272681	-0.253843	-0.353047	-0.396358	-0.171899	M	14	11.6	Control
78	-0.790363	-0.797203	-0.411903	0.311372	-0.962793	-0.166302	-0.886446	0.0657299	0.741132	-0.962793	-0.790363	-0.773988	-0.411903	-0.166703	-0.439036	-0.36555	0.016146	-0.373191	-0.116921	0.0576973	M	14	11.6	Control
79	-0.805009	-0.822793	-0.411903	0.518568	-0.950452	-0.697097	-0.912185	0.100958	0.795803	-0.950452	-0.805009	-0.796838	-0.411903	-0.399613	-0.501636	-0.350495	-0.0992373	-0.420506	-0.261807	-0.0411443	M	14	11.6	Control
80	-0.710357	-1.07314	-0.190049	1.42729	-1.04925	-0.394054	-0.864065	0.673761	1.27199	-1.04925	-0.710357	-0.733989	-0.190049	-0.355457	-0.320649	-0.150235	-0.747736	-0.387259	-0.216912	-0.731543	M	14	11.6	Control
81	-0.644587	-0.795308	0.239792	0.506053	-0.950208	-0.153897	-0.712882	0.0689845	0.914034	-0.950208	-0.644587	-0.619187	0.239792	-0.356101	0.253558	0.221953	-0.213143	-0.0735906	-0.251867	-0.194447	M	14	11.6	Control
82	-0.771211	-0.774444	0.933085	0.422124	-1.01167	-0.283869	-0.839192	0.0850521	0.882984	-1.01167	-0.771211	-0.753916	0.933085	-0.516599	0.0697959	0.277247	-0.164917	-0.149317	-0.34933	-0.0702568	M	14	11.6	Control
83	-0.814233	-0.857298	0.296126	1.01471	-1.08204	0.0645846	-0.891455	0.0638715	1.03614	-1.08204	-0.814233	-0.810145	0.296126	-0.457665	0.053823	0.22484	-0.584408	-0.134147	-0.316673	-0.563967	M	14	11.6	Control
84	-0.449282	-0.957942	1.36293	0.609778	-0.912181	-0.196225	-0.566558	0.539282	0.971722	-0.912181	-0.449282	-0.443443	1.36293	-0.548129	0.334089	0.497839	-0.247093	-0.0639417	-0.379897	-0.171974	M	14	11.6	Control
85	-0.663174	-0.893326	0.475512	0.300963	-0.986335	-0.564697	-0.76953	0.356901	0.862674	-0.986335	-0.663174	-0.651997	0.475512	-0.259516	-0.252366	-0.208744	0.146565	-0.324517	-0.191796	0.224915	M	14	11.6	Control
86	-0.769212	-0.892934	1.14107	0.708787	-1.09008	-0.359182	-0.858299	0.177552	1.05363	-1.09008	-0.769212	-0.765268	1.14107	-0.508122	0.169321	0.299254	-0.30316	-0.120279	-0.353561	-0.251376	M	14	11.6	Control
87	-0.656645	-0.864088	-0.190049	0.957896	-0.892442	-0.0604463	-0.75398	0.0666012	1.00732	-0.892442	-0.656645	-0.643576	-0.190049	-0.513079	-0.295151	-0.0969997	-0.270475	-0.347308	-0.338804	-0.216578	M	14	11.6	Control
88	-0.865886	-0.775651	-0.190049	0.387937	-1.02071	-0.606192	-0.952421	0.0227132	0.744081	-1.02071	-0.865886	-0.850437	-0.190049	-0.581138	-0.239719	-0.0272681	-0.253843	-0.353047	-0.396358	-0.171899	M	14	11.6	Control
89	-0.790363	-0.797203	-0.411903	0.311372	-0.962793	-0.166302	-0.886446	0.0657299	0.741132	-0.962793	-0.790363	-0.773988	-0.411903	-0.166703	-0.439036	-0.36555	0.016146	-0.373191	-0.116921	0.0576973	M	14	11.6	Control
90	-0.805009	-0.822793	-0.411903	0.518568	-0.950452	-0.697097	-0.912185	0.100958	0.795803	-0.950452	-0.805009	-0.796838	-0.411903	-0.399613	-0.501636	-0.350495	-0.0992373	-0.420506	-0.261807	-0.0411443	M	14	11.6	Control
91	-0.710357	-1.07314	-0.190049	1.42729	-1.04925	-0.394054	-0.864065	0.673761	1.27199	-1.04925	-0.710357	-0.733989	-0.190049	-0.355457	-0.320649	-0.150235	-0.747736	-0.387259	-0.216912	-0.731543	M	14	11.6	Control
92	-0.567932	1.04232	-0.341703	-0.941874	0.105072	-0.671277	-0.525115	-0.742091	-1.22861	0.105072	-0.567932	-0.624412	-0.341703	-0.452438	-0.491432	-0.489596	-0.289078	-0.417438	-0.297344	-0.190737	M	6	11.2	Control
93	-0.670017	0.697128	-0.4535	-0.787111	-0.175408	-0.784013	-0.598323	-0.708313	-0.820423	-0.175408	-0.670017	-0.666825	-0.4535	-0.39585	-0.556007	-0.543537	-0.142896	-0.43614	-0.258141	-0.0220527	M	6	11.2	Control
94	-0.707351	0.736379	-0.411903	-0.904831	-0.275257	-0.881599	-0.663522	-0.720139	-0.923883	-0.275257	-0.707351	-0.73313	-0.411903	-0.528693	-0.58264	-0.561728	-0.439868	-0.445432	-0.345648	-0.345022	M	6	11.2	Control
95	-0.704017	0.786839	-0.411903	-0.686419	-0.340222	-0.823458	-0.620945	-0.720591	-0.622005	-0.340222	-0.704017	-0.724022	-0.411903	-0.473664	-0.560897	-0.546189	-0.2861	-0.439077	-0.313212	-0.182184	M	6	11.2	Control
96	-0.739404	0.0983961	-0.185137	-0.378814	-0.575492	-0.452355	-0.679035	-0.58827	-0.141644	-0.575492	-0.739404	-0.692135	-0.185137	-0.330324	-0.188519	-0.275375	0.304481	-0.300372	-0.240167	0.322598	M	6	11.2	Control
97	-0.369369	0.239652	0.0146127	-0.360299	-0.184172	-0.656028	-0.217636	-0.62656	-0.150632	-0.184172	-0.369369	-0.279373	0.0146127	-0.475695	-0.17488	-0.250644	0.0823552	-0.295056	-0.324053	0.112776	M	6	11.2	Control
98	0.100487	0.280091	-0.411903	-0.538193	0.225866	-0.808003	0.343353	-0.642433	-0.264976	0.225866	0.100487	0.205651	-0.411903	-0.396448	-0.469322	-0.460052	0.546131	-0.408613	-0.264745	0.694423	M	6	11.2	Control
99	0.115255	0.132034	0.253658	-0.27204	0.154662	-0.188153	0.35683	-0.577423	-0.121621	0.154662	0.115255	0.244266	0.253658	-0.519315	0.0982099	0.0958001	0.0259202	-0.195689	-0.363218	0.0387799	M	6	11.2	Control
100	-1.19817	0.0705523	0.0318046	-0.0577019	-1.06616	-0.818342	-1.19608	-0.593087	0.277899	-1.06616	-1.19817	-1.17664	0.0318046	-0.501234	-0.07693	-0.0356696	-0.114455	-0.242824	-0.337794	-0.0400803	M	6	11.2	Control
101	-0.807033	0.0198813	0.347214	-0.317638	-0.702046	-0.723155	-0.750413	-0.555018	-0.0677311	-0.702046	-0.807033	-0.841941	0.347214	-0.466173	0.258461	0.238579	0.300035	-0.113648	-0.324607	0.369735	M	6	11.2	Control
102	-0.767197	-1.05685	1.02191	1.80965	-1.13861	1.24154	-0.877896	0.376395	1.49616	-1.13861	-0.767197	-0.782994	1.02191	-0.575426	1.33388	1.63522	-0.986669	0.687339	-0.379562	-1.05263	M	6	11.2	Control
103	-0.0295137	-1.04235	1.36293	1.16188	-0.843983	1.94009	-0.125229	0.575724	1.30258	-0.843983	-0.0295137	-0.284356	1.36293	-0.525199	2.20647	2.95138	-0.76057	1.61431	-0.351485	-0.884106	M	6	11.2	Control
104	-0.55455	-1.0545	1.36293	1.58027	-1.02458	0.95719	-0.668633	0.445299	1.28437	-1.02458	-0.55455	-0.575667	1.36293	-0.561743	2.72719	3.5213	-0.66225	2.43397	-0.399467	-0.744734	M	6	11.2	Control
105	-1.01042	-0.852621	1.36293	1.53414	-1.23908	1.04837	-1.07486	-0.0147399	1.34464	-1.23908	-1.01042	-1.00978	1.36293	-0.685114	2.59902	3.43262	-0.553493	1.93619	-0.472565	-0.585838	M	6	11.2	Control
106	-0.218114	-1.2015	0.697366	2.05941	-0.926699	-0.0761411	-0.398855	1.02901	1.45149	-0.926699	-0.218114	-0.269251	0.697366	-0.584442	1.35202	1.63949	-0.689376	0.639311	-0.40491	-0.727354	M	6	11.2	Control
107	-1.1047	-0.731282	1.33499	1.28345	-1.2398	0.190844	-1.16162	-0.0727054	1.10575	-1.2398	-1.1047	-1.10546	1.33499	-0.414099	1.18951	0.970045	-0.437135	0.790685	-0.289607	-0.544933	M	6	11.2	Control
108	-0.995559	-0.237093	-0.14441	-0.150746	-0.912989	0.0400321	-1.01435	-0.441128	0.0912783	-0.912989	-0.995559	-0.964274	-0.14441	-0.426817	0.26847	0.412903	-0.739619	-0.0543753	-0.288213	-0.741749	M	6	11.2	Control
109	-1.04331	-0.507892	0.0318046	0.363112	-1.09861	-0.376922	-1.08266	-0.0863568	0.610894	-1.09861	-1.04331	-1.02375	0.0318046	-0.401543	0.275102	0.237258	-0.51016	-0.0812785	-0.269225	-0.499141	M	6	11.2	Control
110	-0.337011	-0.466179	0.0440845	0.275193	-0.566602	-0.142511	-0.310592	-0.202986	0.428666	-0.566602	-0.337011	-0.251948	0.0440845	-0.434843	0.298003	0.593807	-0.401804	-0.0693056	-0.303625	-0.381996	M	6	11.2	Control
111	-0.662738	-0.545329	0.0318046	0.690525	-0.882451	0.129283	-0.6528	-0.181915	0.838853	-0.882451	-0.662738	-0.608452	0.0318046	-0.451837	0.40185	0.699717	-0.63748	-0.0261423	-0.30748	-0.622402	M	6	11.2	Control
112	-0.512964	-0.554919	0.0318046	1.20632	-0.702151	-0.13436	-0.50941	-0.0176059	0.716868	-0.702151	-0.512964	-0.439918	0.0318046	-0.424142	0.256398	0.440772	-0.929533	-0.111941	-0.289389	-0.931929	M	6	11.2	Control
113	-0.767197	-1.05685	1.02191	1.80965	-1.13861	1.24154	-0.877896	0.376395	1.49616	-1.13861	-0.767197	-0.782994	1.02191	-0.575426	1.33388	1.63522	-0.986669	0.687339	-0.379562	-1.05263	M	6	11.2	Control
114	-0.0295137	-1.04235	1.36293	1.16188	-0.843983	1.94009	-0.125229	0.575724	1.30258	-0.843983	-0.0295137	-0.284356	1.36293	-0.525199	2.20647	2.95138	-0.76057	1.61431	-0.351485	-0.884106	M	6	11.2	Control
115	-0.55455	-1.0545	1.36293	1.58027	-1.02458	0.95719	-0.668633	0.445299	1.28437	-1.02458	-0.55455	-0.575667	1.36293	-0.561743	2.72719	3.5213	-0.66225	2.43397	-0.399467	-0.744734	M	6	11.2	Control
116	-1.01042	-0.852621	1.36293	1.53414	-1.23908	1.04837	-1.07486	-0.0147399	1.34464	-1.23908	-1.01042	-1.00978	1.36293	-0.685114	2.59902	3.43262	-0.553493	1.93619	-0.472565	-0.585838	M	6	11.2	Control
117	-0.218114	-1.2015	0.697366	2.05941	-0.926699	-0.0761411	-0.398855	1.02901	1.45149	-0.926699	-0.218114	-0.269251	0.697366	-0.584442	1.35202	1.63949	-0.689376	0.639311	-0.40491	-0.727354	M	6	11.2	Control
118	-1.1047	-0.731282	1.33499	1.28345	-1.2398	0.190844	-1.16162	-0.0727054	1.10575	-1.2398	-1.1047	-1.10546	1.33499	-0.414099	1.18951	0.970045	-0.437135	0.790685	-0.289607	-0.544933	M	6	11.2	Control
119	-0.995559	-0.237093	-0.14441	-0.150746	-0.912989	0.0400321	-1.01435	-0.441128	0.0912783	-0.912989	-0.995559	-0.964274	-0.14441	-0.426817	0.26847	0.412903	-0.739619	-0.0543753	-0.288213	-0.741749	M	6	11.2	Control
120	-1.04331	-0.507892	0.0318046	0.363112	-1.09861	-0.376922	-1.08266	-0.0863568	0.610894	-1.09861	-1.04331	-1.02375	0.0318046	-0.401543	0.275102	0.237258	-0.51016	-0.0812785	-0.269225	-0.499141	M	6	11.2	Control
121	-0.337011	-0.466179	0.0440845	0.275193	-0.566602	-0.142511	-0.310592	-0.202986	0.428666	-0.566602	-0.337011	-0.251948	0.0440845	-0.434843	0.298003	0.593807	-0.401804	-0.0693056	-0.303625	-0.381996	M	6	11.2	Control
122	-0.662738	-0.545329	0.0318046	0.690525	-0.882451	0.129283	-0.6528	-0.181915	0.838853	-0.882451	-0.662738	-0.608452	0.0318046	-0.451837	0.40185	0.699717	-0.63748	-0.0261423	-0.30748	-0.622402	M	6	11.2	Control
123	-0.512964	-0.554919	0.0318046	1.20632	-0.702151	-0.13436	-0.50941	-0.0176059	0.716868	-0.702151	-0.512964	-0.439918	0.0318046	-0.424142	0.256398	0.440772	-0.929533	-0.111941	-0.289389	-0.931929	M	6	11.2	Control
124	-0.532137	0.6355	-0.647622	-0.6136	-0.237438	-0.845021	-0.382211	-0.696015	-0.3528	-0.237438	-0.532137	-0.49065	-0.647622	-0.00520606	-0.742667	-0.736324	0.5726	-0.470215	-0.00714534	0.687023	F	15	10.4	Anemia
125	-0.294207	0.578918	-0.587247	-0.459436	0.131473	-0.791514	-0.0740719	-0.665328	-0.400324	0.131473	-0.294207	-0.193289	-0.587247	0.271315	-0.608088	-0.681855	1.15205	-0.435741	0.16781	1.29254	F	15	10.4	Anemia
126	-0.303458	0.677445	-0.606025	-0.699588	0.237131	-0.867775	-0.160383	-0.696898	-0.694887	0.237131	-0.303458	-0.272111	-0.606025	0.419927	-0.606119	-0.674066	1.24972	-0.43541	0.244084	1.37687	F	15	10.4	Anemia
127	-0.200661	0.44612	-0.4535	-0.428661	0.193927	-0.62998	0.0269735	-0.638491	-0.306397	0.193927	-0.200661	-0.0777652	-0.4535	0.0998069	-0.593756	-0.627135	1.05545	-0.437174	0.06077	1.21891	F	15	10.4	Anemia
128	-0.235319	0.438856	-0.493512	-0.203129	0.096513	-0.533748	-0.019235	-0.627935	-0.238606	0.096513	-0.235319	-0.138132	-0.493512	0.0232198	-0.617752	-0.651261	0.905869	-0.444754	0.0128732	1.05921	F	15	10.4	Anemia
129	-0.774836	0.186208	-0.8091	-0.365635	-0.554728	-0.929221	-0.697834	-0.584114	-0.079628	-0.554728	-0.774836	-0.714242	-0.8091	-0.140209	-0.849427	-0.814623	-0.151064	-0.493068	-0.0920942	-0.0537706	F	15	10.4	Anemia
130	-0.329944	0.384532	-0.638668	-0.187466	0.0185305	-0.859896	-0.131282	-0.610575	-0.244601	0.0185305	-0.329944	-0.228319	-0.638668	0.203686	-0.752395	-0.780094	0.838663	-0.470609	0.115933	0.95872	F	15	10.4	Anemia
131	-0.390268	0.404059	-0.633756	-0.343096	-0.124649	-0.92638	-0.195972	-0.6394	-0.149397	-0.124649	-0.390268	-0.294457	-0.633756	0.237524	-0.757605	-0.746811	0.764154	-0.472436	0.140235	0.888128	F	15	10.4	Anemia
132	-0.454824	0.520658	-0.652534	-0.395156	-0.147005	-0.652329	-0.263149	-0.643041	-0.296987	-0.147005	-0.454824	-0.373352	-0.652534	0.332873	-0.75991	-0.746747	0.901076	-0.471653	0.223708	1.04578	F	15	10.4	Anemia
133	-0.216772	0.54898	-0.633756	-0.466661	0.281535	-0.588618	-0.0172086	-0.66169	-0.486528	0.281535	-0.216772	-0.135569	-0.633756	0.805682	-0.671462	-0.729362	1.59876	-0.445195	0.493212	1.7315	F	15	10.4	Anemia
134	-0.836182	-0.523564	0.341113	0.569125	-0.97059	-0.165411	-0.845823	-0.044425	0.847237	-0.97059	-0.836182	-0.791829	0.341113	-0.346105	0.0942474	0.0250412	-0.500014	-0.131826	-0.24362	-0.509496	F	15	10.4	Anemia
135	-0.842593	-0.600639	0.217843	0.297836	-0.976034	-0.245689	-0.881914	0.0872579	0.806844	-0.976034	-0.842593	-0.806067	0.217843	-0.40869	0.0427201	0.0734382	-0.314745	-0.200518	-0.279148	-0.296093	F	15	10.4	Anemia
136	-0.923515	-0.549826	0.675978	-0.179341	-0.95011	0.238328	-0.985774	-0.0483007	0.425459	-0.95011	-0.923515	-0.895034	0.675978	-0.424122	0.00142524	-0.00568298	-0.326195	-0.164697	-0.284866	-0.249922	F	15	10.4	Anemia
137	-1.08425	-0.694642	0.0440845	1.35377	-1.19193	0.0674135	-1.128	0.0148346	1.26772	-1.19193	-1.08425	-1.07836	0.0440845	-0.310157	0.119786	0.156081	-0.574901	-0.142333	-0.215833	-0.567871	F	15	10.4	Anemia
138	-0.33063	-0.814907	0.00724479	0.48392	-0.621207	-0.0435948	-0.455899	0.755026	0.543407	-0.621207	-0.33063	-0.310985	0.00724479	-0.273016	-0.00792436	-0.0951798	-0.15955	-0.164585	-0.195612	-0.165685	F	15	10.4	Anemia
139	-0.28325	-0.804858	0.0554944	0.801819	-0.687626	-0.0996659	-0.366782	0.657764	0.826281	-0.687626	-0.28325	-0.249826	0.0554944	-0.263287	-0.00643796	-0.0925997	0.0806103	-0.199485	-0.183381	0.107538	F	15	10.4	Anemia
140	-0.887791	-0.721148	0.0318046	0.854955	-1.02808	-0.190713	-0.954185	0.00664538	1.04151	-1.02808	-0.887791	-0.862746	0.0318046	-0.27082	0.0589946	0.140439	-0.163126	-0.138798	-0.189841	-0.165482	F	15	10.4	Anemia
141	-0.872819	-0.742062	0.0318046	0.537642	-1.03825	0.303792	-0.941717	-0.0431123	1.01743	-1.03825	-0.872819	-0.853323	0.0318046	-0.0381745	0.0101657	-0.0137272	-0.483461	-0.10721	-0.0205768	-0.569746	F	15	10.4	Anemia
142	-0.0611817	-0.895691	-0.844916	0.616587	-0.58184	-0.178449	-0.179986	0.746978	0.918925	-0.58184	-0.0611817	-0.0394633	-0.844916	-0.336863	-0.0880879	-0.15835	-0.528896	-0.164973	-0.235038	-0.55122	F	15	10.4	Anemia
143	-0.163409	-0.939237	-0.800147	0.961069	-0.635902	0.071683	-0.315192	0.872576	0.889437	-0.635902	-0.163409	-0.147656	-0.800147	-0.357385	-0.104072	-0.0153654	-0.639745	-0.166528	-0.250713	-0.64741	F	15	10.4	Anemia
144	-0.259567	-0.992845	-0.832636	0.707828	-0.685485	0.0858861	-0.433878	0.769376	0.910074	-0.685485	-0.259567	-0.257687	-0.832636	-0.240441	-0.206636	-0.110502	-0.292599	-0.221418	-0.16283	-0.290703	F	15	10.4	Anemia
145	-0.836182	-0.523564	0.341113	0.569125	-0.97059	-0.165411	-0.845823	-0.044425	0.847237	-0.97059	-0.836182	-0.791829	0.341113	-0.346105	0.0942474	0.0250412	-0.500014	-0.131826	-0.24362	-0.509496	F	15	10.4	Anemia
146	-0.842593	-0.600639	0.217843	0.297836	-0.976034	-0.245689	-0.881914	0.0872579	0.806844	-0.976034	-0.842593	-0.806067	0.217843	-0.40869	0.0427201	0.0734382	-0.314745	-0.200518	-0.279148	-0.296093	F	15	10.4	Anemia
147	-0.923515	-0.549826	0.675978	-0.179341	-0.95011	0.238328	-0.985774	-0.0483007	0.425459	-0.95011	-0.923515	-0.895034	0.675978	-0.424122	0.00142524	-0.00568298	-0.326195	-0.164697	-0.284866	-0.249922	F	15	10.4	Anemia
148	-1.08425	-0.694642	0.0440845	1.35377	-1.19193	0.0674135	-1.128	0.0148346	1.26772	-1.19193	-1.08425	-1.07836	0.0440845	-0.310157	0.119786	0.156081	-0.574901	-0.142333	-0.215833	-0.567871	F	15	10.4	Anemia
149	-0.33063	-0.814907	0.00724479	0.48392	-0.621207	-0.0435948	-0.455899	0.755026	0.543407	-0.621207	-0.33063	-0.310985	0.00724479	-0.273016	-0.00792436	-0.0951798	-0.15955	-0.164585	-0.195612	-0.165685	F	15	10.4	Anemia
150	-0.28325	-0.804858	0.0554944	0.801819	-0.687626	-0.0996659	-0.366782	0.657764	0.826281	-0.687626	-0.28325	-0.249826	0.0554944	-0.263287	-0.00643796	-0.0925997	0.0806103	-0.199485	-0.183381	0.107538	F	15	10.4	Anemia
151	-0.887791	-0.721148	0.0318046	0.854955	-1.02808	-0.190713	-0.954185	0.00664538	1.04151	-1.02808	-0.887791	-0.862746	0.0318046	-0.27082	0.0589946	0.140439	-0.163126	-0.138798	-0.189841	-0.165482	F	15	10.4	Anemia
152	-0.872819	-0.742062	0.0318046	0.537642	-1.03825	0.303792	-0.941717	-0.0431123	1.01743	-1.03825	-0.872819	-0.853323	0.0318046	-0.0381745	0.0101657	-0.0137272	-0.483461	-0.10721	-0.0205768	-0.569746	F	15	10.4	Anemia
153	-0.0611817	-0.895691	-0.844916	0.616587	-0.58184	-0.178449	-0.179986	0.746978	0.918925	-0.58184	-0.0611817	-0.0394633	-0.844916	-0.336863	-0.0880879	-0.15835	-0.528896	-0.164973	-0.235038	-0.55122	F	15	10.4	Anemia
154	-0.163409	-0.939237	-0.800147	0.961069	-0.635902	0.071683	-0.315192	0.872576	0.889437	-0.635902	-0.163409	-0.147656	-0.800147	-0.357385	-0.104072	-0.0153654	-0.639745	-0.166528	-0.250713	-0.64741	F	15	10.4	Anemia
155	-0.259567	-0.992845	-0.832636	0.707828	-0.685485	0.0858861	-0.433878	0.769376	0.910074	-0.685485	-0.259567	-0.257687	-0.832636	-0.240441	-0.206636	-0.110502	-0.292599	-0.221418	-0.16283	-0.290703	F	15	10.4	Anemia
156	0.0594064	-0.85367	-0.14441	1.14596	-0.626303	-0.422655	-0.000451425	0.500578	1.02298	-0.626303	0.0594064	0.0995908	-0.14441	-0.287374	0.0182994	0.121507	0.149898	-0.249606	-0.209937	0.234345	M	9	10.7	Control
157	-0.209644	-0.550623	-0.0236588	0.157134	-0.530248	-0.192792	-0.193624	-0.118851	0.508666	-0.530248	-0.209644	-0.117575	-0.0236588	-0.377231	0.219872	0.411225	-0.018518	-0.135174	-0.264069	0.050664	M	9	10.7	Control
158	0.500278	-0.901352	-0.628844	0.758029	-0.350969	-0.45603	0.403697	0.329536	0.970558	-0.350969	0.500278	0.55226	-0.628844	-0.284782	-0.588824	-0.459297	-0.147471	-0.44994	-0.176808	-0.0127455	M	9	10.7	Control
159	0.431285	-0.923918	-0.00401098	2.66671	-0.468767	-0.397037	0.35035	0.630019	1.10655	-0.468767	0.431285	0.464242	-0.00401098	-0.317057	-0.0561138	-0.0608609	0.0672021	-0.244395	-0.234201	0.127817	M	9	10.7	Control
160	0.0682951	-0.695869	0.325289	0.347237	-0.473495	-0.199991	0.0564234	0.0290154	0.656348	-0.473495	0.0682951	0.140581	0.325289	-0.244915	-0.112954	-0.0881685	0.278148	-0.217294	-0.183019	0.329916	M	9	10.7	Control
161	0.41232	-0.749573	0.544841	-0.0355895	-0.228512	-0.356178	0.358175	-0.0161681	0.536758	-0.228512	0.41232	0.485512	0.544841	-0.446839	-0.0324979	0.0498646	-0.0982699	-0.204596	-0.307345	-0.0632299	M	9	10.7	Control
162	0.447257	-0.737481	0.364585	0.429706	-0.295083	-0.332554	0.450387	0.00908802	0.778379	-0.295083	0.447257	0.541948	0.364585	-0.251675	-0.165377	-0.200478	-0.20585	-0.263343	-0.188137	-0.219521	M	9	10.7	Control
163	0.0919559	-0.691755	0.511327	0.496821	-0.504867	-0.178001	0.117789	-0.104447	0.845446	-0.504867	0.0919559	0.16023	0.511327	-0.480311	-0.189879	-0.112197	-0.359566	-0.27343	-0.325032	-0.336635	M	9	10.7	Control
164	0.152879	-0.671191	-0.376087	0.178351	-0.431228	-0.833858	0.165897	-0.0892604	0.678947	-0.431228	0.152879	0.234546	-0.376087	-0.4624	-0.707675	-0.645824	-0.486637	-0.464537	-0.30446	-0.407358	M	9	10.7	Control
165	0.0594064	-0.85367	-0.14441	1.14596	-0.626303	-0.422655	-0.000451425	0.500578	1.02298	-0.626303	0.0594064	0.0995908	-0.14441	-0.287374	0.0182994	0.121507	0.149898	-0.249606	-0.209937	0.234345	M	9	10.7	Control
166	-0.209644	-0.550623	-0.0236588	0.157134	-0.530248	-0.192792	-0.193624	-0.118851	0.508666	-0.530248	-0.209644	-0.117575	-0.0236588	-0.377231	0.219872	0.411225	-0.018518	-0.135174	-0.264069	0.050664	M	9	10.7	Control
167	0.500278	-0.901352	-0.628844	0.758029	-0.350969	-0.45603	0.403697	0.329536	0.970558	-0.350969	0.500278	0.55226	-0.628844	-0.284782	-0.588824	-0.459297	-0.147471	-0.44994	-0.176808	-0.0127455	M	9	10.7	Control
168	0.431285	-0.923918	-0.00401098	2.66671	-0.468767	-0.397037	0.35035	0.630019	1.10655	-0.468767	0.431285	0.464242	-0.00401098	-0.317057	-0.0561138	-0.0608609	0.0672021	-0.244395	-0.234201	0.127817	M	9	10.7	Control
169	0.0682951	-0.695869	0.325289	0.347237	-0.473495	-0.199991	0.0564234	0.0290154	0.656348	-0.473495	0.0682951	0.140581	0.325289	-0.244915	-0.112954	-0.0881685	0.278148	-0.217294	-0.183019	0.329916	M	9	10.7	Control
170	0.41232	-0.749573	0.544841	-0.0355895	-0.228512	-0.356178	0.358175	-0.0161681	0.536758	-0.228512	0.41232	0.485512	0.544841	-0.446839	-0.0324979	0.0498646	-0.0982699	-0.204596	-0.307345	-0.0632299	M	9	10.7	Control
171	0.447257	-0.737481	0.364585	0.429706	-0.295083	-0.332554	0.450387	0.00908802	0.778379	-0.295083	0.447257	0.541948	0.364585	-0.251675	-0.165377	-0.200478	-0.20585	-0.263343	-0.188137	-0.219521	M	9	10.7	Control
172	0.0919559	-0.691755	0.511327	0.496821	-0.504867	-0.178001	0.117789	-0.104447	0.845446	-0.504867	0.0919559	0.16023	0.511327	-0.480311	-0.189879	-0.112197	-0.359566	-0.27343	-0.325032	-0.336635	M	9	10.7	Control
173	0.152879	-0.671191	-0.376087	0.178351	-0.431228	-0.833858	0.165897	-0.0892604	0.678947	-0.431228	0.152879	0.234546	-0.376087	-0.4624	-0.707675	-0.645824	-0.486637	-0.464537	-0.30446	-0.407358	M	9	10.7	Control
174	-1.37531	0.58385	-0.657446	-0.815573	-1.19293	-0.972331	-1.38938	-0.663894	-0.585209	-1.19293	-1.37531	-1.3911	-0.657446	-0.382656	-0.876804	-0.876159	-0.99817	-0.496993	-0.236082	-0.972307	F	6	11.9	Control
175	-0.986468	0.922891	-0.638668	-0.857301	-0.599084	-0.442692	-0.930509	-0.717223	-0.785658	-0.599084	-0.986468	-0.984745	-0.638668	3.33406	-0.815902	-0.831468	1.69197	-0.480802	1.77305	1.54321	F	6	11.9	Control
176	-1.04871	1.2558	-0.636212	-1.04845	-0.578743	-0.518442	-1.03965	-0.753144	-1.22041	-0.578743	-1.04871	-1.09303	-0.636212	1.84272	-0.772947	-0.769552	0.590903	-0.477219	0.978001	0.543504	F	6	11.9	Control
177	-1.12633	1.60928	-0.622346	-1.16785	-0.63443	-0.282674	-1.16247	-0.775296	-1.50619	-0.63443	-1.12633	-1.20341	-0.622346	1.59331	-0.702407	-0.716099	0.786049	-0.460376	0.844308	0.727141	F	6	11.9	Control
178	-1.04716	1.98814	-0.553017	-1.25952	-0.488568	0.511282	-1.11531	-0.789085	-1.80313	-0.488568	-1.04716	-1.16839	-0.553017	1.33054	-0.599748	-0.636227	0.516614	-0.433224	0.700097	0.421051	F	6	11.9	Control
179	-1.10898	1.84815	-0.56508	-1.27477	-0.574279	-0.107662	-1.15727	-0.784646	-1.80009	-0.574279	-1.10898	-1.20593	-0.56508	0.317667	-0.627586	-0.650137	0.0552043	-0.443987	0.148099	0.0291537	F	6	11.9	Control
180	-0.964032	-0.823378	-0.190049	-0.226699	-1.05026	0.132099	-1.09224	0.106215	0.606533	-1.05026	-0.964032	-0.966373	-0.190049	-0.372917	-0.115826	0.0918769	-0.076675	-0.289283	-0.227932	0.00426582	F	6	11.9	Control
181	-1.08073	-0.599658	-0.190049	-0.231805	-1.11955	-0.37246	-1.15122	-0.0589768	0.596399	-1.11955	-1.08073	-1.06101	-0.190049	-0.323517	-0.300412	-0.252735	-1.33162	-0.357265	-0.189394	-1.38815	F	6	11.9	Control
182	-1.0399	-0.73877	-0.376087	0.231587	-1.16765	-0.296835	-1.12436	0.228146	0.753981	-1.16765	-1.0399	-1.03771	-0.376087	-0.204446	-0.276933	-0.389612	-1.25978	-0.294663	-0.116845	-1.35864	F	6	11.9	Control
183	-1.08647	-0.756415	0.0318046	0.0638853	-1.16548	-0.18874	-1.18267	0.053717	0.739854	-1.16548	-1.08647	-1.08565	0.0318046	-0.428123	-0.0286675	-0.0488999	-0.675176	-0.171862	-0.289081	-0.685559	F	6	11.9	Control
184	-1.14591	-0.73564	-0.178639	0.0498538	-1.2422	-0.0381188	-1.22773	0.294437	0.939817	-1.2422	-1.14591	-1.14387	-0.178639	-0.310405	-0.0866447	-0.180746	-1.05497	-0.194384	-0.191241	-1.11314	F	6	11.9	Control
185	-1.1123	-0.992576	-0.190049	1.24151	-1.30075	-0.236698	-1.20974	0.718945	1.44475	-1.30075	-1.1123	-1.30009	-0.190049	-0.153582	-0.323017	-0.291724	-1.0181	-0.329658	-0.0969547	-1.0625	F	6	11.9	Control
186	-0.584981	-1.1722	0.0318046	1.09747	-1.08647	-0.200797	-0.745189	1.25302	1.32726	-1.08647	-0.584981	-0.644811	0.0318046	-0.440428	0.105176	0.00981814	-0.801323	-0.110062	-0.28907	-0.844567	F	14	11.2	Control
187	0.790102	-1.32026	-0.798407	0.843962	-0.165523	0.333092	0.34015	1.78021	1.04057	-0.165523	0.790102	0.664763	-0.798407	-0.324923	-0.00656849	-0.0249797	-0.137598	-0.168689	-0.223589	-0.139503	F	14	11.2	Control
188	-0.378946	-0.454125	-0.633756	0.0986549	-0.525327	-0.589839	-0.373172	-0.0582723	0.302052	-0.525327	-0.378946	-0.28708	-0.633756	-0.307899	-0.619131	-0.511015	-0.217669	-0.45798	-0.182091	-0.112184	F	14	11.2	Control
189	0.503985	-0.778482	0.0318046	1.15526	-0.0671596	0.811393	0.43494	0.46203	0.676328	-0.0671596	0.503985	0.588581	0.0318046	-0.109565	0.197343	0.32514	0.0385224	-0.149576	-0.119717	0.00184588	F	14	11.2	Control
190	0.670979	-0.983918	0.253658	0.744749	-0.0446054	0.722029	0.458993	0.697419	0.809069	-0.0446054	0.670979	0.699396	0.253658	-0.198412	0.530635	0.412314	-0.424958	0.0640594	-0.165583	-0.54092	F	14	11.2	Control
191	-0.228508	-0.474711	1.11334	0.0340023	-0.516062	-0.0710492	-0.191017	-0.313399	0.391999	-0.516062	-0.228508	-0.13397	1.11334	-0.551623	0.5522	0.479523	-0.480215	0.130387	-0.373449	-0.491965	F	14	11.2	Control
192	-0.391928	-0.442364	0.145903	-0.0993901	-0.592134	-0.000185195	-0.369502	-0.31573	0.326635	-0.592134	-0.391928	-0.305377	0.145903	-0.355694	0.477427	0.399533	-0.235293	0.0612318	-0.252773	-0.254058	F	14	11.2	Control
193	-0.031309	-0.731302	0.675978	0.358513	-0.51535	0.010975	-0.0648582	-0.0284227	0.703691	-0.51535	-0.031309	0.0455513	0.675978	-0.491993	0.422349	0.426505	-0.498283	0.00279196	-0.332844	-0.495145	F	14	11.2	Control
194	-0.0588347	-0.68487	-0.0863361	0.238876	-0.516274	-0.605798	-0.0773499	-0.158277	0.653978	-0.516274	-0.0588347	0.0192033	-0.0863361	-0.508485	-0.089458	-0.141364	-0.52155	-0.253909	-0.342529	-0.466599	F	14	11.2	Control
195	-1.02717	1.74681	-0.467366	-1.22225	-0.467284	0.21574	-1.06466	-0.780249	-1.54889	-0.467284	-1.02717	-1.12185	-0.467366	1.20805	-0.490747	-0.579079	1.31067	-0.388964	0.715445	1.30931	F	7	9.6	Anemia
196	0.156842	1.92128	-0.426639	-1.30487	1.42832	0.326486	0.156199	-0.788615	-1.90017	1.42832	0.156842	-0.0674587	-0.426639	1.00663	-0.470741	-0.52735	1.04385	-0.388004	0.529138	0.979164	F	7	9.6	Anemia
197	-0.0447722	1.89921	-0.416099	-1.2842	1.05965	0.250639	-0.0376294	-0.788443	-1.81463	1.05965	-0.0447722	-0.249402	-0.416099	1.07964	-0.465809	-0.512733	0.736785	-0.392075	0.493838	0.659604	F	7	9.6	Anemia
198	-0.143865	1.95241	-0.457542	-1.26658	0.898494	0.125181	-0.153253	-0.789077	-1.82046	0.898494	-0.143865	-0.345876	-0.457542	0.598899	-0.513586	-0.552578	0.448157	-0.409795	0.314411	0.432523	F	7	9.6	Anemia
199	-0.22583	1.9099	-0.421727	-1.26855	0.740742	0.17908	-0.236229	-0.788777	-1.76353	0.740742	-0.22583	-0.417365	-0.421727	1.32894	-0.471101	-0.524121	1.07195	-0.390037	0.692318	0.994542	F	7	9.6	Anemia
200	-0.181887	1.95622	-0.446132	-1.27515	0.905268	0.51559	-0.181231	-0.789358	-1.85766	0.905268	-0.181887	-0.368227	-0.446132	0.679223	-0.503311	-0.543832	0.580839	-0.40617	0.338196	0.53941	F	7	9.6	Anemia
201	-0.442053	-0.712763	-0.190049	0.12014	-0.609757	-0.199547	-0.525155	-0.0389347	0.505378	-0.609757	-0.442053	-0.39463	-0.190049	-0.389806	-0.212122	-0.149853	-0.10125	-0.274637	-0.267355	-0.0946173	F	7	9.6	Anemia
202	-0.951127	-0.759788	-0.467366	0.39843	-1.11663	-0.512408	-1.03141	0.0345857	0.793902	-1.11663	-0.951127	-1.03752	-0.467366	-0.0296406	-0.532378	-0.495794	-0.377094	-0.392478	-0.00274342	-0.407062	F	7	9.6	Anemia
203	-0.98926	-0.666655	0.0318046	0.0469755	-1.15721	-0.0798248	-1.04312	-0.107855	0.808329	-1.15721	-0.98926	-0.978932	0.0318046	-0.406613	-0.170637	-0.105825	-1.11638	-0.312032	-0.26254	-1.15126	F	7	9.6	Anemia
204	-0.979855	-0.826839	-0.661488	0.151714	-1.07644	-0.297278	-1.0924	0.150079	0.533633	-1.07644	-0.979855	-0.986684	-0.661488	0.286674	-0.641226	-0.597286	-0.724174	-0.432614	0.200485	-0.71319	F	7	9.6	Anemia
205	-0.929618	-1.01632	-0.176183	1.1229	-1.21841	-0.180537	-1.04167	0.776505	1.26746	-1.21841	-0.929618	-0.957154	-0.176183	-0.121422	-0.289629	-0.194782	-1.13313	-0.336481	-0.0744921	-1.17678	F	7	9.6	Anemia
206	-1.01781	-0.838873	-0.356439	-0.0641068	-1.13191	-0.410625	-1.14229	0.311114	0.498755	-1.13191	-1.01781	-1.02756	-0.356439	-0.120683	-0.430251	-0.348576	-0.492098	-0.371834	-0.0776299	-0.47335	F	7	9.6	Anemia
207	-0.442053	-0.712763	-0.190049	0.12014	-0.609757	-0.199547	-0.525155	-0.0389347	0.505378	-0.609757	-0.442053	-0.39463	-0.190049	-0.389806	-0.212122	-0.149853	-0.10125	-0.274637	-0.267355	-0.0946173	F	7	9.6	Anemia
208	-0.951127	-0.759788	-0.467366	0.39843	-1.11663	-0.512408	-1.03141	0.0345857	0.793902	-1.11663	-0.951127	-1.03752	-0.467366	-0.0296406	-0.532378	-0.495794	-0.377094	-0.392478	-0.00274342	-0.407062	F	7	9.6	Anemia
209	-0.98926	-0.666655	0.0318046	0.0469755	-1.15721	-0.0798248	-1.04312	-0.107855	0.808329	-1.15721	-0.98926	-0.978932	0.0318046	-0.406613	-0.170637	-0.105825	-1.11638	-0.312032	-0.26254	-1.15126	F	7	9.6	Anemia
210	-0.979855	-0.826839	-0.661488	0.151714	-1.07644	-0.297278	-1.0924	0.150079	0.533633	-1.07644	-0.979855	-0.986684	-0.661488	0.286674	-0.641226	-0.597286	-0.724174	-0.432614	0.200485	-0.71319	F	7	9.6	Anemia
211	-0.929618	-1.01632	-0.176183	1.1229	-1.21841	-0.180537	-1.04167	0.776505	1.26746	-1.21841	-0.929618	-0.957154	-0.176183	-0.121422	-0.289629	-0.194782	-1.13313	-0.336481	-0.0744921	-1.17678	F	7	9.6	Anemia
212	-1.01781	-0.838873	-0.356439	-0.0641068	-1.13191	-0.410625	-1.14229	0.311114	0.498755	-1.13191	-1.01781	-1.02756	-0.356439	-0.120683	-0.430251	-0.348576	-0.492098	-0.371834	-0.0776299	-0.47335	F	7	9.6	Anemia
213	-0.280511	-0.859864	-0.364779	1.45335	-0.779698	-0.532036	-0.352171	0.291827	1.08791	-0.779698	-0.280511	-0.251018	-0.364779	-0.273404	-0.469136	-0.385215	0.0246845	-0.384819	-0.198602	0.0832474	F	9	11.9	Control
214	-0.846961	-0.607702	-0.0253989	0.168661	-0.953208	-0.655774	-0.909213	0.167837	0.513442	-0.953208	-0.846961	-0.816961	-0.0253989	-0.309158	-0.403075	-0.367836	-0.205696	-0.35598	-0.200534	-0.136398	F	9	11.9	Control
215	1.06361	-0.988565	0.273306	0.683841	0.0870771	0.076401	0.850516	0.703974	0.832314	0.0870771	1.06361	1.1006	0.273306	-0.472223	-0.0509988	0.159784	-0.323663	-0.227856	-0.317361	-0.247887	F	9	11.9	Control
216	1.16154	-1.09745	0.555535	1.00114	0.0296822	0.0222622	0.89796	0.862275	1.07449	0.0296822	1.16154	1.14284	0.555535	-0.424224	0.262377	0.533862	-0.236274	-0.0657746	-0.303352	-0.2283	F	9	11.9	Control
217	1.27943	-1.11379	-0.190049	0.151876	0.319444	-0.0463589	0.92199	0.921881	0.794476	0.319444	1.27943	1.2639	-0.190049	-0.328576	-0.302284	-0.151943	-0.170167	-0.322157	-0.235208	-0.120901	F	9	11.9	Control
218	-0.236835	-1.16885	0.253658	1.88619	-0.798208	-0.10152	-0.448027	1.0432	1.21913	-0.798208	-0.236835	-0.28329	0.253658	-0.435691	0.0592764	0.248639	-0.889347	-0.232179	-0.286293	-0.876139	F	9	11.9	Control
219	0.0563342	-1.00757	-0.190049	1.23382	-0.577328	0.0308595	-0.121336	0.746302	0.930462	-0.577328	0.0563342	0.0472684	-0.190049	-0.147475	-0.346954	-0.307132	-0.111447	-0.338357	-0.0926513	-0.0708831	F	9	11.9	Control
220	0.864996	-1.14785	-0.190049	1.01078	0.0253072	-0.407951	0.498157	1.25083	0.818661	0.0253072	0.864996	0.80952	-0.190049	-0.125349	-0.346118	-0.229814	-0.0896945	-0.351706	-0.0957491	-0.0432532	F	9	11.9	Control
221	0.637436	-1.05558	0.0318046	0.309973	-0.0987538	-0.0927425	0.366181	0.831658	0.770113	-0.0987538	0.637436	0.622499	0.0318046	-0.303963	-0.10113	0.0824226	-0.506127	-0.281155	-0.195865	-0.459524	F	9	11.9	Control
222	1.73775	-1.29166	-0.633756	1.81751	0.406766	-0.872293	1.1994	1.79781	1.01243	0.406766	1.73775	1.57886	-0.633756	-0.20311	-0.817762	-0.752643	-0.536212	-0.487346	-0.122945	-0.460399	F	9	11.9	Control
223	-0.280511	-0.859864	-0.364779	1.45335	-0.779698	-0.532036	-0.352171	0.291827	1.08791	-0.779698	-0.280511	-0.251018	-0.364779	-0.273404	-0.469136	-0.385215	0.0246845	-0.384819	-0.198602	0.0832474	F	9	11.9	Control
224	-0.846961	-0.607702	-0.0253989	0.168661	-0.953208	-0.655774	-0.909213	0.167837	0.513442	-0.953208	-0.846961	-0.816961	-0.0253989	-0.309158	-0.403075	-0.367836	-0.205696	-0.35598	-0.200534	-0.136398	F	9	11.9	Control
225	1.06361	-0.988565	0.273306	0.683841	0.0870771	0.076401	0.850516	0.703974	0.832314	0.0870771	1.06361	1.1006	0.273306	-0.472223	-0.0509988	0.159784	-0.323663	-0.227856	-0.317361	-0.247887	F	9	11.9	Control
226	1.16154	-1.09745	0.555535	1.00114	0.0296822	0.0222622	0.89796	0.862275	1.07449	0.0296822	1.16154	1.14284	0.555535	-0.424224	0.262377	0.533862	-0.236274	-0.0657746	-0.303352	-0.2283	F	9	11.9	Control
227	1.27943	-1.11379	-0.190049	0.151876	0.319444	-0.0463589	0.92199	0.921881	0.794476	0.319444	1.27943	1.2639	-0.190049	-0.328576	-0.302284	-0.151943	-0.170167	-0.322157	-0.235208	-0.120901	F	9	11.9	Control
228	-0.236835	-1.16885	0.253658	1.88619	-0.798208	-0.10152	-0.448027	1.0432	1.21913	-0.798208	-0.236835	-0.28329	0.253658	-0.435691	0.0592764	0.248639	-0.889347	-0.232179	-0.286293	-0.876139	F	9	11.9	Control
229	0.0563342	-1.00757	-0.190049	1.23382	-0.577328	0.0308595	-0.121336	0.746302	0.930462	-0.577328	0.0563342	0.0472684	-0.190049	-0.147475	-0.346954	-0.307132	-0.111447	-0.338357	-0.0926513	-0.0708831	F	9	11.9	Control
230	0.864996	-1.14785	-0.190049	1.01078	0.0253072	-0.407951	0.498157	1.25083	0.818661	0.0253072	0.864996	0.80952	-0.190049	-0.125349	-0.346118	-0.229814	-0.0896945	-0.351706	-0.0957491	-0.0432532	F	9	11.9	Control
231	0.637436	-1.05558	0.0318046	0.309973	-0.0987538	-0.0927425	0.366181	0.831658	0.770113	-0.0987538	0.637436	0.622499	0.0318046	-0.303963	-0.10113	0.0824226	-0.506127	-0.281155	-0.195865	-0.459524	F	9	11.9	Control
232	1.73775	-1.29166	-0.633756	1.81751	0.406766	-0.872293	1.1994	1.79781	1.01243	0.406766	1.73775	1.57886	-0.633756	-0.20311	-0.817762	-0.752643	-0.536212	-0.487346	-0.122945	-0.460399	F	9	11.9	Control
233	0.207773	0.27681	-0.495098	-0.20543	0.885797	-0.849675	0.394782	-0.614839	-0.570288	0.885797	0.207773	0.309163	-0.495098	-0.338813	-0.637401	-0.650442	0.215629	-0.453909	-0.23395	0.283975	F	11	10.8	Control
234	-0.0857006	0.879344	-0.176183	-0.803383	0.743529	-0.128078	0.105267	-0.713796	-0.883869	0.743529	-0.0857006	-0.0286103	-0.176183	-0.193444	-0.357647	-0.432415	-0.409047	-0.348958	-0.156951	-0.563252	F	11	10.8	Control
235	0.601923	0.517719	-0.517918	-0.614262	1.33675	-0.37405	0.919658	-0.671355	-0.709775	1.33675	0.601923	0.760345	-0.517918	-0.282783	-0.412532	-0.422684	-0.296387	-0.389873	-0.185173	-0.389831	F	11	10.8	Control
236	0.780398	0.519448	-0.535825	-0.536985	1.59131	-0.0546847	1.16189	-0.662656	-0.666535	1.59131	0.780398	0.976664	-0.535825	-0.328467	-0.447421	-0.418998	-0.552971	-0.404585	-0.200373	-0.607354	F	11	10.8	Control
237	1.02825	0.455114	-0.537565	-0.657604	1.91175	-0.184487	1.34637	-0.663823	-0.778155	1.91175	1.02825	1.16584	-0.537565	-0.205589	-0.403639	-0.406032	-0.328006	-0.386833	-0.162492	-0.448674	F	11	10.8	Control
238	1.22235	0.410707	-0.320624	-0.388872	1.5952	-0.206621	1.71327	-0.649422	-0.38722	1.5952	1.22235	1.43242	-0.320624	-0.303134	-0.226404	-0.178294	-0.255145	-0.34284	-0.239517	-0.355173	F	11	10.8	Control
239	-0.208641	-0.675657	-0.366263	0.693115	-0.51458	-0.0126266	-0.258352	0.300612	0.58212	-0.51458	-0.208641	-0.147555	-0.366263	-0.118609	-0.331401	-0.348629	-0.477446	-0.309538	-0.074621	-0.512283	F	11	10.8	Control
240	-0.0794375	-0.688062	-0.431551	0.658987	-0.417603	0.0805939	-0.135317	0.15633	0.499198	-0.417603	-0.0794375	-0.0204731	-0.431551	-0.223068	-0.257247	-0.334829	-0.407498	-0.271205	-0.137524	-0.401714	F	11	10.8	Control
241	-0.239941	-0.673739	-0.106854	1.12542	-0.550103	0.0622541	-0.273618	0.0909754	0.685507	-0.550103	-0.239941	-0.185354	-0.106854	-0.229918	-0.0957348	-0.105766	-1.15199	-0.223477	-0.128533	-1.20415	F	11	10.8	Control
242	-0.28912	-0.756592	-0.356439	0.502412	-0.656913	-0.083849	-0.371362	0.188225	0.622827	-0.656913	-0.28912	-0.25218	-0.356439	-0.0255639	-0.326347	-0.323552	-0.758724	-0.320479	-0.00561917	-0.811933	F	11	10.8	Control
243	-0.27396	-0.68488	-0.356439	0.249243	-0.561091	0.125632	-0.333909	0.0875944	0.517554	-0.561091	-0.27396	-0.211922	-0.356439	-0.0208905	-0.295331	-0.338847	-0.552787	-0.281523	0.00754124	-0.642192	F	11	10.8	Control
244	-0.171355	-0.73636	-0.3108	0.270406	-0.544861	-0.147204	-0.243224	0.11953	0.544986	-0.544861	-0.171355	-0.1208	-0.3108	-0.151198	-0.303329	-0.248701	-0.224251	-0.306401	-0.0960705	-0.201477	F	11	10.8	Control
245	-0.208641	-0.675657	-0.366263	0.693115	-0.51458	-0.0126266	-0.258352	0.300612	0.58212	-0.51458	-0.208641	-0.147555	-0.366263	-0.118609	-0.331401	-0.348629	-0.477446	-0.309538	-0.074621	-0.512283	F	11	10.8	Control
246	-0.0794375	-0.688062	-0.431551	0.658987	-0.417603	0.0805939	-0.135317	0.15633	0.499198	-0.417603	-0.0794375	-0.0204731	-0.431551	-0.223068	-0.257247	-0.334829	-0.407498	-0.271205	-0.137524	-0.401714	F	11	10.8	Control
247	-0.239941	-0.673739	-0.106854	1.12542	-0.550103	0.0622541	-0.273618	0.0909754	0.685507	-0.550103	-0.239941	-0.185354	-0.106854	-0.229918	-0.0957348	-0.105766	-1.15199	-0.223477	-0.128533	-1.20415	F	11	10.8	Control
248	-0.28912	-0.756592	-0.356439	0.502412	-0.656913	-0.083849	-0.371362	0.188225	0.622827	-0.656913	-0.28912	-0.25218	-0.356439	-0.0255639	-0.326347	-0.323552	-0.758724	-0.320479	-0.00561917	-0.811933	F	11	10.8	Control
249	-0.27396	-0.68488	-0.356439	0.249243	-0.561091	0.125632	-0.333909	0.0875944	0.517554	-0.561091	-0.27396	-0.211922	-0.356439	-0.0208905	-0.295331	-0.338847	-0.552787	-0.281523	0.00754124	-0.642192	F	11	10.8	Control
250	-0.171355	-0.73636	-0.3108	0.270406	-0.544861	-0.147204	-0.243224	0.11953	0.544986	-0.544861	-0.171355	-0.1208	-0.3108	-0.151198	-0.303329	-0.248701	-0.224251	-0.306401	-0.0960705	-0.201477	F	11	10.8	Control
251	-0.750846	-0.852829	0.253658	1.21486	-1.09234	0.317554	-0.811872	0.0461052	1.16377	-1.09234	-0.750846	-0.742805	0.253658	-0.26387	0.18631	0.259163	-0.639354	-0.139069	-0.164291	-0.666783	M	6	10.6	Control
252	-0.728217	-0.695677	0.475512	0.802344	-0.949449	0.495975	-0.780165	0.101795	0.854884	-0.949449	-0.728217	-0.697313	0.475512	-0.397625	0.66358	0.877133	-0.538453	0.169246	-0.257393	-0.581921	M	6	10.6	Control
253	-0.789409	-0.656929	0.268394	0.810506	-0.9998	-0.10366	-0.824381	-0.0510984	0.902932	-0.9998	-0.789409	-0.762052	0.268394	-0.303447	0.427011	0.574184	0.269522	0.0493392	-0.21541	0.321105	M	6	10.6	Control
254	-0.669329	-0.843425	0.697366	0.690885	-0.950732	0.718475	-0.765275	0.335215	0.94141	-0.950732	-0.669329	-0.668644	0.697366	-0.360168	0.653	0.925053	-0.135287	0.191854	-0.250079	-0.13112	M	6	10.6	Control
255	-0.687882	-0.86933	0.0318046	0.813317	-1.00915	0.00625642	-0.773006	0.0964745	1.02184	-1.00915	-0.687882	-0.675753	0.0318046	-0.128028	-0.0115749	-0.0182927	-0.564301	-0.194263	-0.0685831	-0.602875	M	6	10.6	Control
256	0.672455	-1.16265	0.0318046	0.866188	-0.139673	-0.203053	0.335352	0.974732	0.895102	-0.139673	0.672455	0.625773	0.0318046	-0.531449	-0.245915	-0.0559137	-1.06517	-0.3244	-0.344457	-1.05275	M	6	10.6	Control
257	1.13753	-1.18781	-0.190049	0.767331	0.0653405	-0.321704	0.776656	0.93518	0.998464	0.0653405	1.13753	1.07695	-0.190049	-0.407205	-0.362023	-0.215882	-0.353892	-0.335199	-0.266413	-0.322028	M	6	10.6	Control
258	0.944468	-1.0973	-0.190049	0.958395	0.0894263	-0.276342	0.638761	0.691281	0.873244	0.0894263	0.944468	0.926341	-0.190049	-0.54969	-0.38295	-0.213865	-1.04824	-0.385928	-0.350173	-1.01319	M	6	10.6	Control
259	1.00538	-1.14801	-0.897208	0.901623	0.0729883	-0.508483	0.655692	0.88127	0.909778	0.0729883	1.00538	0.960257	-0.897208	-0.139485	-0.931134	-0.867513	0.0957612	-0.499622	-0.0604075	0.202109	M	6	10.6	Control
260	0.625321	-0.971964	-0.71204	0.617922	0.0139045	-0.423086	0.401085	0.58275	0.655909	0.0139045	0.625321	0.666476	-0.71204	-0.102608	-0.696954	-0.639694	-0.150449	-0.446661	-0.0464488	-0.0746842	M	6	10.6	Control
261	-0.750846	-0.852829	0.253658	1.21486	-1.09234	0.317554	-0.811872	0.0461052	1.16377	-1.09234	-0.750846	-0.742805	0.253658	-0.26387	0.18631	0.259163	-0.639354	-0.139069	-0.164291	-0.666783	M	6	10.6	Control
262	-0.728217	-0.695677	0.475512	0.802344	-0.949449	0.495975	-0.780165	0.101795	0.854884	-0.949449	-0.728217	-0.697313	0.475512	-0.397625	0.66358	0.877133	-0.538453	0.169246	-0.257393	-0.581921	M	6	10.6	Control
263	-0.789409	-0.656929	0.268394	0.810506	-0.9998	-0.10366	-0.824381	-0.0510984	0.902932	-0.9998	-0.789409	-0.762052	0.268394	-0.303447	0.427011	0.574184	0.269522	0.0493392	-0.21541	0.321105	M	6	10.6	Control
264	-0.669329	-0.843425	0.697366	0.690885	-0.950732	0.718475	-0.765275	0.335215	0.94141	-0.950732	-0.669329	-0.668644	0.697366	-0.360168	0.653	0.925053	-0.135287	0.191854	-0.250079	-0.13112	M	6	10.6	Control
265	-0.687882	-0.86933	0.0318046	0.813317	-1.00915	0.00625642	-0.773006	0.0964745	1.02184	-1.00915	-0.687882	-0.675753	0.0318046	-0.128028	-0.0115749	-0.0182927	-0.564301	-0.194263	-0.0685831	-0.602875	M	6	10.6	Control
266	0.672455	-1.16265	0.0318046	0.866188	-0.139673	-0.203053	0.335352	0.974732	0.895102	-0.139673	0.672455	0.625773	0.0318046	-0.531449	-0.245915	-0.0559137	-1.06517	-0.3244	-0.344457	-1.05275	M	6	10.6	Control
267	1.13753	-1.18781	-0.190049	0.767331	0.0653405	-0.321704	0.776656	0.93518	0.998464	0.0653405	1.13753	1.07695	-0.190049	-0.407205	-0.362023	-0.215882	-0.353892	-0.335199	-0.266413	-0.322028	M	6	10.6	Control
268	0.944468	-1.0973	-0.190049	0.958395	0.0894263	-0.276342	0.638761	0.691281	0.873244	0.0894263	0.944468	0.926341	-0.190049	-0.54969	-0.38295	-0.213865	-1.04824	-0.385928	-0.350173	-1.01319	M	6	10.6	Control
269	1.00538	-1.14801	-0.897208	0.901623	0.0729883	-0.508483	0.655692	0.88127	0.909778	0.0729883	1.00538	0.960257	-0.897208	-0.139485	-0.931134	-0.867513	0.0957612	-0.499622	-0.0604075	0.202109	M	6	10.6	Control
270	0.625321	-0.971964	-0.71204	0.617922	0.0139045	-0.423086	0.401085	0.58275	0.655909	0.0139045	0.625321	0.666476	-0.71204	-0.102608	-0.696954	-0.639694	-0.150449	-0.446661	-0.0464488	-0.0746842	M	6	10.6	Control
271	-1.01904	0.515155	-0.791193	-0.652786	-0.705378	-0.995724	-1.0121	-0.691353	-0.598607	-0.705378	-1.01904	-1.03476	-0.791193	-0.516074	-0.821056	-0.776285	-0.558642	-0.493328	-0.342302	-0.491579	F	15	10.5	Control
272	-0.352113	0.760729	-0.770829	-0.729288	0.224357	-0.899409	-0.227717	-0.700424	-0.850493	0.224357	-0.352113	-0.342119	-0.770829	0.417802	-0.748655	-0.763095	0.924977	-0.472224	0.229684	1.00067	F	15	10.5	Control
273	-0.541253	0.780898	-0.715366	-0.813817	0.0054713	-0.760446	-0.448843	-0.699174	-0.862388	0.0054713	-0.541253	-0.538876	-0.715366	0.111023	-0.721288	-0.733395	0.772626	-0.465853	0.0574696	0.84663	F	15	10.5	Control
274	-0.620285	0.984327	-0.719407	-0.853657	0.015095	-0.562137	-0.542978	-0.730059	-0.980269	0.015095	-0.620285	-0.629093	-0.719407	-0.263696	-0.771528	-0.760555	-0.088572	-0.482361	-0.170433	-0.00497505	F	15	10.5	Control
275	-0.599509	0.921766	-0.720993	-0.775147	-0.0339973	-0.79995	-0.504252	-0.727072	-0.784383	-0.0339973	-0.599509	-0.603422	-0.720993	-0.105954	-0.786738	-0.778108	0.115356	-0.484084	-0.080405	0.18436	F	15	10.5	Control
276	-0.697078	0.786917	-0.70063	-0.670999	-0.172166	-0.896583	-0.600553	-0.703812	-0.683732	-0.172166	-0.697078	-0.671094	-0.70063	-0.3193	-0.78514	-0.765551	-0.161029	-0.485515	-0.203809	-0.0716936	F	15	10.5	Control
277	-0.49799	-0.848769	0.28313	0.255135	-0.801053	0.524642	-0.615699	0.46469	0.687655	-0.801053	-0.49799	-0.48468	0.28313	-0.415864	0.552286	0.491901	-0.847165	0.12579	-0.245165	-0.932863	F	15	10.5	Control
278	-0.597989	-1.0782	0.0318046	1.11005	-1.02062	-0.39943	-0.754335	0.666347	1.11051	-1.02062	-0.597989	-0.627511	0.0318046	-0.321685	-0.236539	-0.152941	-0.964521	-0.327975	-0.217955	-0.977248	F	15	10.5	Control
279	-0.730953	-0.786172	-0.411903	0.969369	-1.0411	-0.633718	-0.788093	0.15568	0.936353	-1.0411	-0.730953	-0.708524	-0.411903	-0.151451	-0.554819	-0.513599	-0.612802	-0.422381	-0.106566	-0.608223	F	15	10.5	Control
280	-0.65874	-0.888658	-0.190049	0.37521	-0.946789	-0.478932	-0.778842	0.379709	0.68489	-0.946789	-0.65874	-0.664539	-0.190049	-0.221052	-0.365164	-0.337	-0.832132	-0.36598	-0.142945	-0.84618	F	15	10.5	Control
281	-0.78434	-0.876342	-0.633756	0.748762	-1.08618	-0.76718	-0.872672	0.169831	0.981346	-1.08618	-0.78434	-0.783039	-0.633756	0.426294	-0.744531	-0.752181	0.0258353	-0.458516	0.320287	-0.0291533	F	15	10.5	Control
282	-0.75677	-0.959931	-0.633756	1.17195	-1.06167	-0.788438	-0.866037	0.473255	1.12046	-1.06167	-0.75677	-0.765337	-0.633756	0.306337	-0.781353	-0.761723	0.101097	-0.474561	0.192608	0.164651	F	15	10.5	Control
283	0.762213	-0.861753	1.58478	1.02214	0.102934	0.686118	0.630666	0.548987	0.735836	0.102934	0.762213	-0.0229526	1.58478	-0.418357	0.483715	0.479389	0.0142312	0.0964918	-0.300706	0.044369	M	7	10.8	Control
284	0.234016	-0.81558	0.503244	0.511679	-0.427349	0.56509	0.179263	0.186436	0.963942	-0.427349	0.234016	-0.376635	0.503244	-0.343967	0.46847	0.422961	-0.163758	0.0900077	-0.255621	-0.18311	M	7	10.8	Control
285	0.129099	-0.707478	1.05716	0.40197	-0.335964	0.365624	0.0977888	0.0581386	0.714586	-0.335964	0.129099	0.226251	1.05716	-0.276469	0.260024	0.257742	-0.233423	0.0244425	-0.21685	-0.266285	M	7	10.8	Control
286	0.395808	-0.895082	1.01541	1.18747	-0.319796	1.16751	0.290966	0.674411	0.947092	-0.319796	0.395808	0.375071	1.01541	-0.286852	0.196587	0.198462	-0.394368	-0.00234277	-0.208824	-0.470897	M	7	10.8	Control
287	0.53896	-1.00857	0.730494	1.54327	-0.399796	0.252552	0.40283	1.02401	1.14786	-0.399796	0.53896	0.563055	0.730494	-0.35762	0.268041	0.230786	-0.617103	0.0157894	-0.236451	-0.653665	M	7	10.8	Control
288	0.142111	-0.724333	0.145903	1.39033	-0.43449	0.391224	0.137694	0.188091	0.894832	-0.43449	0.142111	0.212102	0.145903	-0.303194	0.501646	0.607641	-0.0333547	0.0342727	-0.228472	0.000373339	M	7	10.8	Control
289	1.75537	-1.13678	-0.26777	0.105295	0.720789	1.19573	1.29587	1.03368	0.705033	0.720789	1.75537	1.71446	-0.26777	-0.342704	0.178457	0.224924	-0.338959	-0.00297646	-0.223367	-0.339871	M	7	10.8	Control
290	1.25031	-1.11524	-0.218651	0.377328	0.208527	1.16284	0.911196	0.872021	0.853795	0.208527	1.25031	1.2215	-0.218651	-0.358386	0.175479	0.217167	-0.058363	-0.00183477	-0.25336	-0.0416606	M	7	10.8	Control
291	1.48401	-1.13936	-0.200743	0.560993	0.12708	0.386762	1.16709	0.919835	1.03687	0.12708	1.48401	1.44219	-0.200743	-0.433055	0.00112702	0.0898604	-0.382164	-0.157168	-0.290323	-0.366234	M	7	10.8	Control
292	1.31156	-1.11272	0.919219	0.350743	0.250458	0.171637	0.972737	0.703751	0.842738	0.250458	1.31156	1.27572	0.919219	-0.41556	0.16758	0.281738	-0.570884	-0.05308	-0.27601	-0.558876	M	7	10.8	Control
293	0.770742	-0.961143	-0.000684973	0.104907	-0.0373616	0.203887	0.572655	0.426751	0.686028	-0.0373616	0.770742	0.797768	-0.000684973	-0.391422	-0.0815724	0.042409	-0.495939	-0.196875	-0.248203	-0.483304	M	7	10.8	Control
294	0.8856	-1.06769	0.0440845	0.547324	-0.0490963	-0.0165875	0.611476	0.767624	0.83143	-0.0490963	0.8856	0.883837	0.0440845	-0.242504	0.00327337	0.142527	-0.273465	-0.176027	-0.170873	-0.266734	M	7	10.8	Control
295	-0.447857	-0.603937	-0.180225	0.0532285	-0.705062	0.0164492	-0.477278	-0.110687	0.521293	-0.705062	-0.447857	-0.388576	-0.180225	-0.198166	-0.169396	-0.169388	-0.512348	-0.268586	-0.131912	-0.519002	F	12	11.9	Control
296	0.0967148	-0.428312	-0.411903	0.38635	-0.161516	-0.149512	0.184908	-0.307054	0.405623	-0.161516	0.0967148	0.236163	-0.411903	-0.480999	-0.218873	-0.0594717	-0.540771	-0.339517	-0.320751	-0.47683	F	12	11.9	Control
297	-0.11569	-0.516547	-0.633756	0.474541	-0.399341	-0.74152	-0.088352	-0.18225	0.44498	-0.399341	-0.11569	-0.0175559	-0.633756	-0.4704	-0.672593	-0.551242	-0.483596	-0.47353	-0.299675	-0.402923	F	12	11.9	Control
298	-0.144491	-0.358148	-0.190049	0.566416	-0.289456	0.0196362	-0.0590804	-0.277159	0.360352	-0.289456	-0.144491	-0.0101895	-0.190049	-0.347305	0.126498	0.2711	-0.086226	-0.178739	-0.235828	-0.073636	F	12	11.9	Control
299	-0.132201	-0.357108	-0.633756	0.117801	-0.235753	-0.588447	-0.06599	-0.322854	0.21623	-0.235753	-0.132201	-0.00249707	-0.633756	-0.301877	-0.541526	-0.44775	-0.155155	-0.433296	-0.177926	-0.045234	F	12	11.9	Control
300	-0.191871	-0.499926	-0.190049	0.475564	-0.444782	0.891142	-0.152108	-0.273234	0.524936	-0.444782	-0.191871	-0.0906247	-0.190049	-0.392681	0.21471	0.37793	-0.276208	-0.122607	-0.254682	-0.273469	F	12	11.9	Control
301	-0.174813	-1.02401	-1.05464	0.679355	-0.708045	-1.10971	-0.372016	1.53884	0.801857	-0.708045	-0.174813	-0.193202	-1.05464	0.545809	-1.02681	-1.01716	-1.82532	-0.511441	0.408056	-1.87042	F	11	11.2	Control
302	0.4034	-0.884114	-0.633756	0.672986	-0.431754	-0.832892	0.333034	0.256382	0.925242	-0.431754	0.4034	0.454063	-0.633756	-0.197533	-0.739012	-0.67939	-0.17942	-0.467981	-0.127736	-0.0893882	F	11	11.2	Control
303	0.392998	-0.992511	-0.716951	0.56878	-0.347722	-0.595096	0.205916	0.558858	0.806892	-0.347722	0.392998	0.396657	-0.716951	-0.129234	-0.797042	-0.757499	-0.647759	-0.476382	-0.0678431	-0.612595	F	11	11.2	Control
304	0.229675	-0.870929	-0.937935	0.280179	-0.365789	-0.499193	0.107664	0.316531	0.690578	-0.365789	0.229675	0.277084	-0.937935	-0.230326	-0.678183	-0.642199	-0.988865	-0.448058	-0.141646	-0.941499	F	11	11.2	Control
305	0.19038	-0.885472	-0.908617	0.806753	-0.394522	-0.942573	0.0541645	0.425797	0.691379	-0.394522	0.19038	-0.39093	-0.908617	0.135266	-0.90612	-0.916596	0.511116	-0.493131	0.099212	0.643934	F	11	11.2	Control
306	0.284162	-0.948545	-0.984445	0.760595	-0.293076	-0.994295	0.100853	0.477162	0.650857	-0.293076	0.284162	0.291917	-0.984445	-0.191852	-0.888249	-0.847201	-1.93775	-0.49838	-0.122501	-1.94853	F	11	11.2	Control
307	-0.408108	-1.21511	-0.994269	0.292477	-0.864985	-0.0997818	-0.663663	1.16492	0.961495	-0.864985	-0.408108	-0.470905	-0.994269	-0.338265	-0.219653	-0.0913292	-0.917221	-0.226357	-0.196096	-0.987564	M	6	10.6	Control
308	-0.439265	-1.3091	-0.940545	1.02501	-0.912962	0.61215	-0.709001	1.58807	1.24302	-0.912962	-0.439265	-0.521828	-0.940545	-0.368461	-0.0526792	0.113295	-0.648329	-0.13963	-0.244532	-0.684561	M	6	10.6	Control
309	-0.493988	-1.18048	-1.06518	1.22055	-0.873477	-0.18215	-0.725973	1.45473	1.05482	-0.873477	-0.493988	-0.555483	-1.06518	-0.318678	-0.154985	-0.0674283	-0.257875	-0.210144	-0.218524	-0.300386	M	6	10.6	Control
310	-0.46886	-1.29178	-0.798407	2.07901	-1.01799	-0.141506	-0.730975	2.91039	1.27046	-1.01799	-0.46886	-0.557	-0.798407	-0.224903	-0.254295	-0.127271	-1.09178	-0.300689	-0.147775	-1.14552	M	6	10.6	Control
311	-0.63366	-1.29048	-1.07746	0.875238	-1.07111	0.145524	-0.880807	3.37731	1.21856	-1.07111	-0.63366	-0.717061	-1.07746	0.130299	-0.288517	-0.164853	-0.0919082	-0.241712	0.044179	-0.176982	M	6	10.6	Control
312	-0.60753	-1.21753	-0.798407	0.89179	-1.04484	0.719343	-0.830794	1.64657	1.24714	-1.04484	-0.60753	-0.667882	-0.798407	-0.321485	-0.186539	-0.0292441	-0.78025	-0.241779	-0.147907	-0.889315	M	6	10.6	Control
313	0.13386	-1.16888	-0.411903	1.08221	-0.501057	-0.0335206	-0.136467	1.2115	1.02717	-0.501057	0.13386	0.0780399	-0.411903	0.50475	-0.410863	-0.39367	1.24699	-0.313292	0.284544	1.26707	F	7	10.8	Control
314	-0.355989	-1.16474	-0.984445	0.70282	-0.75393	-0.834126	-0.618169	1.87639	0.817991	-0.75393	-0.355989	-0.431797	-0.984445	-0.141335	-0.882648	-0.803963	-1.09985	-0.497037	-0.0758103	-1.03822	F	7	10.8	Control
315	-0.0361538	-1.27276	-0.536695	1.31467	-0.608443	-0.706036	-0.325356	1.38134	1.24318	-0.608443	-0.0361538	-0.121715	-0.536695	-0.457359	-0.616067	-0.500591	-1.09567	-0.437944	-0.298286	-1.07734	F	7	10.8	Control
316	-0.104175	-1.28617	-0.190049	1.89924	-0.642067	-0.391853	-0.403154	1.55331	1.22209	-0.642067	-0.104175	-0.194964	-0.190049	-0.59961	-0.390675	-0.206775	-0.693168	-0.366404	-0.402233	-0.656517	F	7	10.8	Control
317	-0.0389107	-1.45788	-1.07746	1.69166	-0.709474	-0.623463	-0.42465	2.86558	1.34849	-0.709474	-0.0389107	-0.189667	-1.07746	-0.39795	-0.739626	-0.60842	-0.874081	-0.459167	-0.248748	-0.846406	F	7	10.8	Control
318	-0.0889282	-1.4461	-0.411903	2.06465	-0.780315	-0.626067	-0.442591	2.54049	1.47093	-0.780315	-0.0889282	-0.232745	-0.411903	-0.421478	-0.596291	-0.437297	-0.840371	-0.440517	-0.270835	-0.80467	F	7	10.8	Control
319	-0.955412	-0.905453	-0.85561	1.54837	-1.15755	-1.17017	-1.05773	0.393406	1.24185	-1.15755	-0.955412	-0.970593	-0.85561	-0.283875	-0.966535	-0.891739	-0.44327	-0.511543	-0.188328	-0.346383	F	14	11.2	Control
320	-0.711068	-1.08301	-0.529327	1.51748	-1.08114	-0.741215	-0.858058	0.893545	1.3897	-1.08114	-0.711068	-1.12216	-0.529327	-0.417363	-0.611374	-0.535799	-1.51637	-0.443012	-0.268381	-1.49851	F	14	11.2	Control
321	-0.736964	-1.0586	-0.984445	3.12211	-1.09212	-1.07515	-0.863612	1.02915	1.55344	-1.09212	-0.736964	-0.771107	-0.984445	-0.338888	-1.00837	-0.954153	-0.529896	-0.511408	-0.206839	-0.416754	F	14	11.2	Control
322	-0.801622	-0.964896	-1.01954	1.2525	-1.05754	-1.02896	-0.924689	0.728656	1.15926	-1.05754	-0.801622	-0.815402	-1.01954	-0.222872	-1.01914	-0.969229	-0.701533	-0.512151	-0.116602	-0.580246	F	14	11.2	Control
323	-0.872108	-0.970118	-0.936349	2.19013	-1.16643	-1.17737	-0.964479	0.862999	1.45725	-1.16643	-0.872108	-0.889692	-0.936349	-0.382774	-1.01225	-0.954161	-0.424293	-0.511999	-0.253461	-0.31682	F	14	11.2	Control
324	-0.863255	-0.891275	-1.01954	1.16164	-1.10874	-1.17064	-0.959323	0.414368	1.20546	-1.10874	-0.863255	-0.868226	-1.01954	-0.235771	-1.01446	-0.975821	-0.57761	-0.511427	-0.15185	-0.47324	F	14	11.2	Control
325	-0.276324	-0.987079	0.0318046	0.530978	-0.696859	0.00320762	-0.432786	0.289441	0.864061	-0.696859	-0.276324	-0.276855	0.0318046	-0.456224	-0.0381828	0.0623689	-1.02838	-0.226243	-0.291869	-1.03531	F	7	10.6	Control
326	-0.5713	-0.962245	-1.0636	0.497376	-0.931438	-1.07641	-0.713485	0.925563	1.0044	-0.931438	-0.5713	-0.569907	-1.0636	0.232038	-1.01617	-0.984006	0.261391	-0.510269	0.204207	0.449603	F	7	10.6	Control
327	-0.399131	-1.14665	-0.941261	0.529192	-0.887149	-1.07705	-0.626378	1.72662	1.06554	-0.887149	-0.399131	-0.442807	-0.941261	-0.0507915	-1.01897	-0.958448	-0.217151	-0.511821	-0.00347359	-0.0948128	F	7	10.6	Control
328	-0.986576	-0.692986	-0.841744	0.110878	-1.09005	-1.06314	-1.06387	-0.026642	0.767828	-1.09005	-0.986576	-0.968193	-0.841744	-0.391676	-0.961446	-0.899692	-0.465817	-0.508682	-0.2411	-0.370835	F	7	10.6	Control
329	-1.28248	-0.545541	-0.850698	0.0923846	-1.26054	-1.06398	-1.34725	-0.122683	0.731984	-1.26054	-1.28248	-1.2824	-0.850698	-0.358438	-0.939896	-0.874387	-0.756527	-0.508288	-0.214266	-0.686465	F	7	10.6	Control
330	-1.26795	-0.543475	-0.633756	0.375121	-1.25243	-1.04733	-1.32902	-0.201661	0.862054	-1.25243	-1.26795	-1.26604	-0.633756	0.0890285	-0.927759	-0.906976	0.243554	-0.502957	0.0591384	0.382509	F	7	10.6	Control
331	-0.276324	-0.987079	0.0318046	0.530978	-0.696859	0.00320762	-0.432786	0.289441	0.864061	-0.696859	-0.276324	-0.276855	0.0318046	-0.456224	-0.0381828	0.0623689	-1.02838	-0.226243	-0.291869	-1.03531	F	7	10.6	Control
332	-0.5713	-0.962245	-1.0636	0.497376	-0.931438	-1.07641	-0.713485	0.925563	1.0044	-0.931438	-0.5713	-0.569907	-1.0636	0.232038	-1.01617	-0.984006	0.261391	-0.510269	0.204207	0.449603	F	7	10.6	Control
333	-0.399131	-1.14665	-0.941261	0.529192	-0.887149	-1.07705	-0.626378	1.72662	1.06554	-0.887149	-0.399131	-0.442807	-0.941261	-0.0507915	-1.01897	-0.958448	-0.217151	-0.511821	-0.00347359	-0.0948128	F	7	10.6	Control
334	-0.986576	-0.692986	-0.841744	0.110878	-1.09005	-1.06314	-1.06387	-0.026642	0.767828	-1.09005	-0.986576	-0.968193	-0.841744	-0.391676	-0.961446	-0.899692	-0.465817	-0.508682	-0.2411	-0.370835	F	7	10.6	Control
335	-1.28248	-0.545541	-0.850698	0.0923846	-1.26054	-1.06398	-1.34725	-0.122683	0.731984	-1.26054	-1.28248	-1.2824	-0.850698	-0.358438	-0.939896	-0.874387	-0.756527	-0.508288	-0.214266	-0.686465	F	7	10.6	Control
336	-1.26795	-0.543475	-0.633756	0.375121	-1.25243	-1.04733	-1.32902	-0.201661	0.862054	-1.25243	-1.26795	-1.26604	-0.633756	0.0890285	-0.927759	-0.906976	0.243554	-0.502957	0.0591384	0.382509	F	7	10.6	Control
337	-0.815128	0.332266	-0.68922	-0.191464	-0.606372	-0.814857	-0.713981	-0.609734	-0.00934981	-0.606372	-0.815128	-0.763145	-0.68922	-0.379528	-0.75948	-0.729566	0.0136988	-0.479015	-0.237667	0.150531	M	6	11.8	Control
338	-1.12484	0.528024	-0.792779	-0.467178	-0.863316	-0.846985	-1.10374	-0.67919	-0.371017	-0.863316	-1.12484	-1.12451	-0.792779	-0.3394	-0.782309	-0.771768	0.0325557	-0.484371	-0.208012	0.176755	M	6	11.8	Control
339	-1.10177	0.392694	-0.726775	-0.0888944	-0.903504	-0.857567	-1.05484	-0.626525	-0.0531601	-0.903504	-1.10177	-1.08225	-0.726775	-0.286673	-0.803685	-0.797682	0.126584	-0.487807	-0.177292	0.266348	M	6	11.8	Control
340	-1.11873	0.491271	-0.721863	-0.562202	-0.885705	-0.863629	-1.10845	-0.67909	-0.362511	-0.885705	-1.11873	-1.132	-0.721863	-0.339587	-0.790001	-0.773253	0.0269499	-0.486724	-0.212261	0.158347	M	6	11.8	Control
341	-1.17193	0.475243	-0.675354	-0.322893	-0.915612	-0.820653	-1.1468	-0.654539	-0.165665	-0.915612	-1.17193	-1.1563	-0.675354	-0.362558	-0.794864	-0.77624	0.0321763	-0.487693	-0.230022	0.164597	M	6	11.8	Control
342	-1.17193	0.475243	-0.675354	-0.322893	-0.915612	-0.820653	-1.1468	-0.654539	-0.165665	-0.915612	-1.17193	-1.1563	-0.675354	-0.362558	-0.794864	-0.77624	0.0321763	-0.487693	-0.230022	0.164597	M	6	11.8	Control
343	-0.123588	0.88386	-0.64271	-0.873463	0.610394	-0.121184	0.0947371	-0.702128	-0.910817	0.610394	-0.123588	-0.0617984	-0.64271	0.958956	-0.671516	-0.715835	1.10922	-0.447735	0.628425	1.19903	M	6	11.8	Control
344	-0.123588	0.88386	-0.64271	-0.873463	0.610394	-0.121184	0.0947371	-0.702128	-0.910817	0.610394	-0.123588	-0.0617984	-0.64271	0.958956	-0.671516	-0.715835	1.10922	-0.447735	0.628425	1.19903	M	6	11.8	Control
345	-0.843181	1.29982	-0.458412	-1.0269	-0.19563	-0.1736	-0.804794	-0.75154	-1.20263	-0.19563	-0.843181	-0.883381	-0.458412	-0.0336526	-0.580447	-0.595094	0.330241	-0.43715	-0.0204114	0.396443	M	6	11.8	Control
346	-0.843181	1.29982	-0.458412	-1.0269	-0.19563	-0.1736	-0.804794	-0.75154	-1.20263	-0.19563	-0.843181	-0.883381	-0.458412	-0.0336526	-0.580447	-0.595094	0.330241	-0.43715	-0.0204114	0.396443	M	6	11.8	Control
347	-0.360554	0.865161	-0.633756	-0.817445	0.245815	-0.446413	-0.167401	-0.699634	-0.789739	0.245815	-0.360554	-0.29338	-0.633756	0.943922	-0.685931	-0.720195	1.18383	-0.45067	0.57408	1.2419	M	6	11.8	Control
348	-0.360554	0.865161	-0.633756	-0.817445	0.245815	-0.446413	-0.167401	-0.699634	-0.789739	0.245815	-0.360554	-0.29338	-0.633756	0.943922	-0.685931	-0.720195	1.18383	-0.45067	0.57408	1.2419	M	6	11.8	Control
349	0.056792	1.22727	-0.6313	-1.09827	1.06223	-0.29298	0.272651	-0.748204	-1.25683	1.06223	0.056792	0.0697845	-0.6313	0.784465	-0.642318	-0.685598	1.20388	-0.44214	0.463879	1.28708	M	6	11.8	Control
350	0.056792	1.22727	-0.6313	-1.09827	1.06223	-0.29298	0.272651	-0.748204	-1.25683	1.06223	0.056792	0.0697845	-0.6313	0.784465	-0.642318	-0.685598	1.20388	-0.44214	0.463879	1.28708	M	6	11.8	Control
351	-1.16249	-0.638355	-0.85561	0.314232	-1.2906	-1.00821	-1.21368	-0.130999	0.877828	-1.2906	-1.16249	-1.16434	-0.85561	0.0482772	-0.940285	-0.956766	-0.492486	-0.499912	0.0280976	-0.392279	M	6	11.8	Control
352	-0.823543	-1.13897	-0.633756	1.20786	-1.17565	-0.556433	-0.983587	0.91146	1.30298	-1.17565	-0.823543	-0.852689	-0.633756	0.227715	-0.78263	-0.743058	-0.935674	-0.47952	0.192551	-0.911744	M	6	11.8	Control
353	-0.712464	-1.34259	-0.85561	2.80361	-1.18734	-1.14605	-0.90671	2.07056	1.76647	-1.18734	-0.712464	-0.787334	-0.85561	1.00133	-1.01435	-0.944949	0.510919	-0.513743	0.665735	0.638923	M	6	11.8	Control
354	-0.304091	-1.2225	-0.85561	1.25301	-0.848903	-1.03005	-0.542651	1.22056	1.17911	-0.848903	-0.304091	-0.368503	-0.85561	0.186869	-0.985532	-0.948737	0.787617	-0.507105	0.12793	0.938222	M	6	11.8	Control
355	-0.220203	-1.40749	-1.03587	1.51634	-0.888199	-1.03757	-0.553076	3.02751	1.36257	-0.888199	-0.220203	-0.341707	-1.03587	0.357636	-1.03054	-1.00063	0.0382417	-0.509804	0.264756	0.157638	M	6	11.8	Control
356	-0.547199	-1.32394	-1.07746	2.48335	-1.08021	-1.05664	-0.794333	3.75918	1.42867	-1.08021	-0.547199	-0.642824	-1.07746	1.65125	-1.06658	-1.01831	0.487126	-0.515861	1.198	0.767904	M	6	11.8	Control
357	-0.170513	-1.18724	0.253658	2.01739	-0.799523	0.289033	-0.401065	1.75147	1.36227	-0.799523	-0.170513	-0.217571	0.253658	-0.132449	0.0840897	0.163349	-1.1161	-0.165975	-0.0696729	-1.17248	M	6	10.6	Control
358	1.18798	-1.47797	-1.009	1.34848	0.225355	-0.0746212	0.489462	3.81419	1.03476	0.225355	1.18798	0.96326	-1.009	0.199641	-0.423684	-0.321005	-1.06833	-0.351637	0.166761	-1.14795	M	6	10.6	Control
359	1.47092	-1.48661	-0.705387	3.16265	0.107879	0.275529	0.793836	4.05894	1.30181	0.107879	1.47092	1.21956	-0.705387	-0.129138	0.0479443	0.305789	-1.58738	-0.172117	-0.057686	-1.64673	M	6	10.6	Control
360	1.3033	-1.45865	0.00407288	7.64627	-0.164232	-0.156211	0.769989	4.59766	1.55792	-0.164232	1.3033	1.08166	0.00407288	-0.117062	-0.175688	-0.00111337	-0.75204	-0.2703	-0.0668999	-0.769877	M	6	10.6	Control
361	1.31423	-1.53843	-1.07746	5.3172	-0.16135	0.0230553	0.681727	5.18803	1.5756	-0.16135	1.31423	1.03591	-1.07746	-0.0346491	-0.172703	0.0258544	-1.71231	-0.266093	0.00487976	-1.78858	M	6	10.6	Control
362	2.98722	-1.43379	-0.786281	3.12334	0.762611	0.641282	2.16153	3.67776	1.29332	0.762611	2.98722	2.61521	-0.786281	-0.0353455	-0.0740525	0.0490921	-1.00038	-0.189367	-0.0108833	-1.09426	M	6	10.6	Control
363	2.25334	-1.30404	-0.0253989	0.932383	0.731383	0.413229	1.61431	1.9072	0.937239	0.731383	2.25334	2.08371	-0.0253989	-0.184753	-0.0992897	-0.0314413	-0.987915	-0.227884	-0.110922	-1.03874	M	6	10.6	Control
364	1.6521	-1.26327	0.697366	1.26169	0.260974	0.677387	1.18511	1.52743	1.11028	0.260974	1.6521	1.54602	0.697366	-0.323407	0.375638	0.608259	-0.725865	-0.0221448	-0.185352	-0.843525	M	6	10.6	Control
365	1.65323	-1.32856	0.475512	1.04949	0.322295	0.456283	1.09215	1.73638	1.13413	0.322295	1.65323	1.50566	0.475512	-0.448107	0.257494	0.52102	-1.01506	-0.157611	-0.279653	-1.03614	M	6	10.6	Control
366	1.74149	-1.34829	0.475512	1.76034	0.300796	0.345149	1.18181	1.76667	1.16989	0.300796	1.74149	1.57206	0.475512	-0.35858	0.1611	0.365277	-0.570822	-0.12651	-0.244874	-0.597788	M	6	10.6	Control
367	-0.170513	-1.18724	0.253658	2.01739	-0.799523	0.289033	-0.401065	1.75147	1.36227	-0.799523	-0.170513	-0.217571	0.253658	-0.132449	0.0840897	0.163349	-1.1161	-0.165975	-0.0696729	-1.17248	M	6	10.6	Control
368	1.18798	-1.47797	-1.009	1.34848	0.225355	-0.0746212	0.489462	3.81419	1.03476	0.225355	1.18798	0.96326	-1.009	0.199641	-0.423684	-0.321005	-1.06833	-0.351637	0.166761	-1.14795	M	6	10.6	Control
369	1.47092	-1.48661	-0.705387	3.16265	0.107879	0.275529	0.793836	4.05894	1.30181	0.107879	1.47092	1.21956	-0.705387	-0.129138	0.0479443	0.305789	-1.58738	-0.172117	-0.057686	-1.64673	M	6	10.6	Control
370	1.3033	-1.45865	0.00407288	7.64627	-0.164232	-0.156211	0.769989	4.59766	1.55792	-0.164232	1.3033	1.08166	0.00407288	-0.117062	-0.175688	-0.00111337	-0.75204	-0.2703	-0.0668999	-0.769877	M	6	10.6	Control
371	1.31423	-1.53843	-1.07746	5.3172	-0.16135	0.0230553	0.681727	5.18803	1.5756	-0.16135	1.31423	1.03591	-1.07746	-0.0346491	-0.172703	0.0258544	-1.71231	-0.266093	0.00487976	-1.78858	M	6	10.6	Control
372	2.98722	-1.43379	-0.786281	3.12334	0.762611	0.641282	2.16153	3.67776	1.29332	0.762611	2.98722	2.61521	-0.786281	-0.0353455	-0.0740525	0.0490921	-1.00038	-0.189367	-0.0108833	-1.09426	M	6	10.6	Control
373	2.25334	-1.30404	-0.0253989	0.932383	0.731383	0.413229	1.61431	1.9072	0.937239	0.731383	2.25334	2.08371	-0.0253989	-0.184753	-0.0992897	-0.0314413	-0.987915	-0.227884	-0.110922	-1.03874	M	6	10.6	Control
374	1.6521	-1.26327	0.697366	1.26169	0.260974	0.677387	1.18511	1.52743	1.11028	0.260974	1.6521	1.54602	0.697366	-0.323407	0.375638	0.608259	-0.725865	-0.0221448	-0.185352	-0.843525	M	6	10.6	Control
375	1.65323	-1.32856	0.475512	1.04949	0.322295	0.456283	1.09215	1.73638	1.13413	0.322295	1.65323	1.50566	0.475512	-0.448107	0.257494	0.52102	-1.01506	-0.157611	-0.279653	-1.03614	M	6	10.6	Control
376	1.74149	-1.34829	0.475512	1.76034	0.300796	0.345149	1.18181	1.76667	1.16989	0.300796	1.74149	1.57206	0.475512	-0.35858	0.1611	0.365277	-0.570822	-0.12651	-0.244874	-0.597788	M	6	10.6	Control
377	-0.176734	-0.915636	-0.190049	0.629205	-0.630064	-0.675508	-0.284007	0.182895	0.862113	-0.630064	-0.176734	-0.627951	-0.190049	-0.569665	-0.234767	-0.134248	-1.27725	-0.353146	-0.380026	-1.26487	F	9	11.6	Control
378	0.0370674	-1.14937	0.0318046	1.00953	-0.714797	-0.263274	-0.189788	1.47682	1.10129	-0.714797	0.0370674	0.00297069	0.0318046	-0.402295	-0.096336	-0.0547694	-1.15968	-0.258638	-0.261578	-1.16819	F	9	11.6	Control
379	0.093948	-1.08115	0.0318046	0.552433	-0.587045	0.0269944	-0.123402	0.825758	0.928747	-0.587045	0.093948	0.0808262	0.0318046	-0.389348	-0.13383	-0.105022	-1.29227	-0.272651	-0.24795	-1.33428	F	9	11.6	Control
380	-0.174488	-1.33589	-0.869476	1.64115	-0.758368	-0.431586	-0.508058	3.02309	1.07687	-0.758368	-0.174488	-0.280577	-0.869476	-0.133805	-0.392149	-0.351369	-1.29599	-0.353191	-0.0887412	-1.33496	F	9	11.6	Control
381	-0.112508	-1.43663	-1.022	4.97298	-0.906624	-0.477115	-0.442576	4.57622	1.57221	-0.906624	-0.112508	-0.258299	-1.022	-0.16005	-0.441053	-0.307176	-1.57665	-0.382071	-0.0580159	-1.62252	F	9	11.6	Control
382	-1.21294	-1.13088	1.36293	4.59203	-1.34573	-0.572611	-1.32526	1.04379	1.93944	-1.34573	-1.21294	-1.24268	1.36293	-0.586471	0.259944	0.567424	-0.0148842	-0.0579531	-0.401323	0.0631904	F	9	11.6	Control
383	-0.783391	-1.23121	0.0318046	3.0405	-1.20414	-0.337087	-0.945236	1.96597	1.58162	-1.20414	-0.783391	-0.843448	0.0318046	-0.0581936	-0.173062	0.0308008	0.0869504	-0.264696	-0.0584986	0.0988639	F	9	11.6	Control
384	-0.0655009	-1.33991	0.0318046	3.00732	-0.887237	-0.226776	-0.343419	3.28602	1.52354	-0.887237	-0.0655009	-0.16614	0.0318046	0.111206	-0.139701	-0.0471502	0.296189	-0.238061	0.0532841	0.336198	F	9	11.6	Control
385	-0.130773	-1.09891	0.253658	1.95543	-0.877407	0.126841	-0.272986	1.46833	1.35926	-0.877407	-0.130773	-0.155561	0.253658	-0.303572	0.107371	0.317206	-0.70866	-0.15237	-0.192893	-0.752437	F	9	11.6	Control
386	0.414016	-1.27828	-0.190049	3.04888	-0.688365	-0.170171	0.150445	2.51428	1.4713	-0.688365	0.414016	0.308479	-0.190049	0.0260314	-0.326847	-0.167584	0.149789	-0.336438	0.00192728	0.175708	F	9	11.6	Control
387	-0.48581	-1.13921	0.253658	1.06213	-1.02441	0.626819	-0.657969	0.618815	1.30181	-1.02441	-0.48581	-0.514095	0.253658	-0.0801262	0.0961377	0.146141	-0.286288	-0.1326	-0.0599074	-0.340781	M	6	10.4	Anemia
388	0.14704	-1.11929	0.697366	1.78958	-0.711138	0.500308	-0.0404432	1.07716	1.23008	-0.711138	0.14704	0.118408	0.697366	-0.415966	0.957398	1.07455	-0.452809	0.406455	-0.291538	-0.469691	M	6	10.4	Anemia
389	-0.127925	-1.06797	0.253658	1.14268	-0.74997	0.416246	-0.299642	0.958986	1.10228	-0.74997	-0.127925	-0.141526	0.253658	-0.341557	0.279475	0.395985	-0.485131	-0.0807409	-0.215112	-0.486761	M	6	10.4	Anemia
390	-0.587243	-1.14877	0.606087	1.55041	-0.955365	0.647907	-0.767573	1.2925	1.31559	-0.955365	-0.587243	-0.611904	0.606087	-0.242811	0.50122	0.5681	0.0195595	0.152895	-0.180455	0.000826766	M	6	10.4	Anemia
391	0.175415	-1.36677	0.697366	1.44893	-0.618746	1.06565	-0.186294	2.73599	1.35624	-0.618746	0.175415	0.0651837	0.697366	-0.174126	0.575035	0.602406	-0.372809	0.149412	-0.121021	-0.442418	M	6	10.4	Anemia
392	-0.0376051	-1.29798	0.697366	-0.073291	-0.477241	0.361296	-0.44091	2.25312	0.621633	-0.477241	-0.0376051	-0.113783	0.697366	-0.229017	0.555197	0.651419	-0.523322	0.0636918	-0.122913	-0.603058	M	6	10.4	Anemia
393	-0.145054	-0.909153	1.3378	0.478936	-0.67462	1.65176	-0.256169	0.18426	0.848777	-0.67462	-0.145054	-0.115454	1.3378	-0.456169	1.73751	1.59946	-0.293968	1.23303	-0.313254	-0.371558	M	6	10.4	Anemia
394	-0.294709	-0.989383	1.17315	1.39511	-0.819974	0.996914	-0.415778	0.349146	1.06242	-0.819974	-0.294709	-0.292083	1.17315	-0.402333	1.15744	0.962455	-0.130668	0.687122	-0.283795	-0.157692	M	6	10.4	Anemia
395	-0.111842	-0.944013	2.10012	1.79029	-0.818695	0.66426	-0.18791	0.400665	1.1533	-0.818695	-0.111842	-0.0930096	2.10012	-0.213428	1.3134	1.09046	0.184578	0.884662	-0.18627	0.112277	M	6	10.4	Anemia
396	0.943859	-1.12721	1.1688	0.645013	-0.214743	1.5429	0.686424	0.817696	1.02461	-0.214743	0.943859	0.917306	1.1688	-0.500419	1.42192	1.49819	-0.644485	0.859972	-0.31866	-0.75508	M	6	10.4	Anemia
397	0.524696	-1.10775	2.32197	0.598773	-0.441486	0.78551	0.3118	0.685999	1.04882	-0.441486	0.524696	0.510458	2.32197	-0.572091	1.24581	1.45853	-0.678461	0.640714	-0.37949	-0.709291	M	6	10.4	Anemia
398	0.260512	-0.18032	-0.707998	-0.35807	0.0722149	-0.801627	0.461261	-0.407213	0.153746	0.0722149	0.260512	0.449136	-0.707998	-0.0521929	-0.875189	-0.895724	0.376335	-0.495565	-0.00919687	0.511785	F	6	11	Control
399	0.00554653	-0.263671	-0.636212	-0.13201	-0.269024	-0.806051	0.166229	-0.340741	0.389769	-0.269024	0.00554653	0.161499	-0.636212	-0.00072474	-0.879094	-0.895512	0.369061	-0.496074	0.0222926	0.499563	F	6	11	Control
400	0.397106	-0.167879	-0.726775	-0.202434	0.186585	-0.853867	0.635947	-0.453225	0.198265	0.186585	0.397106	0.584702	-0.726775	-0.139121	-0.828187	-0.80341	0.168936	-0.491773	-0.0670923	0.320782	F	6	11	Control
401	0.31425	-0.148062	-0.675354	-0.252384	0.166113	-0.980674	0.532046	-0.467236	0.145641	0.166113	0.31425	0.489657	-0.675354	-0.259997	-0.849559	-0.828856	0.0460162	-0.495827	-0.166952	0.185146	F	6	11	Control
402	0.52619	-0.198633	-0.699044	-0.430266	0.344599	-0.805066	0.732971	-0.427549	0.0560153	0.344599	0.52619	0.716156	-0.699044	-0.0158471	-0.800217	-0.825741	0.725675	-0.483594	0.00134228	0.885121	F	6	11	Control
403	0.52619	-0.198633	-0.699044	-0.430266	0.344599	-0.805066	0.732971	-0.427549	0.0560153	0.344599	0.52619	0.716156	-0.699044	-0.0158471	-0.800217	-0.825741	0.725675	-0.483594	0.00134228	0.885121	F	6	11	Control
404	-0.907419	0.878431	-0.65412	-0.949689	-0.48323	-0.724452	-0.867516	-0.722421	-0.92718	-0.48323	-0.907419	-0.919397	-0.65412	-0.223588	-0.812126	-0.798967	-0.531886	-0.487921	-0.0912168	-0.417696	F	6	11	Control
405	-0.907419	0.878431	-0.65412	-0.949689	-0.48323	-0.724452	-0.867516	-0.722421	-0.92718	-0.48323	-0.907419	-0.919397	-0.65412	-0.223588	-0.812126	-0.798967	-0.531886	-0.487921	-0.0912168	-0.417696	F	6	11	Control
406	-0.632556	0.717463	-0.716951	-0.971186	-0.151448	-0.733419	-0.539226	-0.699306	-0.854038	-0.151448	-0.632556	-0.604277	-0.716951	-0.229106	-0.827033	-0.817296	-0.487001	-0.490156	-0.129182	-0.416975	F	6	11	Control
407	-0.632556	0.717463	-0.716951	-0.971186	-0.151448	-0.733419	-0.539226	-0.699306	-0.854038	-0.151448	-0.632556	-0.604277	-0.716951	-0.229106	-0.827033	-0.817296	-0.487001	-0.490156	-0.129182	-0.416975	F	6	11	Control
408	-0.803051	0.993516	-0.680266	-1.00678	-0.287049	-0.495014	-0.737714	-0.724489	-1.04149	-0.287049	-0.803051	-0.806666	-0.680266	-0.0851642	-0.791404	-0.796281	-0.46017	-0.483249	-0.048878	-0.415227	F	6	11	Control
409	-0.803051	0.993516	-0.680266	-1.00678	-0.287049	-0.495014	-0.737714	-0.724489	-1.04149	-0.287049	-0.803051	-0.806666	-0.680266	-0.0851642	-0.791404	-0.796281	-0.46017	-0.483249	-0.048878	-0.415227	F	6	11	Control
410	-1.15362	1.09349	-0.633756	-0.97395	-0.775108	-0.581742	-1.14305	-0.733307	-0.90295	-0.775108	-1.15362	-1.17206	-0.633756	-0.123972	-0.738727	-0.765629	0.0401598	-0.471667	-0.0640286	0.182355	F	6	11	Control
411	-1.15362	1.09349	-0.633756	-0.97395	-0.775108	-0.581742	-1.14305	-0.733307	-0.90295	-0.775108	-1.15362	-1.17206	-0.633756	-0.123972	-0.738727	-0.765629	0.0401598	-0.471667	-0.0640286	0.182355	F	6	11	Control
412	-1.25301	1.26269	-0.64271	-1.02923	-0.880586	-0.726427	-1.27552	-0.753149	-1.12688	-0.880586	-1.25301	-1.29371	-0.64271	-0.202635	-0.760326	-0.764002	-0.279507	-0.477906	-0.100246	-0.106309	F	6	11	Control
413	-1.25301	1.26269	-0.64271	-1.02923	-0.880586	-0.726427	-1.27552	-0.753149	-1.12688	-0.880586	-1.25301	-1.29371	-0.64271	-0.202635	-0.760326	-0.764002	-0.279507	-0.477906	-0.100246	-0.106309	F	6	11	Control
414	-1.18202	-0.352447	0.905353	-0.00484659	-1.17943	1.50675	-1.20856	-0.415726	0.69432	-1.17943	-1.18202	-1.16218	0.905353	-0.27522	0.354229	0.180856	-0.612629	0.101702	-0.193914	-0.696126	F	6	11	Control
415	-1.16961	-0.39323	0.0563644	-0.00811298	-1.15113	0.652733	-1.21248	-0.139773	0.545438	-1.15113	-1.16961	-1.14991	0.0563644	-0.078234	0.163178	0.0503731	-0.613917	-0.0661539	-0.046297	-0.67039	F	6	11	Control
416	-1.22935	-0.701048	0.572573	0.535043	-1.3059	0.682267	-1.29777	-0.185032	1.09718	-1.3059	-1.22935	-1.23578	0.572573	-0.447952	0.658985	0.758024	-1.11422	0.193769	-0.289175	-1.15893	F	6	11	Control
417	-1.59816	0.747046	1.02713	-0.833593	-1.40997	1.24804	-1.6661	-0.69974	-0.598857	-1.40997	-1.59816	-1.63747	1.02713	-0.455115	1.23242	1.11847	-0.857914	0.741032	-0.28502	-0.949647	F	6	11	Control
418	-1.38115	-0.543956	0.264352	-0.0355756	-1.33958	0.422385	-1.46115	-0.0934186	0.56432	-1.33958	-1.38115	-1.39181	0.264352	-0.315373	0.0332654	-0.00163213	-0.885463	-0.153354	-0.164753	-0.93849	F	6	11	Control
419	-1.25419	-0.58326	-0.994269	-0.303002	-1.25574	0.437909	-1.33303	0.216854	0.458336	-1.25574	-1.25419	-1.25559	-0.994269	0.00926307	-0.00619042	-0.314274	-0.697531	-0.0318689	0.0119904	-0.747369	F	6	11	Control
420	-1.4401	-0.460886	0.697366	-0.855686	-1.34708	0.104866	-1.525	-0.315283	0.092764	-1.34708	-1.4401	-1.45366	0.697366	-0.0851634	0.812548	0.580116	0.129191	0.323477	-0.0634498	0.0344659	F	11	8.3	Anemia
421	-0.896104	-0.885554	2.02849	1.60544	-1.1652	0.287582	-0.961501	0.0914439	1.49686	-1.1652	-0.896104	-0.889445	2.02849	-0.585817	0.651026	0.987318	-0.344901	0.209252	-0.403158	-0.325986	F	11	8.3	Anemia
422	-0.972747	-1.02391	0.919219	-0.0191953	-1.10683	1.09232	-1.12705	0.39405	0.973985	-1.10683	-0.972747	-0.984694	0.919219	-0.35811	0.784002	0.92741	-1.06116	0.210298	-0.23382	-1.12807	F	11	8.3	Anemia
423	0.274661	-1.17733	-1.07746	0.809569	-0.463129	-0.12606	-0.0286018	1.79212	0.981108	-0.463129	0.274661	0.223427	-1.07746	-0.189873	-0.255105	-0.186118	-0.958848	-0.247717	-0.123498	-0.979365	F	11	8.3	Anemia
424	-0.526634	-1.06461	0.253658	0.641377	-0.924898	0.266128	-0.69508	0.702612	1.14017	-0.924898	-0.526634	-0.541215	0.253658	-0.00784402	0.0972337	0.203562	-0.666575	-0.135959	0.0226348	-0.777931	F	11	8.3	Anemia
425	-0.836254	-0.67729	0.253658	0.390204	-0.970269	0.15484	-0.902183	-0.134583	0.691529	-0.970269	-0.836254	-0.807165	0.253658	-0.246453	0.219969	0.241703	-0.929863	-0.0849752	-0.14454	-0.972938	F	11	8.3	Anemia
426	-0.934357	-0.880456	0.0318046	0.655951	-1.12981	0.0496094	-1.03692	0.227516	1.06996	-1.12981	-0.934357	-0.937711	0.0318046	-0.268158	0.0720348	0.238125	-0.466719	-0.203936	-0.159289	-0.520969	F	11	8.3	Anemia
427	-0.7928	-0.941872	0.0318046	-0.291034	-0.966079	0.270194	-0.960963	0.575105	0.535885	-0.966079	-0.7928	-0.799591	0.0318046	0.0186096	-0.0933044	-0.13749	-0.778905	-0.231507	0.0383629	-0.827718	F	11	8.3	Anemia
428	-1.58521	-0.867618	0.0318046	1.10812	-1.52606	-0.398777	-1.67618	0.527282	1.63843	-1.52606	-1.58521	-1.62659	0.0318046	-0.455202	-0.0164138	0.238064	-0.312725	-0.255632	-0.310018	-0.283918	F	11	8.3	Anemia
429	-1.32799	-0.359009	0.0318046	-0.0961904	-1.24871	-0.38318	-1.38506	-0.356228	0.358068	-1.24871	-1.32799	-1.33091	0.0318046	-0.341771	-0.0368444	-0.0396499	-0.661008	-0.203326	-0.211311	-0.667912	F	11	8.3	Anemia
430	-1.45555	-0.695722	0.0318046	-0.165858	-1.42271	0.262955	-1.54503	-0.117359	0.506843	-1.42271	-1.45555	-1.48373	0.0318046	-0.0930474	0.172094	0.134832	0.00397262	-0.150024	-0.0902322	-0.000395551	F	11	8.3	Anemia
431	-0.700078	-0.849956	0.0318046	0.634542	-0.958478	1.2697	-0.811597	0.502012	0.944163	-0.958478	-0.700078	-0.681178	0.0318046	0.102118	-0.154546	-0.127997	-0.419642	-0.243166	0.140218	-0.505246	F	11	8.3	Anemia
432	-1.00759	-0.765624	0.253658	-0.324639	-1.08866	1.0055	-1.11594	0.116151	0.544725	-1.08866	-1.00759	-0.99943	0.253658	-0.0799772	0.00983733	0.107067	-0.74	-0.166306	0.0109302	-0.851758	F	11	8.3	Anemia
433	-0.900242	-0.864584	0.253658	0.360872	-1.09997	0.778709	-1.01236	0.313216	0.886067	-1.09997	-0.900242	-0.904687	0.253658	-0.110434	0.00522299	0.103656	-1.20717	-0.21998	-0.0162086	-1.30369	F	11	8.3	Anemia
434	-0.919337	-0.879371	0.253658	-0.102986	-1.11377	0.825872	-1.03392	0.104716	0.835397	-1.11377	-0.919337	-0.920753	0.253658	0.302795	0.144376	0.17122	-0.0176019	-0.024027	0.148758	-0.112265	F	11	8.3	Anemia
435	-0.532161	-1.09426	0.475512	0.63654	-0.785872	0.484738	-0.740771	0.780597	0.765755	-0.785872	-0.532161	-0.558857	0.475512	-0.119531	0.152548	0.26318	-1.03074	-0.125921	-0.0767594	-1.10792	F	11	8.3	Anemia
436	-0.694785	-0.86	0.475512	1.37385	-1.05192	0.720317	-0.76203	0.29281	1.04395	-1.05192	-0.694785	-0.687097	0.475512	-0.261351	0.238637	0.215141	-1.25538	-0.0700112	-0.17083	-1.29737	F	11	8.3	Anemia
437	-0.629554	-1.09933	0.184329	0.934149	-1.06044	0.295429	-0.783076	0.517595	1.20671	-1.06044	-0.629554	-0.662539	0.184329	-0.189197	0.128965	0.182794	-0.931909	-0.0845089	-0.110024	-0.996508	F	11	8.3	Anemia
438	-0.696679	-0.91334	0.184329	0.541506	-1.02701	0.585076	-0.798277	0.404643	0.985787	-1.02701	-0.696679	-0.69003	0.184329	-0.220321	0.11784	0.09705	-1.35184	-0.118595	-0.127021	-1.4429	F	11	8.3	Anemia
439	-0.212454	-0.969704	0.919219	0.806513	-0.780586	0.785511	-0.330801	0.800298	1.09727	-0.780586	-0.212454	-0.193329	0.919219	-0.359952	0.709431	0.905435	-0.544959	0.339921	-0.241084	-0.602914	F	11	8.3	Anemia
440	0.752694	-1.22872	0.697366	1.18826	-0.39492	1.47154	0.429795	1.4206	1.21218	-0.39492	0.752694	0.685144	0.697366	-0.377833	0.869991	1.03294	-0.374294	0.324064	-0.253284	-0.403048	F	11	8.3	Anemia
441	-0.424152	-0.956393	0.522737	1.04714	-0.894085	0.550333	-0.541438	0.714995	1.07862	-0.894085	-0.424152	-0.410815	0.522737	-0.301795	0.724838	0.696689	-0.177895	0.37234	-0.212852	-0.220486	F	11	8.3	Anemia
442	-0.771371	-0.901246	0.697366	1.21052	-1.07502	0.556877	-0.862667	0.607796	1.18437	-1.07502	-0.771371	-0.765524	0.697366	-0.315622	0.773298	0.751883	-0.0102756	0.273808	-0.231087	-0.0140374	F	11	8.3	Anemia
443	0.619788	-1.40985	0.697366	1.23188	-0.351968	0.781311	0.166818	2.75299	1.27745	-0.351968	0.619788	0.460609	0.697366	-0.481253	0.72576	0.901271	-0.726579	0.304823	-0.329407	-0.766448	F	11	8.3	Anemia
444	0.324131	-1.21909	0.697366	1.47287	-0.565985	0.865542	0.0512364	1.34061	1.33248	-0.565985	0.324131	0.257228	0.697366	-0.44359	1.11137	1.36764	-0.850357	0.509434	-0.300508	-0.905472	F	11	8.3	Anemia
445	-0.115504	-0.103635	-0.411903	-0.374572	-0.154325	-0.391295	0.0372709	-0.475327	0.0715929	-0.154325	-0.115504	0.0368285	-0.411903	-0.259239	-0.244424	-0.2333	-0.0943625	-0.331078	-0.174021	-0.113043	M	8	10.8	Control
446	-0.152308	0.626824	-0.734859	-0.83951	0.25323	-0.646031	0.0715161	-0.691375	-0.60036	0.25323	-0.152308	-0.0707804	-0.734859	-0.0429711	-0.787441	-0.792416	-0.102651	-0.483077	-0.00330826	-0.0091963	M	8	10.8	Control
447	-0.194219	0.684735	-0.752767	-0.847758	0.200378	-0.671096	0.0127497	-0.699471	-0.583509	0.200378	-0.194219	-0.129191	-0.752767	-0.145217	-0.79044	-0.787574	-0.0674242	-0.484323	-0.0841269	0.0448111	M	8	10.8	Control
448	-0.362078	0.514567	-0.724319	-0.7455	-0.0737243	-0.627516	-0.169416	-0.667067	-0.428975	-0.0737243	-0.362078	-0.278137	-0.724319	-0.163423	-0.79763	-0.795182	-0.167818	-0.485934	-0.0851263	-0.0833623	M	8	10.8	Control
449	-0.545788	0.647042	-0.756093	-0.89109	-0.0980914	-0.68343	-0.413015	-0.687092	-0.746037	-0.0980914	-0.545788	-0.488032	-0.756093	-0.227316	-0.793656	-0.796201	-0.289968	-0.484744	-0.137203	-0.162964	M	8	10.8	Control
450	-0.545788	0.647042	-0.756093	-0.89109	-0.0980914	-0.68343	-0.413015	-0.687092	-0.746037	-0.0980914	-0.545788	-0.488032	-0.756093	-0.227316	-0.793656	-0.796201	-0.289968	-0.484744	-0.137203	-0.162964	M	8	10.8	Control
451	-0.917303	1.11372	-0.645166	-1.03559	-0.407295	-0.348195	-0.89887	-0.747183	-1.22302	-0.407295	-0.917303	-0.960527	-0.645166	0.157493	-0.778518	-0.785619	-0.439023	-0.479309	0.213449	-0.382661	M	8	10.8	Control
452	-0.917303	1.11372	-0.645166	-1.03559	-0.407295	-0.348195	-0.89887	-0.747183	-1.22302	-0.407295	-0.917303	-0.960527	-0.645166	0.157493	-0.778518	-0.785619	-0.439023	-0.479309	0.213449	-0.382661	M	8	10.8	Control
453	-0.770484	1.71855	-0.349071	-1.17434	-0.055077	-0.249578	-0.774211	-0.778979	-1.53992	-0.055077	-0.770484	-0.867822	-0.349071	-0.307806	-0.517021	-0.520389	-0.769304	-0.420516	-0.191672	-0.735246	M	8	10.8	Control
454	-0.770484	1.71855	-0.349071	-1.17434	-0.055077	-0.249578	-0.774211	-0.778979	-1.53992	-0.055077	-0.770484	-0.867822	-0.349071	-0.307806	-0.517021	-0.520389	-0.769304	-0.420516	-0.191672	-0.735246	M	8	10.8	Control
455	-0.72631	1.55406	-0.61989	-1.18484	0.060418	-0.627576	-0.702679	-0.769794	-1.58917	0.060418	-0.72631	-0.794189	-0.61989	-0.297856	-0.719001	-0.726705	-0.598925	-0.469879	-0.172705	-0.5271	M	8	10.8	Control
456	-0.72631	1.55406	-0.61989	-1.18484	0.060418	-0.627576	-0.702679	-0.769794	-1.58917	0.060418	-0.72631	-0.794189	-0.61989	-0.297856	-0.719001	-0.726705	-0.598925	-0.469879	-0.172705	-0.5271	M	8	10.8	Control
457	-0.666592	1.69674	-0.560052	-1.25158	0.155621	-0.491686	-0.692734	-0.780243	-1.73849	0.155621	-0.666592	-0.787969	-0.560052	-0.300842	-0.668296	-0.667703	-0.642921	-0.460313	-0.181759	-0.591731	M	8	10.8	Control
458	-0.666592	1.69674	-0.560052	-1.25158	0.155621	-0.491686	-0.692734	-0.780243	-1.73849	0.155621	-0.666592	-0.787969	-0.560052	-0.300842	-0.668296	-0.667703	-0.642921	-0.460313	-0.181759	-0.591731	M	8	10.8	Control
459	-0.696809	1.6334	-0.568469	-1.1949	0.133877	-0.322713	-0.696255	-0.774606	-1.70469	0.133877	-0.696809	-0.788984	-0.568469	-0.123993	-0.678841	-0.687855	-0.349292	-0.460789	-0.0501715	-0.262604	M	8	10.8	Control
460	-0.696809	1.6334	-0.568469	-1.1949	0.133877	-0.322713	-0.696255	-0.774606	-1.70469	0.133877	-0.696809	-0.788984	-0.568469	-0.123993	-0.678841	-0.687855	-0.349292	-0.460789	-0.0501715	-0.262604	M	8	10.8	Control
461	0.320332	-1.53877	-1.07746	0.447841	-0.568308	-0.306307	-0.218782	5.49231	1.06697	-0.568308	0.320332	0.110562	-1.07746	0.462464	-0.676386	-0.616216	-0.00978599	-0.393303	0.343205	-0.0838722	M	8	10.8	Control
462	0.444731	-1.34115	-1.07746	0.764468	-0.436611	0.00338514	0.013688	3.09786	0.965634	-0.436611	0.444731	0.316041	-1.07746	0.0752273	-0.56677	-0.532773	-1.49231	-0.375913	0.101098	-1.59923	M	8	10.8	Control
463	0.417474	-1.41243	-1.07746	0.927343	-0.559877	0.403322	-0.0244311	3.05992	1.19341	-0.559877	0.417474	0.263634	-1.07746	-0.026558	-0.545286	-0.459425	-0.726254	-0.351899	0.0228289	-0.771268	M	8	10.8	Control
464	0.369655	-1.31478	-1.009	0.616814	-0.532874	0.0171819	-0.0170936	3.02307	1.03404	-0.532874	0.369655	0.270129	-1.009	-0.227753	-0.344861	-0.224195	-0.342398	-0.277159	-0.139431	-0.358664	M	8	10.8	Control
465	0.446119	-1.15998	0.0318046	0.203797	-0.422512	-0.0014737	0.147381	1.11609	0.922088	-0.422512	0.446119	0.406841	0.0318046	-0.407916	-0.0899058	0.134835	-0.478712	-0.245029	-0.263627	-0.479223	M	8	10.8	Control
466	0.320332	-1.53877	-1.07746	0.447841	-0.568308	-0.306307	-0.218782	5.49231	1.06697	-0.568308	0.320332	0.110562	-1.07746	0.462464	-0.676386	-0.616216	-0.00978599	-0.393303	0.343205	-0.0838722	M	8	10.8	Control
467	0.444731	-1.34115	-1.07746	0.764468	-0.436611	0.00338514	0.013688	3.09786	0.965634	-0.436611	0.444731	0.316041	-1.07746	0.0752273	-0.56677	-0.532773	-1.49231	-0.375913	0.101098	-1.59923	M	8	10.8	Control
468	0.417474	-1.41243	-1.07746	0.927343	-0.559877	0.403322	-0.0244311	3.05992	1.19341	-0.559877	0.417474	0.263634	-1.07746	-0.026558	-0.545286	-0.459425	-0.726254	-0.351899	0.0228289	-0.771268	M	8	10.8	Control
469	0.369655	-1.31478	-1.009	0.616814	-0.532874	0.0171819	-0.0170936	3.02307	1.03404	-0.532874	0.369655	0.270129	-1.009	-0.227753	-0.344861	-0.224195	-0.342398	-0.277159	-0.139431	-0.358664	M	8	10.8	Control
470	0.446119	-1.15998	0.0318046	0.203797	-0.422512	-0.0014737	0.147381	1.11609	0.922088	-0.422512	0.446119	0.406841	0.0318046	-0.407916	-0.0899058	0.134835	-0.478712	-0.245029	-0.263627	-0.479223	M	8	10.8	Control
471	-0.828051	-0.992136	-0.85561	1.04688	-1.2241	-1.08777	-0.911577	0.285342	1.39022	-1.2241	-0.828051	-0.840417	-0.85561	0.182887	-0.961867	-0.926006	0.99046	-0.503623	0.117632	1.15327	F	7	11	Control
472	0.649013	-1.29128	-1.07746	1.09686	-0.468146	-0.565071	0.272268	1.7672	1.17339	-0.468146	0.649013	0.0561623	-1.07746	-0.341377	-0.503967	-0.495965	-0.448008	-0.371644	-0.230838	-0.438727	F	7	11	Control
473	0.308164	-1.13476	-0.952671	0.518087	-0.512873	-0.474308	0.0493388	0.97989	0.971407	-0.512873	0.308164	0.283757	-0.952671	-0.110563	-0.622133	-0.597142	-0.431256	-0.403863	-0.0657658	-0.416298	F	7	11	Control
474	0.581378	-1.23839	-1.03182	0.315414	-0.276081	-0.334327	0.209683	1.33907	0.953013	-0.276081	0.581378	0.502431	-1.03182	-0.200218	-0.494622	-0.424084	-0.526573	-0.368316	-0.134309	-0.543062	F	7	11	Control
475	0.384057	-1.21318	-1.0701	0.481093	-0.490818	-0.806155	0.0897656	1.38902	1.09469	-0.490818	0.384057	0.32863	-1.0701	-0.428743	-0.717927	-0.624468	-0.85953	-0.448781	-0.287322	-0.855315	F	7	11	Control
476	-0.186526	-1.14401	-0.190049	0.877468	-0.753422	-0.507807	-0.417232	1.03081	1.07087	-0.753422	-0.186526	-0.22495	-0.190049	0.0943157	-0.490741	-0.364806	-1.26442	-0.4154	0.0937766	-1.32708	F	7	11	Control
477	-0.240373	-1.21749	-0.408731	0.251489	-0.729979	-0.222825	-0.534795	1.73436	0.841965	-0.729979	-0.240373	-0.313467	-0.408731	-0.200284	-0.383664	-0.277286	-1.47772	-0.367158	-0.1057	-1.54639	F	7	11	Control
478	-0.27698	-1.21604	-0.190049	0.520695	-0.818009	-0.486446	-0.536186	1.36745	1.04559	-0.818009	-0.27698	-0.333746	-0.190049	-0.225242	-0.475716	-0.366575	-0.61425	-0.403527	-0.153498	-0.613602	F	7	11	Control
479	-0.113199	-1.19212	-0.376087	0.309715	-0.671297	-0.282266	-0.389699	1.26715	0.968491	-0.671297	-0.113199	-0.158403	-0.376087	0.229779	-0.494517	-0.42708	-1.07934	-0.39011	0.198378	-1.16307	F	7	11	Control
480	-0.128502	-1.1891	-0.891426	0.260413	-0.61684	-0.419762	-0.415267	1.33385	0.877124	-0.61684	-0.128502	-0.173306	-0.891426	-0.0107467	-0.52851	-0.476787	-0.816172	-0.400299	-0.00934203	-0.826192	F	7	11	Control
481	-0.828051	-0.992136	-0.85561	1.04688	-1.2241	-1.08777	-0.911577	0.285342	1.39022	-1.2241	-0.828051	-0.840417	-0.85561	0.182887	-0.961867	-0.926006	0.99046	-0.503623	0.117632	1.15327	F	7	11	Control
482	0.649013	-1.29128	-1.07746	1.09686	-0.468146	-0.565071	0.272268	1.7672	1.17339	-0.468146	0.649013	0.0561623	-1.07746	-0.341377	-0.503967	-0.495965	-0.448008	-0.371644	-0.230838	-0.438727	F	7	11	Control
483	0.308164	-1.13476	-0.952671	0.518087	-0.512873	-0.474308	0.0493388	0.97989	0.971407	-0.512873	0.308164	0.283757	-0.952671	-0.110563	-0.622133	-0.597142	-0.431256	-0.403863	-0.0657658	-0.416298	F	7	11	Control
484	0.581378	-1.23839	-1.03182	0.315414	-0.276081	-0.334327	0.209683	1.33907	0.953013	-0.276081	0.581378	0.502431	-1.03182	-0.200218	-0.494622	-0.424084	-0.526573	-0.368316	-0.134309	-0.543062	F	7	11	Control
485	0.384057	-1.21318	-1.0701	0.481093	-0.490818	-0.806155	0.0897656	1.38902	1.09469	-0.490818	0.384057	0.32863	-1.0701	-0.428743	-0.717927	-0.624468	-0.85953	-0.448781	-0.287322	-0.855315	F	7	11	Control
486	-0.186526	-1.14401	-0.190049	0.877468	-0.753422	-0.507807	-0.417232	1.03081	1.07087	-0.753422	-0.186526	-0.22495	-0.190049	0.0943157	-0.490741	-0.364806	-1.26442	-0.4154	0.0937766	-1.32708	F	7	11	Control
487	-0.240373	-1.21749	-0.408731	0.251489	-0.729979	-0.222825	-0.534795	1.73436	0.841965	-0.729979	-0.240373	-0.313467	-0.408731	-0.200284	-0.383664	-0.277286	-1.47772	-0.367158	-0.1057	-1.54639	F	7	11	Control
488	-0.27698	-1.21604	-0.190049	0.520695	-0.818009	-0.486446	-0.536186	1.36745	1.04559	-0.818009	-0.27698	-0.333746	-0.190049	-0.225242	-0.475716	-0.366575	-0.61425	-0.403527	-0.153498	-0.613602	F	7	11	Control
489	-0.113199	-1.19212	-0.376087	0.309715	-0.671297	-0.282266	-0.389699	1.26715	0.968491	-0.671297	-0.113199	-0.158403	-0.376087	0.229779	-0.494517	-0.42708	-1.07934	-0.39011	0.198378	-1.16307	F	7	11	Control
490	-0.128502	-1.1891	-0.891426	0.260413	-0.61684	-0.419762	-0.415267	1.33385	0.877124	-0.61684	-0.128502	-0.173306	-0.891426	-0.0107467	-0.52851	-0.476787	-0.816172	-0.400299	-0.00934203	-0.826192	F	7	11	Control
491	0.109004	-1.42653	-1.04973	2.62068	-0.817049	-0.769035	-0.2416	3.85895	1.53536	-0.817049	0.109004	-0.0404851	-1.04973	0.0300206	-0.888718	-0.848402	-1.40312	-0.494418	0.0285948	-1.35617	M	9	11	Control
492	-0.105458	-1.13052	-1.05782	0.964644	-0.700432	-0.457577	-0.348099	2.23964	1.00069	-0.700432	-0.105458	-0.135373	-1.05782	-0.0730253	-0.471444	-0.564287	-1.82191	-0.362855	-0.0341342	-1.87504	M	9	11	Control
493	0.243534	-1.49452	-1.07746	4.09796	-0.903915	-0.480841	-0.133836	6.71938	1.77519	-0.903915	0.243534	0.0379412	-1.07746	0.360797	-0.680184	-0.65766	-2.17758	-0.429389	0.282669	-2.2948	M	9	11	Control
494	0.0144278	-1.2523	-1.07746	0.841326	-0.715977	-0.552177	-0.281531	2.7912	1.16083	-0.715977	0.0144278	-0.0633293	-1.07746	-0.0650686	-0.570296	-0.578324	-1.59837	-0.387127	-0.0189868	-1.67726	M	9	11	Control
495	0.143742	-1.34818	-1.07746	1.03692	-0.52813	-0.0381336	-0.253053	2.85965	1.03722	-0.52813	0.143742	0.021476	-1.07746	0.155925	-0.469085	-0.477818	-2.01211	-0.354397	0.143597	-2.1477	M	9	11	Control
496	-0.342761	-1.18415	-0.633756	0.975801	-0.829567	-0.954975	-0.568082	0.91082	1.08502	-0.829567	-0.342761	-0.395823	-0.633756	-0.453818	-0.722738	-0.599017	-0.29275	-0.475879	-0.299845	-0.179152	M	9	11	Control
497	-0.229552	-1.27261	-0.633756	1.6715	-0.842118	-1.11595	-0.491658	1.4662	1.24841	-0.842118	-0.229552	-0.312089	-0.633756	-0.691772	-0.77873	-0.631194	-0.717285	-0.493403	-0.459941	-0.61519	M	9	11	Control
498	0.0463149	-1.29745	-0.411903	1.84788	-0.801593	-0.633032	-0.226325	2.2371	1.33847	-0.801593	0.0463149	-0.0574409	-0.411903	-0.364747	-0.386548	-0.206774	-0.0854252	-0.391952	-0.243952	-0.0153048	M	9	11	Control
499	-0.293366	-1.15281	-0.633756	1.13124	-0.784817	-1.09342	-0.506439	0.881405	1.08345	-0.784817	-0.293366	-0.3276	-0.633756	-0.681522	-0.715383	-0.560667	-0.330165	-0.479351	-0.457224	-0.213247	M	9	11	Control
500	-0.429503	-1.10804	-0.85561	0.868991	-0.897824	-1.13308	-0.609083	0.823078	1.16843	-0.897824	-0.429503	-0.704623	-0.85561	-0.251237	-0.885204	-0.791076	0.411705	-0.497353	-0.164367	0.558608	M	9	11	Control
501	-0.212994	-1.24054	-0.411903	0.778805	-0.835645	-0.882226	-0.465132	1.10541	1.19957	-0.835645	-0.212994	-0.270253	-0.411903	-0.61336	-0.500033	-0.287352	-0.563192	-0.440878	-0.406871	-0.481384	M	9	11	Control
502	0.109004	-1.42653	-1.04973	2.62068	-0.817049	-0.769035	-0.2416	3.85895	1.53536	-0.817049	0.109004	-0.0404851	-1.04973	0.0300206	-0.888718	-0.848402	-1.40312	-0.494418	0.0285948	-1.35617	M	9	11	Control
503	-0.105458	-1.13052	-1.05782	0.964644	-0.700432	-0.457577	-0.348099	2.23964	1.00069	-0.700432	-0.105458	-0.135373	-1.05782	-0.0730253	-0.471444	-0.564287	-1.82191	-0.362855	-0.0341342	-1.87504	M	9	11	Control
504	0.243534	-1.49452	-1.07746	4.09796	-0.903915	-0.480841	-0.133836	6.71938	1.77519	-0.903915	0.243534	0.0379412	-1.07746	0.360797	-0.680184	-0.65766	-2.17758	-0.429389	0.282669	-2.2948	M	9	11	Control
505	0.0144278	-1.2523	-1.07746	0.841326	-0.715977	-0.552177	-0.281531	2.7912	1.16083	-0.715977	0.0144278	-0.0633293	-1.07746	-0.0650686	-0.570296	-0.578324	-1.59837	-0.387127	-0.0189868	-1.67726	M	9	11	Control
506	0.143742	-1.34818	-1.07746	1.03692	-0.52813	-0.0381336	-0.253053	2.85965	1.03722	-0.52813	0.143742	0.021476	-1.07746	0.155925	-0.469085	-0.477818	-2.01211	-0.354397	0.143597	-2.1477	M	9	11	Control
507	-0.342761	-1.18415	-0.633756	0.975801	-0.829567	-0.954975	-0.568082	0.91082	1.08502	-0.829567	-0.342761	-0.395823	-0.633756	-0.453818	-0.722738	-0.599017	-0.29275	-0.475879	-0.299845	-0.179152	M	9	11	Control
508	-0.229552	-1.27261	-0.633756	1.6715	-0.842118	-1.11595	-0.491658	1.4662	1.24841	-0.842118	-0.229552	-0.312089	-0.633756	-0.691772	-0.77873	-0.631194	-0.717285	-0.493403	-0.459941	-0.61519	M	9	11	Control
509	0.0463149	-1.29745	-0.411903	1.84788	-0.801593	-0.633032	-0.226325	2.2371	1.33847	-0.801593	0.0463149	-0.0574409	-0.411903	-0.364747	-0.386548	-0.206774	-0.0854252	-0.391952	-0.243952	-0.0153048	M	9	11	Control
510	-0.293366	-1.15281	-0.633756	1.13124	-0.784817	-1.09342	-0.506439	0.881405	1.08345	-0.784817	-0.293366	-0.3276	-0.633756	-0.681522	-0.715383	-0.560667	-0.330165	-0.479351	-0.457224	-0.213247	M	9	11	Control
511	-0.429503	-1.10804	-0.85561	0.868991	-0.897824	-1.13308	-0.609083	0.823078	1.16843	-0.897824	-0.429503	-0.704623	-0.85561	-0.251237	-0.885204	-0.791076	0.411705	-0.497353	-0.164367	0.558608	M	9	11	Control
512	-0.212994	-1.24054	-0.411903	0.778805	-0.835645	-0.882226	-0.465132	1.10541	1.19957	-0.835645	-0.212994	-0.270253	-0.411903	-0.61336	-0.500033	-0.287352	-0.563192	-0.440878	-0.406871	-0.481384	M	9	11	Control
513	0.797143	-1.3578	-0.85561	1.95879	-0.172815	-1.01522	0.326161	2.45614	1.19649	-0.172815	0.797143	0.642808	-0.85561	0.680082	-0.989263	-0.934469	0.0524231	-0.511511	0.502579	0.197114	M	6	12.6	Control
514	0.602517	-1.40246	-0.90212	3.02836	-0.381083	-1.08852	0.142418	3.30373	1.19882	-0.381083	0.602517	0.415847	-0.90212	0.765402	-1.04063	-0.985505	-0.802651	-0.515114	0.533684	-0.746615	M	6	12.6	Control
515	0.442323	-1.48992	-1.07746	1.59196	-0.493065	-1.01214	-0.0905843	4.97179	1.11456	-0.493065	0.442323	0.219904	-1.07746	0.782096	-1.06983	-1.03279	0.447565	-0.513872	0.558342	0.585788	M	6	12.6	Control
516	0.443492	-1.3839	-0.984445	3.11486	-0.563092	-0.985127	0.0133007	3.77112	1.26195	-0.563092	0.443492	0.275348	-0.984445	-0.363072	-0.912006	-0.832941	-2.32992	-0.505309	-0.234853	-2.30149	M	6	12.6	Control
517	-1.30343	-0.683585	-0.841744	-0.142185	-1.30658	-0.94377	-1.39171	0.167946	0.78105	-1.30658	-1.30343	-1.31518	-0.841744	-0.531872	-0.864236	-0.778211	-0.18333	-0.495183	-0.348523	-0.0619573	M	6	12.6	Control
518	1.41144	-1.31947	-0.85561	1.06133	0.141918	-0.997512	0.900583	2.03302	1.14516	0.141918	1.41144	1.26498	-0.85561	0.0774031	-1.00665	-0.971	0.26888	-0.509483	0.0808425	0.382151	M	6	12.6	Control
519	0.794288	-1.37018	-0.721863	0.716844	-0.107955	-1.01496	0.289278	2.53104	1.11684	-0.107955	0.794288	0.648072	-0.721863	-0.570237	-0.898371	-0.786437	-2.00547	-0.505035	-0.367586	-1.96515	M	6	12.6	Control
520	1.26461	-1.37288	-0.85561	1.39769	0.220191	-0.944073	0.681289	2.44606	1.04831	0.220191	1.26461	1.09394	-0.85561	0.914258	-0.997259	-0.960792	1.16412	-0.507151	0.680201	1.40438	M	6	12.6	Control
521	0.798084	-1.63794	-1.07746	-0.196369	0.451698	-0.563504	-0.0846007	8.05914	0.359028	0.451698	0.798084	0.490588	-1.07746	0.919637	-0.89328	-0.844279	-0.385712	-0.472049	0.646184	-0.412586	M	6	12.6	Control
522	0.784109	-1.11608	-0.551431	0.675722	0.0598309	-0.162582	0.393109	1.96519	0.695123	0.0598309	0.784109	0.733792	-0.551431	0.273276	-0.649373	-0.659351	-0.663352	-0.43899	0.194641	-0.660259	M	6	12.6	Control
523	0.797143	-1.3578	-0.85561	1.95879	-0.172815	-1.01522	0.326161	2.45614	1.19649	-0.172815	0.797143	0.642808	-0.85561	0.680082	-0.989263	-0.934469	0.0524231	-0.511511	0.502579	0.197114	M	6	12.6	Control
524	0.602517	-1.40246	-0.90212	3.02836	-0.381083	-1.08852	0.142418	3.30373	1.19882	-0.381083	0.602517	0.415847	-0.90212	0.765402	-1.04063	-0.985505	-0.802651	-0.515114	0.533684	-0.746615	M	6	12.6	Control
525	0.442323	-1.48992	-1.07746	1.59196	-0.493065	-1.01214	-0.0905843	4.97179	1.11456	-0.493065	0.442323	0.219904	-1.07746	0.782096	-1.06983	-1.03279	0.447565	-0.513872	0.558342	0.585788	M	6	12.6	Control
526	0.443492	-1.3839	-0.984445	3.11486	-0.563092	-0.985127	0.0133007	3.77112	1.26195	-0.563092	0.443492	0.275348	-0.984445	-0.363072	-0.912006	-0.832941	-2.32992	-0.505309	-0.234853	-2.30149	M	6	12.6	Control
527	-1.30343	-0.683585	-0.841744	-0.142185	-1.30658	-0.94377	-1.39171	0.167946	0.78105	-1.30658	-1.30343	-1.31518	-0.841744	-0.531872	-0.864236	-0.778211	-0.18333	-0.495183	-0.348523	-0.0619573	M	6	12.6	Control
528	1.41144	-1.31947	-0.85561	1.06133	0.141918	-0.997512	0.900583	2.03302	1.14516	0.141918	1.41144	1.26498	-0.85561	0.0774031	-1.00665	-0.971	0.26888	-0.509483	0.0808425	0.382151	M	6	12.6	Control
529	0.794288	-1.37018	-0.721863	0.716844	-0.107955	-1.01496	0.289278	2.53104	1.11684	-0.107955	0.794288	0.648072	-0.721863	-0.570237	-0.898371	-0.786437	-2.00547	-0.505035	-0.367586	-1.96515	M	6	12.6	Control
530	1.26461	-1.37288	-0.85561	1.39769	0.220191	-0.944073	0.681289	2.44606	1.04831	0.220191	1.26461	1.09394	-0.85561	0.914258	-0.997259	-0.960792	1.16412	-0.507151	0.680201	1.40438	M	6	12.6	Control
531	0.798084	-1.63794	-1.07746	-0.196369	0.451698	-0.563504	-0.0846007	8.05914	0.359028	0.451698	0.798084	0.490588	-1.07746	0.919637	-0.89328	-0.844279	-0.385712	-0.472049	0.646184	-0.412586	M	6	12.6	Control
532	0.784109	-1.11608	-0.551431	0.675722	0.0598309	-0.162582	0.393109	1.96519	0.695123	0.0598309	0.784109	0.733792	-0.551431	0.273276	-0.649373	-0.659351	-0.663352	-0.43899	0.194641	-0.660259	M	6	12.6	Control
533	0.444178	-1.31257	-0.703086	0.740087	-0.292512	-0.554725	0.00200879	3.41521	0.903939	-0.292512	0.444178	0.312451	-0.703086	0.341757	-0.690154	-0.639854	-1.15219	-0.450858	0.257812	-1.18883	F	7	11.9	Control
534	1.33964	-1.23792	-0.411903	1.11154	-0.0149837	-0.533386	0.928936	1.2761	1.09404	-0.0149837	1.33964	1.25012	-0.411903	-0.259625	-0.601586	-0.480488	-0.966518	-0.438415	-0.144815	-0.980411	F	7	11.9	Control
535	1.36206	-1.22154	-0.411903	0.946997	0.225918	-0.464795	0.912912	1.18841	0.936945	0.225918	1.36206	1.28061	-0.411903	-0.179709	-0.609152	-0.500561	-1.00751	-0.438814	-0.0845138	-1.02912	F	7	11.9	Control
536	0.975016	-1.20525	-0.411903	1.31674	-0.0391716	-0.675197	0.578685	1.45884	0.954095	-0.0391716	0.975016	0.883692	-0.411903	-0.325905	-0.631106	-0.546282	-0.903207	-0.450056	-0.198872	-0.884168	F	7	11.9	Control
537	0.729627	-1.33994	-1.07746	1.65888	-0.268322	-0.950315	0.258206	3.63006	1.11556	-0.268322	0.729627	0.584186	-1.07746	0.369064	-0.939248	-0.905516	-0.185675	-0.493553	0.237603	-0.117575	F	7	11.9	Control
538	0.304425	-1.22425	-1.07746	0.716212	-0.378026	-1.09947	-0.0699173	2.00026	0.91891	-0.378026	0.304425	0.220805	-1.07746	-0.327478	-0.95032	-0.88936	-2.33625	-0.50641	-0.21546	-2.31279	F	7	11.9	Control
539	0.334361	-1.27676	-0.897208	1.58733	-0.46266	-1.02142	-0.00616919	2.35331	1.18507	-0.46266	0.334361	0.244402	-0.897208	0.190626	-1.02234	-0.982294	0.565969	-0.511426	0.135883	0.712388	F	7	11.9	Control
540	0.360971	-1.23647	-0.994269	1.75444	-0.537374	-1.09706	0.0504852	2.68179	1.27001	-0.537374	0.360971	0.274045	-0.994269	-0.431503	-0.917332	-0.847282	-2.22906	-0.504653	-0.272035	-2.19309	F	7	11.9	Control
541	0.378658	-1.2506	-0.85561	2.82114	-0.550374	-1.1336	0.07843	2.65494	1.4064	-0.550374	0.378658	0.278448	-0.85561	0.0484217	-1.00764	-0.974681	0.570644	-0.509078	0.0361318	0.746527	F	7	11.9	Control
542	0.444178	-1.31257	-0.703086	0.740087	-0.292512	-0.554725	0.00200879	3.41521	0.903939	-0.292512	0.444178	0.312451	-0.703086	0.341757	-0.690154	-0.639854	-1.15219	-0.450858	0.257812	-1.18883	F	7	11.9	Control
543	1.33964	-1.23792	-0.411903	1.11154	-0.0149837	-0.533386	0.928936	1.2761	1.09404	-0.0149837	1.33964	1.25012	-0.411903	-0.259625	-0.601586	-0.480488	-0.966518	-0.438415	-0.144815	-0.980411	F	7	11.9	Control
544	1.36206	-1.22154	-0.411903	0.946997	0.225918	-0.464795	0.912912	1.18841	0.936945	0.225918	1.36206	1.28061	-0.411903	-0.179709	-0.609152	-0.500561	-1.00751	-0.438814	-0.0845138	-1.02912	F	7	11.9	Control
545	0.975016	-1.20525	-0.411903	1.31674	-0.0391716	-0.675197	0.578685	1.45884	0.954095	-0.0391716	0.975016	0.883692	-0.411903	-0.325905	-0.631106	-0.546282	-0.903207	-0.450056	-0.198872	-0.884168	F	7	11.9	Control
546	0.729627	-1.33994	-1.07746	1.65888	-0.268322	-0.950315	0.258206	3.63006	1.11556	-0.268322	0.729627	0.584186	-1.07746	0.369064	-0.939248	-0.905516	-0.185675	-0.493553	0.237603	-0.117575	F	7	11.9	Control
547	0.304425	-1.22425	-1.07746	0.716212	-0.378026	-1.09947	-0.0699173	2.00026	0.91891	-0.378026	0.304425	0.220805	-1.07746	-0.327478	-0.95032	-0.88936	-2.33625	-0.50641	-0.21546	-2.31279	F	7	11.9	Control
548	0.334361	-1.27676	-0.897208	1.58733	-0.46266	-1.02142	-0.00616919	2.35331	1.18507	-0.46266	0.334361	0.244402	-0.897208	0.190626	-1.02234	-0.982294	0.565969	-0.511426	0.135883	0.712388	F	7	11.9	Control
549	0.360971	-1.23647	-0.994269	1.75444	-0.537374	-1.09706	0.0504852	2.68179	1.27001	-0.537374	0.360971	0.274045	-0.994269	-0.431503	-0.917332	-0.847282	-2.22906	-0.504653	-0.272035	-2.19309	F	7	11.9	Control
550	0.378658	-1.2506	-0.85561	2.82114	-0.550374	-1.1336	0.07843	2.65494	1.4064	-0.550374	0.378658	0.278448	-0.85561	0.0484217	-1.00764	-0.974681	0.570644	-0.509078	0.0361318	0.746527	F	7	11.9	Control
551	0.128558	-1.14938	-0.866304	0.810871	-0.583255	-0.740651	-0.125974	1.31461	1.07288	-0.583255	0.128558	0.0904758	-0.866304	-0.108759	-0.802687	-0.759596	-0.315068	-0.467879	-0.0603193	-0.259056	M	13	11.8	Control
552	1.19014	-1.36752	-0.788737	2.88658	-0.086002	-0.0181363	0.676353	2.92226	1.26146	-0.086002	1.19014	1.02789	-0.788737	-0.0267986	-0.489177	-0.427434	-0.859592	-0.378398	0.0259597	-0.911392	M	13	11.8	Control
553	1.58427	-1.18346	-0.633756	2.06151	0.444244	-0.631621	1.1614	1.48075	0.979922	0.444244	1.58427	1.51664	-0.633756	0.00601436	-0.789288	-0.748717	0.129466	-0.474881	0.0276193	0.151702	M	13	11.8	Control
554	1.12862	-1.3236	-0.891426	1.90328	-0.101577	0.0781623	0.645189	3.13067	1.18285	-0.101577	1.12862	0.979576	-0.891426	0.0992035	-0.563171	-0.49171	-2.02856	-0.423811	0.123061	-2.09362	M	13	11.8	Control
555	0.0812553	-1.08125	0.088854	2.93759	-0.720847	-0.0954917	-0.0628419	0.717456	1.35911	-0.720847	0.0812553	0.0820758	0.088854	-0.52268	-0.0492589	0.183993	-0.339111	-0.214276	-0.34485	-0.304042	M	13	11.8	Control
556	-0.186494	-1.12556	-0.190049	3.64515	-0.906822	-0.301576	-0.327081	0.860084	1.53004	-0.906822	-0.186494	-0.209962	-0.190049	-0.412952	-0.225223	-0.0612019	-0.148952	-0.302329	-0.27644	-0.0777567	M	13	11.8	Control
557	-0.259524	-1.06401	0.325289	2.61762	-0.917707	-0.567383	-0.372298	0.589868	1.43231	-0.917707	-0.259524	-0.269192	0.325289	-0.399685	-0.184391	-0.0273248	-0.0712643	-0.267615	-0.274871	-0.0389317	M	13	11.8	Control
558	0.0177887	-1.00643	0.108348	0.932373	-0.670849	-0.297163	-0.129228	0.296279	1.0349	-0.670849	0.0177887	-0.606867	0.108348	-0.483202	-0.0632902	0.0140677	-0.604659	-0.217128	-0.329893	-0.591983	M	13	11.8	Control
559	0.0235222	-1.0429	-0.190049	2.21596	-0.720899	-0.469094	-0.115776	0.631234	1.16802	-0.720899	0.0235222	0.0313031	-0.190049	-0.345115	-0.256671	-0.0588304	-0.122249	-0.327027	-0.233044	-0.0444209	M	13	11.8	Control
560	0.128558	-1.14938	-0.866304	0.810871	-0.583255	-0.740651	-0.125974	1.31461	1.07288	-0.583255	0.128558	0.0904758	-0.866304	-0.108759	-0.802687	-0.759596	-0.315068	-0.467879	-0.0603193	-0.259056	M	13	11.8	Control
561	1.19014	-1.36752	-0.788737	2.88658	-0.086002	-0.0181363	0.676353	2.92226	1.26146	-0.086002	1.19014	1.02789	-0.788737	-0.0267986	-0.489177	-0.427434	-0.859592	-0.378398	0.0259597	-0.911392	M	13	11.8	Control
562	1.58427	-1.18346	-0.633756	2.06151	0.444244	-0.631621	1.1614	1.48075	0.979922	0.444244	1.58427	1.51664	-0.633756	0.00601436	-0.789288	-0.748717	0.129466	-0.474881	0.0276193	0.151702	M	13	11.8	Control
563	1.12862	-1.3236	-0.891426	1.90328	-0.101577	0.0781623	0.645189	3.13067	1.18285	-0.101577	1.12862	0.979576	-0.891426	0.0992035	-0.563171	-0.49171	-2.02856	-0.423811	0.123061	-2.09362	M	13	11.8	Control
564	0.0812553	-1.08125	0.088854	2.93759	-0.720847	-0.0954917	-0.0628419	0.717456	1.35911	-0.720847	0.0812553	0.0820758	0.088854	-0.52268	-0.0492589	0.183993	-0.339111	-0.214276	-0.34485	-0.304042	M	13	11.8	Control
565	-0.186494	-1.12556	-0.190049	3.64515	-0.906822	-0.301576	-0.327081	0.860084	1.53004	-0.906822	-0.186494	-0.209962	-0.190049	-0.412952	-0.225223	-0.0612019	-0.148952	-0.302329	-0.27644	-0.0777567	M	13	11.8	Control
566	-0.259524	-1.06401	0.325289	2.61762	-0.917707	-0.567383	-0.372298	0.589868	1.43231	-0.917707	-0.259524	-0.269192	0.325289	-0.399685	-0.184391	-0.0273248	-0.0712643	-0.267615	-0.274871	-0.0389317	M	13	11.8	Control
567	0.0177887	-1.00643	0.108348	0.932373	-0.670849	-0.297163	-0.129228	0.296279	1.0349	-0.670849	0.0177887	-0.606867	0.108348	-0.483202	-0.0632902	0.0140677	-0.604659	-0.217128	-0.329893	-0.591983	M	13	11.8	Control
568	0.0235222	-1.0429	-0.190049	2.21596	-0.720899	-0.469094	-0.115776	0.631234	1.16802	-0.720899	0.0235222	0.0313031	-0.190049	-0.345115	-0.256671	-0.0588304	-0.122249	-0.327027	-0.233044	-0.0444209	M	13	11.8	Control
569	-0.672135	-0.159118	-0.763461	-0.0627623	-0.73684	-1.0152	-0.591518	-0.470188	0.329736	-0.73684	-0.672135	-0.589955	-0.763461	-0.295098	-0.951768	-0.942599	-0.450467	-0.505317	-0.179892	-0.32253	F	11	11.7	Control
570	-0.672135	-0.159118	-0.763461	-0.0627623	-0.73684	-1.0152	-0.591518	-0.470188	0.329736	-0.73684	-0.672135	-0.589955	-0.763461	-0.295098	-0.951768	-0.942599	-0.450467	-0.505317	-0.179892	-0.32253	F	11	11.7	Control
571	-0.897052	-0.0925817	-0.675354	-0.245667	-0.961526	-1.06351	-0.837874	-0.532197	0.413048	-0.961526	-0.897052	-0.837193	-0.675354	-0.297646	-0.911205	-0.90974	-0.446647	-0.50124	-0.189781	-0.348122	F	11	11.7	Control
572	-0.897052	-0.0925817	-0.675354	-0.245667	-0.961526	-1.06351	-0.837874	-0.532197	0.413048	-0.961526	-0.897052	-0.837193	-0.675354	-0.297646	-0.911205	-0.90974	-0.446647	-0.50124	-0.189781	-0.348122	F	11	11.7	Control
573	-0.320421	-0.191807	-0.680266	0.105345	-0.495537	-1.00801	-0.191036	-0.484319	0.350856	-0.495537	-0.320421	-0.213314	-0.680266	-0.230011	-0.928093	-0.920272	-0.447313	-0.50251	-0.137983	-0.366628	F	11	11.7	Control
574	-0.320421	-0.191807	-0.680266	0.105345	-0.495537	-1.00801	-0.191036	-0.484319	0.350856	-0.495537	-0.320421	-0.213314	-0.680266	-0.230011	-0.928093	-0.920272	-0.447313	-0.50251	-0.137983	-0.366628	F	11	11.7	Control
575	-1.10334	0.320268	-0.527741	-0.26301	-0.938885	-0.778912	-1.06474	-0.582873	0.0437449	-0.938885	-1.10334	-1.07452	-0.527741	-0.575429	-0.69824	-0.645896	-0.37321	-0.476277	-0.380196	-0.264324	F	11	11.7	Control
576	-1.10334	0.320268	-0.527741	-0.26301	-0.938885	-0.778912	-1.06474	-0.582873	0.0437449	-0.938885	-1.10334	-1.07452	-0.527741	-0.575429	-0.69824	-0.645896	-0.37321	-0.476277	-0.380196	-0.264324	F	11	11.7	Control
577	-1.24874	0.124587	-0.716951	-0.332921	-1.13546	-1.00421	-1.24637	-0.56506	0.163501	-1.13546	-1.24874	-1.22652	-0.716951	-0.0131219	-0.917657	-0.928766	0.0217218	-0.500313	0.0163294	0.162086	F	11	11.7	Control
578	-1.24874	0.124587	-0.716951	-0.332921	-1.13546	-1.00421	-1.24637	-0.56506	0.163501	-1.13546	-1.24874	-1.22652	-0.716951	-0.0131219	-0.917657	-0.928766	0.0217218	-0.500313	0.0163294	0.162086	F	11	11.7	Control
579	-1.19691	-0.014173	-0.606025	-0.266719	-1.10719	-0.768612	-1.19994	-0.54714	0.226328	-1.10719	-1.19691	-1.17786	-0.606025	-0.299356	-0.665847	-0.677167	-0.579028	-0.451401	-0.202053	-0.581046	F	11	11.7	Control
580	-1.19691	-0.014173	-0.606025	-0.266719	-1.10719	-0.768612	-1.19994	-0.54714	0.226328	-1.10719	-1.19691	-1.17786	-0.606025	-0.299356	-0.665847	-0.677167	-0.579028	-0.451401	-0.202053	-0.581046	F	11	11.7	Control
581	-1.14941	0.377141	-0.663944	-0.238678	-0.873002	-0.937385	-1.12132	-0.570975	-0.176166	-0.873002	-1.14941	-1.11374	-0.663944	-0.316096	-0.896323	-0.900504	-0.687488	-0.49896	-0.183252	-0.652558	F	11	11.7	Control
582	-1.14941	0.377141	-0.663944	-0.238678	-0.873002	-0.937385	-1.12132	-0.570975	-0.176166	-0.873002	-1.14941	-1.11374	-0.663944	-0.316096	-0.896323	-0.900504	-0.687488	-0.49896	-0.183252	-0.652558	F	11	11.7	Control
583	-1.20748	0.394831	-0.761875	-0.522401	-1.05793	-0.937954	-1.18491	-0.640926	-0.0147823	-1.05793	-1.20748	-1.18803	-0.761875	-0.203519	-0.753483	-0.765148	-0.379771	-0.47501	-0.126959	-0.286214	F	11	11.7	Control
584	-1.16306	-0.0458422	-0.550561	-0.00717132	-1.15989	-1.04067	-1.13873	-0.577541	0.617171	-1.15989	-1.16306	-1.13858	-0.550561	-0.710781	-0.627651	-0.518294	-0.816078	-0.467062	-0.472762	-0.726417	F	11	11.7	Control
585	-1.16306	-0.0458422	-0.550561	-0.00717132	-1.15989	-1.04067	-1.13873	-0.577541	0.617171	-1.15989	-1.16306	-1.13858	-0.550561	-0.710781	-0.627651	-0.518294	-0.816078	-0.467062	-0.472762	-0.726417	F	11	11.7	Control
586	-1.04694	-0.134821	-0.848242	-0.077499	-1.06737	-1.06599	-1.01688	-0.508047	0.465989	-1.06737	-1.04694	-1.00524	-0.848242	-0.465548	-0.818192	-0.790785	-0.714461	-0.491786	-0.299957	-0.63402	F	11	11.7	Control
587	-1.04694	-0.134821	-0.848242	-0.077499	-1.06737	-1.06599	-1.01688	-0.508047	0.465989	-1.06737	-1.04694	-1.00524	-0.848242	-0.465548	-0.818192	-0.790785	-0.714461	-0.491786	-0.299957	-0.63402	F	11	11.7	Control
588	-1.09644	-0.234875	-0.841744	0.507202	-1.17012	-0.889492	-1.05909	-0.465484	0.965361	-1.17012	-1.09644	-1.06604	-0.841744	-0.482339	-0.734703	-0.706271	-1.59017	-0.472995	-0.30738	-1.56084	F	11	11.7	Control
589	-1.09644	-0.234875	-0.841744	0.507202	-1.17012	-0.889492	-1.05909	-0.465484	0.965361	-1.17012	-1.09644	-1.06604	-0.841744	-0.482339	-0.734703	-0.706271	-1.59017	-0.472995	-0.30738	-1.56084	F	11	11.7	Control
590	-1.06794	0.00100354	-0.67781	0.126519	-1.05082	-0.970939	-1.02273	-0.54856	0.448455	-1.05082	-1.06794	-1.02264	-0.67781	-0.470969	-0.787906	-0.758386	-0.87778	-0.487517	-0.286627	-0.756323	F	11	11.7	Control
591	-1.06794	0.00100354	-0.67781	0.126519	-1.05082	-0.970939	-1.02273	-0.54856	0.448455	-1.05082	-1.06794	-1.02264	-0.67781	-0.470969	-0.787906	-0.758386	-0.87778	-0.487517	-0.286627	-0.756323	F	11	11.7	Control
592	-1.15321	0.0718456	-0.777327	-0.1304	-1.07915	-0.981624	-1.12609	-0.57696	0.382567	-1.07915	-1.15321	-1.11793	-0.777327	-0.489786	-0.802704	-0.761798	-1.00821	-0.490031	-0.315377	-0.941852	F	11	11.7	Control
593	-1.15321	0.0718456	-0.777327	-0.1304	-1.07915	-0.981624	-1.12609	-0.57696	0.382567	-1.07915	-1.15321	-1.11793	-0.777327	-0.489786	-0.802704	-0.761798	-1.00821	-0.490031	-0.315377	-0.941852	F	11	11.7	Control
594	-0.314926	-0.984584	0.161509	0.933841	-0.853116	-0.36102	-0.440411	0.354317	1.05297	-0.853116	-0.314926	-0.307816	0.161509	-0.400675	-0.160117	-0.0187073	-0.362778	-0.236943	-0.27533	-0.340016	F	11	11.7	Control
595	-0.175404	-1.1492	-0.844916	1.11165	-0.820852	-0.445741	-0.358672	0.880587	1.27527	-0.820852	-0.175404	-0.203792	-0.844916	-0.361602	-0.267483	-0.146108	-0.177829	-0.253369	-0.253533	-0.143294	F	11	11.7	Control
596	-0.26721	-1.09938	0.208019	0.940961	-0.854105	-0.283934	-0.435349	0.472239	1.165	-0.854105	-0.26721	-0.285613	0.208019	-0.532734	-0.139507	-0.00328188	-0.658954	-0.26474	-0.349251	-0.656494	F	11	11.7	Control
597	-0.276814	-1.09817	0.088854	1.52951	-0.86625	0.532147	-0.409636	0.710497	1.32483	-0.86625	-0.276814	-0.695396	0.088854	-0.421504	-0.0635597	0.107276	-0.320075	-0.170377	-0.275353	-0.318423	F	11	11.7	Control
598	-0.699979	-0.942906	-0.143694	0.537147	-1.0676	-0.160792	-0.800784	0.179287	1.12256	-1.0676	-0.699979	-0.694231	-0.143694	-0.381417	-0.178599	-0.0566597	-0.655681	-0.23883	-0.258926	-0.652851	F	11	11.7	Control
599	0.728393	-1.58348	-1.07746	1.61384	-0.136281	-0.423353	0.060934	7.74081	1.00916	-0.136281	0.728393	0.465728	-1.07746	0.25898	-0.611887	-0.509955	-1.07361	-0.424035	0.169477	-1.0697	F	11	11.7	Control
600	-0.598563	-1.60092	-0.4798	2.38816	-1.04269	0.193699	-0.93389	6.39427	1.50209	-1.04269	-0.598563	-0.737158	-0.4798	0.342719	-0.389253	-0.21649	-1.47556	-0.362962	0.293065	-1.581	F	11	11.7	Control
601	-0.285404	-1.44821	-0.827878	6.07874	-0.999877	-0.146801	-0.56114	4.3244	1.60032	-0.999877	-0.285404	-0.421104	-0.827878	-0.0153417	-0.216615	-0.101585	-0.452752	-0.252449	-0.018157	-0.496424	F	11	11.7	Control
602	-0.0697287	-1.03139	-0.844916	0.344946	-0.519133	-0.0843138	-0.281195	0.401281	0.691655	-0.519133	-0.0697287	-0.0688927	-0.844916	-0.170247	-0.324293	-0.211715	-0.389891	-0.302963	-0.102007	-0.43293	F	11	11.7	Control
603	1.09159	-1.23501	-0.844916	0.546774	-0.13859	-0.148706	0.723266	1.74464	1.03953	-0.13859	1.09159	1.00477	-0.844916	-0.137253	-0.288393	-0.293699	-0.385728	-0.276815	-0.0975024	-0.400102	F	11	11.7	Control
604	0.506603	-1.43429	-1.07746	1.82198	-0.483218	-0.176825	0.0409691	3.97584	1.17851	-0.483218	0.506603	0.328182	-1.07746	0.379905	-0.477221	-0.432082	-0.477766	-0.329184	0.257381	-0.561157	F	11	11.7	Control
605	-0.358466	-1.48822	-0.827878	1.33419	-0.98005	-0.0197026	-0.709246	4.42376	1.31063	-0.98005	-0.358466	-0.492293	-0.827878	0.11745	-0.203581	-0.105403	-1.41736	-0.263518	0.106044	-1.5218	F	11	11.7	Control
606	-0.314926	-0.984584	0.161509	0.933841	-0.853116	-0.36102	-0.440411	0.354317	1.05297	-0.853116	-0.314926	-0.307816	0.161509	-0.400675	-0.160117	-0.0187073	-0.362778	-0.236943	-0.27533	-0.340016	F	11	11.7	Control
607	-0.175404	-1.1492	-0.844916	1.11165	-0.820852	-0.445741	-0.358672	0.880587	1.27527	-0.820852	-0.175404	-0.203792	-0.844916	-0.361602	-0.267483	-0.146108	-0.177829	-0.253369	-0.253533	-0.143294	F	11	11.7	Control
608	-0.26721	-1.09938	0.208019	0.940961	-0.854105	-0.283934	-0.435349	0.472239	1.165	-0.854105	-0.26721	-0.285613	0.208019	-0.532734	-0.139507	-0.00328188	-0.658954	-0.26474	-0.349251	-0.656494	F	11	11.7	Control
609	-0.276814	-1.09817	0.088854	1.52951	-0.86625	0.532147	-0.409636	0.710497	1.32483	-0.86625	-0.276814	-0.695396	0.088854	-0.421504	-0.0635597	0.107276	-0.320075	-0.170377	-0.275353	-0.318423	F	11	11.7	Control
610	-0.699979	-0.942906	-0.143694	0.537147	-1.0676	-0.160792	-0.800784	0.179287	1.12256	-1.0676	-0.699979	-0.694231	-0.143694	-0.381417	-0.178599	-0.0566597	-0.655681	-0.23883	-0.258926	-0.652851	F	11	11.7	Control
611	0.728393	-1.58348	-1.07746	1.61384	-0.136281	-0.423353	0.060934	7.74081	1.00916	-0.136281	0.728393	0.465728	-1.07746	0.25898	-0.611887	-0.509955	-1.07361	-0.424035	0.169477	-1.0697	F	11	11.7	Control
612	-0.598563	-1.60092	-0.4798	2.38816	-1.04269	0.193699	-0.93389	6.39427	1.50209	-1.04269	-0.598563	-0.737158	-0.4798	0.342719	-0.389253	-0.21649	-1.47556	-0.362962	0.293065	-1.581	F	11	11.7	Control
613	-0.285404	-1.44821	-0.827878	6.07874	-0.999877	-0.146801	-0.56114	4.3244	1.60032	-0.999877	-0.285404	-0.421104	-0.827878	-0.0153417	-0.216615	-0.101585	-0.452752	-0.252449	-0.018157	-0.496424	F	11	11.7	Control
614	-0.0697287	-1.03139	-0.844916	0.344946	-0.519133	-0.0843138	-0.281195	0.401281	0.691655	-0.519133	-0.0697287	-0.0688927	-0.844916	-0.170247	-0.324293	-0.211715	-0.389891	-0.302963	-0.102007	-0.43293	F	11	11.7	Control
615	1.09159	-1.23501	-0.844916	0.546774	-0.13859	-0.148706	0.723266	1.74464	1.03953	-0.13859	1.09159	1.00477	-0.844916	-0.137253	-0.288393	-0.293699	-0.385728	-0.276815	-0.0975024	-0.400102	F	11	11.7	Control
616	0.506603	-1.43429	-1.07746	1.82198	-0.483218	-0.176825	0.0409691	3.97584	1.17851	-0.483218	0.506603	0.328182	-1.07746	0.379905	-0.477221	-0.432082	-0.477766	-0.329184	0.257381	-0.561157	F	11	11.7	Control
617	-0.358466	-1.48822	-0.827878	1.33419	-0.98005	-0.0197026	-0.709246	4.42376	1.31063	-0.98005	-0.358466	-0.492293	-0.827878	0.11745	-0.203581	-0.105403	-1.41736	-0.263518	0.106044	-1.5218	F	11	11.7	Control
618	-0.299317	0.165894	-0.8091	-0.603216	-0.0563946	-0.490748	-0.197962	-0.622997	-0.423837	-0.0563946	-0.299317	-0.228027	-0.8091	0.24927	-0.860568	-0.837765	0.436786	-0.494527	0.154453	0.508644	F	6	10.1	Anemia
619	-0.299317	0.165894	-0.8091	-0.603216	-0.0563946	-0.490748	-0.197962	-0.622997	-0.423837	-0.0563946	-0.299317	-0.228027	-0.8091	0.24927	-0.860568	-0.837765	0.436786	-0.494527	0.154453	0.508644	F	6	10.1	Anemia
620	-0.922261	0.672593	-0.414359	-0.814265	-0.466397	-0.307543	-0.903346	-0.710188	-0.833282	-0.466397	-0.922261	-0.925115	-0.414359	-0.382954	-0.613489	-0.577381	-0.281881	-0.454111	-0.243555	-0.206424	F	6	10.1	Anemia
621	-0.922261	0.672593	-0.414359	-0.814265	-0.466397	-0.307543	-0.903346	-0.710188	-0.833282	-0.466397	-0.922261	-0.925115	-0.414359	-0.382954	-0.613489	-0.577381	-0.281881	-0.454111	-0.243555	-0.206424	F	6	10.1	Anemia
622	-0.684531	0.228766	-0.67694	-0.649849	-0.345771	-0.537697	-0.64041	-0.63534	-0.546017	-0.345771	-0.684531	-0.646135	-0.67694	-0.138182	-0.7058	-0.706951	0.716104	-0.466826	-0.0994312	0.840257	F	6	10.1	Anemia
623	-0.684531	0.228766	-0.67694	-0.649849	-0.345771	-0.537697	-0.64041	-0.63534	-0.546017	-0.345771	-0.684531	-0.646135	-0.67694	-0.138182	-0.7058	-0.706951	0.716104	-0.466826	-0.0994312	0.840257	F	6	10.1	Anemia
624	-0.766167	0.366166	-0.806644	-0.687876	-0.417107	-0.925439	-0.723766	-0.662268	-0.539678	-0.417107	-0.766167	-0.736795	-0.806644	-0.212759	-0.798556	-0.795213	0.190887	-0.486429	-0.148002	0.278665	F	6	10.1	Anemia
625	-0.766167	0.366166	-0.806644	-0.687876	-0.417107	-0.925439	-0.723766	-0.662268	-0.539678	-0.417107	-0.766167	-0.736795	-0.806644	-0.212759	-0.798556	-0.795213	0.190887	-0.486429	-0.148002	0.278665	F	6	10.1	Anemia
626	-0.475666	0.0878812	-0.814012	-0.341225	-0.305218	-0.930834	-0.381065	-0.590292	-0.197429	-0.305218	-0.475666	-0.401588	-0.814012	0.0798047	-0.794069	-0.799739	0.890373	-0.483576	0.040767	0.998088	F	6	10.1	Anemia
627	-0.475666	0.0878812	-0.814012	-0.341225	-0.305218	-0.930834	-0.381065	-0.590292	-0.197429	-0.305218	-0.475666	-0.401588	-0.814012	0.0798047	-0.794069	-0.799739	0.890373	-0.483576	0.040767	0.998088	F	6	10.1	Anemia
628	-0.426609	0.394895	-0.675354	-0.649872	-0.03914	-0.93208	-0.34378	-0.673929	-0.574518	-0.03914	-0.426609	-0.395719	-0.675354	-0.0901996	-0.870379	-0.877738	-0.0273284	-0.495368	-0.0622994	0.0429019	F	6	10.1	Anemia
629	-0.426609	0.394895	-0.675354	-0.649872	-0.03914	-0.93208	-0.34378	-0.673929	-0.574518	-0.03914	-0.426609	-0.395719	-0.675354	-0.0901996	-0.870379	-0.877738	-0.0273284	-0.495368	-0.0622994	0.0429019	F	6	10.1	Anemia
630	-0.174735	0.435155	-0.721863	-0.643261	0.309752	-0.906035	-0.0603992	-0.680162	-0.723321	0.309752	-0.174735	-0.153	-0.721863	-0.0847048	-0.874009	-0.874176	-0.0403576	-0.496921	-0.0619451	0.0373305	F	6	10.1	Anemia
631	-0.174735	0.435155	-0.721863	-0.643261	0.309752	-0.906035	-0.0603992	-0.680162	-0.723321	0.309752	-0.174735	-0.153	-0.721863	-0.0847048	-0.874009	-0.874176	-0.0403576	-0.496921	-0.0619451	0.0373305	F	6	10.1	Anemia
632	0.113777	0.388975	-0.675354	-0.57082	0.524687	-0.783342	0.313501	-0.65167	-0.517277	0.524687	0.113777	0.186122	-0.675354	-0.188763	-0.876303	-0.879673	-0.273199	-0.496661	-0.109377	-0.193205	F	6	10.1	Anemia
633	0.113777	0.388975	-0.675354	-0.57082	0.524687	-0.783342	0.313501	-0.65167	-0.517277	0.524687	0.113777	0.186122	-0.675354	-0.188763	-0.876303	-0.879673	-0.273199	-0.496661	-0.109377	-0.193205	F	6	10.1	Anemia
634	0.152298	0.342112	-0.675354	-0.609916	0.606206	-0.95424	0.352493	-0.638666	-0.581038	0.606206	0.152298	0.243003	-0.675354	-0.197559	-0.839343	-0.822946	0.0926741	-0.491492	-0.131339	0.190202	F	6	10.1	Anemia
635	0.152298	0.342112	-0.675354	-0.609916	0.606206	-0.95424	0.352493	-0.638666	-0.581038	0.606206	0.152298	0.243003	-0.675354	-0.197559	-0.839343	-0.822946	0.0926741	-0.491492	-0.131339	0.190202	F	6	10.1	Anemia
636	0.0599812	0.124343	-0.638668	-0.110726	0.204468	-0.697397	0.286359	-0.575206	-0.0885372	0.204468	0.0599812	0.194084	-0.638668	-0.10718	-0.849894	-0.85077	0.187793	-0.49352	-0.0653892	0.284556	F	6	10.1	Anemia
637	0.0599812	0.124343	-0.638668	-0.110726	0.204468	-0.697397	0.286359	-0.575206	-0.0885372	0.204468	0.0599812	0.194084	-0.638668	-0.10718	-0.849894	-0.85077	0.187793	-0.49352	-0.0653892	0.284556	F	6	10.1	Anemia
638	-0.165776	-0.881303	-1.02041	1.71114	-0.653695	-0.552831	-0.275073	0.686298	0.828356	-0.653695	-0.165776	-0.138993	-1.02041	-0.140442	-0.671706	-0.708231	-1.51836	-0.437981	-0.0844237	-1.56556	F	6	10.1	Anemia
639	-0.157706	-0.913769	-1.0701	0.96374	-0.610608	-0.366655	-0.28702	1.4763	0.801767	-0.610608	-0.157706	-0.141082	-1.0701	0.177508	-0.641934	-0.751255	-0.9571	-0.40291	0.119793	-1.04475	F	6	10.1	Anemia
640	-0.179965	-0.88559	-1.07746	0.422184	-0.67068	-0.502438	-0.302622	1.33789	0.734332	-0.67068	-0.179965	-0.147523	-1.07746	-0.0688167	-0.71093	-0.739598	-0.771325	-0.429701	-0.0433447	-0.758275	F	6	10.1	Anemia
641	-0.427292	-0.608195	-0.635496	0.950384	-0.805361	-0.881014	-0.406019	-0.130817	0.835596	-0.805361	-0.427292	-0.357233	-0.635496	-0.468352	-0.741767	-0.749413	-1.16195	-0.465927	-0.315439	-1.10662	F	6	10.1	Anemia
642	-0.436073	-0.360829	-0.310646	-0.33805	-0.490167	-0.302044	-0.423727	-0.357811	0.109873	-0.490167	-0.436073	-0.352472	-0.310646	-0.275381	-0.349834	-0.316817	-0.713073	-0.362159	-0.16248	-0.679821	F	6	10.1	Anemia
643	-0.0268751	-0.940779	-1.04323	1.07576	-0.618899	-0.307787	-0.162997	1.14842	0.849438	-0.618899	-0.0268751	-0.00874713	-1.04323	0.265216	-0.574737	-0.66663	-0.11386	-0.36701	0.191566	-0.162086	F	6	10.1	Anemia
644	-0.269304	-0.824091	-0.0947281	0.22798	-0.691921	-0.446741	-0.369595	0.691314	0.616052	-0.691921	-0.269304	-0.237311	-0.0947281	-0.0651788	-0.19427	-0.234539	0.737729	-0.257918	-0.0663952	0.755537	F	6	10.1	Anemia
645	-0.128241	-0.84361	-0.395504	0.613044	-0.669282	-0.529872	-0.209454	0.803953	0.734998	-0.669282	-0.128241	-0.0926542	-0.395504	0.12964	-0.276686	-0.514782	0.933922	-0.293801	0.0552392	0.976997	F	6	10.1	Anemia
646	-0.840655	-0.681902	-0.370305	0.488953	-1.04023	-0.970763	-0.885789	-0.104504	0.792202	-1.04023	-0.840655	-0.819716	-0.370305	-0.59197	-0.510907	-0.386449	-0.515592	-0.427361	-0.39979	-0.462059	F	6	10.1	Anemia
647	-0.736569	-0.752851	-0.411903	1.00272	-1.05597	-0.755233	-0.763873	-0.0600146	1.13481	-1.05597	-0.736569	-0.709665	-0.411903	-0.361262	-0.488406	-0.393307	0.134463	-0.404548	-0.26234	0.168868	F	6	10.1	Anemia
648	-0.39633	-0.898046	-0.411903	1.14463	-0.850978	-0.796884	-0.491884	0.312174	0.977523	-0.850978	-0.39633	-0.368612	-0.411903	-0.333048	-0.596147	-0.488576	-0.361752	-0.439797	-0.226228	-0.288877	F	6	10.1	Anemia
649	-0.487665	-1.04602	-0.536695	2.45182	-0.949893	-0.672026	-0.601943	1.14143	1.21192	-0.949893	-0.487665	-0.841911	-0.536695	-0.250752	-0.606968	-0.514873	-0.216717	-0.421236	-0.15499	-0.163299	F	6	10.1	Anemia
650	-0.545742	-0.932546	-0.190049	1.5011	-0.955649	-0.631797	-0.642012	0.289834	1.10687	-0.955649	-0.545742	-0.539356	-0.190049	-0.523111	-0.346271	-0.165146	-0.613292	-0.383787	-0.352108	-0.575963	F	6	10.1	Anemia
651	-0.165776	-0.881303	-1.02041	1.71114	-0.653695	-0.552831	-0.275073	0.686298	0.828356	-0.653695	-0.165776	-0.138993	-1.02041	-0.140442	-0.671706	-0.708231	-1.51836	-0.437981	-0.0844237	-1.56556	F	6	10.1	Anemia
652	-0.157706	-0.913769	-1.0701	0.96374	-0.610608	-0.366655	-0.28702	1.4763	0.801767	-0.610608	-0.157706	-0.141082	-1.0701	0.177508	-0.641934	-0.751255	-0.9571	-0.40291	0.119793	-1.04475	F	6	10.1	Anemia
653	-0.179965	-0.88559	-1.07746	0.422184	-0.67068	-0.502438	-0.302622	1.33789	0.734332	-0.67068	-0.179965	-0.147523	-1.07746	-0.0688167	-0.71093	-0.739598	-0.771325	-0.429701	-0.0433447	-0.758275	F	6	10.1	Anemia
654	-0.427292	-0.608195	-0.635496	0.950384	-0.805361	-0.881014	-0.406019	-0.130817	0.835596	-0.805361	-0.427292	-0.357233	-0.635496	-0.468352	-0.741767	-0.749413	-1.16195	-0.465927	-0.315439	-1.10662	F	6	10.1	Anemia
655	-0.436073	-0.360829	-0.310646	-0.33805	-0.490167	-0.302044	-0.423727	-0.357811	0.109873	-0.490167	-0.436073	-0.352472	-0.310646	-0.275381	-0.349834	-0.316817	-0.713073	-0.362159	-0.16248	-0.679821	F	6	10.1	Anemia
656	-0.0268751	-0.940779	-1.04323	1.07576	-0.618899	-0.307787	-0.162997	1.14842	0.849438	-0.618899	-0.0268751	-0.00874713	-1.04323	0.265216	-0.574737	-0.66663	-0.11386	-0.36701	0.191566	-0.162086	F	6	10.1	Anemia
657	-0.269304	-0.824091	-0.0947281	0.22798	-0.691921	-0.446741	-0.369595	0.691314	0.616052	-0.691921	-0.269304	-0.237311	-0.0947281	-0.0651788	-0.19427	-0.234539	0.737729	-0.257918	-0.0663952	0.755537	F	6	10.1	Anemia
658	-0.128241	-0.84361	-0.395504	0.613044	-0.669282	-0.529872	-0.209454	0.803953	0.734998	-0.669282	-0.128241	-0.0926542	-0.395504	0.12964	-0.276686	-0.514782	0.933922	-0.293801	0.0552392	0.976997	F	6	10.1	Anemia
659	-0.840655	-0.681902	-0.370305	0.488953	-1.04023	-0.970763	-0.885789	-0.104504	0.792202	-1.04023	-0.840655	-0.819716	-0.370305	-0.59197	-0.510907	-0.386449	-0.515592	-0.427361	-0.39979	-0.462059	F	6	10.1	Anemia
660	-0.736569	-0.752851	-0.411903	1.00272	-1.05597	-0.755233	-0.763873	-0.0600146	1.13481	-1.05597	-0.736569	-0.709665	-0.411903	-0.361262	-0.488406	-0.393307	0.134463	-0.404548	-0.26234	0.168868	F	6	10.1	Anemia
661	-0.39633	-0.898046	-0.411903	1.14463	-0.850978	-0.796884	-0.491884	0.312174	0.977523	-0.850978	-0.39633	-0.368612	-0.411903	-0.333048	-0.596147	-0.488576	-0.361752	-0.439797	-0.226228	-0.288877	F	6	10.1	Anemia
662	-0.487665	-1.04602	-0.536695	2.45182	-0.949893	-0.672026	-0.601943	1.14143	1.21192	-0.949893	-0.487665	-0.841911	-0.536695	-0.250752	-0.606968	-0.514873	-0.216717	-0.421236	-0.15499	-0.163299	F	6	10.1	Anemia
663	-0.545742	-0.932546	-0.190049	1.5011	-0.955649	-0.631797	-0.642012	0.289834	1.10687	-0.955649	-0.545742	-0.539356	-0.190049	-0.523111	-0.346271	-0.165146	-0.613292	-0.383787	-0.352108	-0.575963	F	6	10.1	Anemia
664	-0.630955	-1.22406	-0.633756	3.38061	-1.08669	-0.887193	-0.807717	1.25706	1.54932	-1.08669	-0.630955	-0.676911	-0.633756	0.347761	-0.696491	-0.661757	1.13839	-0.455401	0.25582	1.32102	M	7	10	Anemia
665	0.199694	-1.30375	-0.85561	1.39395	-0.76592	-0.976808	-0.103018	1.49139	1.39497	-0.76592	0.199694	0.1121	-0.85561	0.285718	-0.911608	-0.838725	0.740797	-0.49949	0.19658	0.884709	M	7	10	Anemia
666	0.702738	-1.25492	-0.411903	1.1797	-0.298811	-0.885663	0.362434	1.21661	1.20785	-0.298811	0.702738	0.617167	-0.411903	-0.468832	-0.541071	-0.418825	-0.755678	-0.446573	-0.313517	-0.700718	M	7	10	Anemia
667	0.961923	-1.24967	-0.85561	1.05735	-0.126493	-1.03616	0.595032	1.19854	1.17954	-0.126493	0.961923	0.875428	-0.85561	-0.0971452	-0.925923	-0.910022	0.2421	-0.502273	-0.0650356	0.379293	M	7	10	Anemia
668	1.08667	-1.19463	-0.411903	1.22215	-0.111928	-0.630173	0.746178	1.22376	1.10319	-0.111928	1.08667	1.0215	-0.411903	-0.343833	-0.54695	-0.4176	-0.0505783	-0.42762	-0.241378	0.0223768	M	7	10	Anemia
669	0.524597	-1.241	-0.633756	1.6581	-0.414295	-0.807512	0.215872	1.25299	1.23981	-0.414295	0.524597	0.451659	-0.633756	-0.121387	-0.768398	-0.705723	-0.342474	-0.482841	-0.0606938	-0.202422	M	7	10	Anemia
670	0.800069	-1.2549	-0.85561	1.94397	-0.254598	-0.997404	0.471557	1.23625	1.29675	-0.254598	0.800069	0.718528	-0.85561	-0.0146828	-0.971967	-0.927055	-1.32515	-0.51082	0.0127718	-1.3144	M	7	10	Anemia
671	-0.16532	-1.16987	-0.786281	0.406159	-0.782431	0.475907	-0.402923	0.996564	1.09016	-0.782431	-0.16532	-0.195331	-0.786281	-0.0503097	0.0669333	0.046498	-0.537298	-0.0121461	-0.0482719	-0.653954	M	7	10	Anemia
672	-0.820209	-1.45799	-1.07746	1.51749	-1.14117	0.167536	-1.08175	3.31715	1.57217	-1.14117	-0.820209	-0.903684	-1.07746	0.360449	-0.349568	-0.197393	-1.96615	-0.317812	0.353229	-2.17225	M	7	10	Anemia
673	-0.820209	-1.45799	-1.07746	1.51749	-1.14117	0.167536	-1.08175	3.31715	1.57217	-1.14117	-0.820209	-0.903684	-1.07746	0.360449	-0.349568	-0.197393	-1.96615	-0.317812	0.353229	-2.17225	M	7	10	Anemia
674	-0.0937278	-1.30973	0.697366	1.95413	-0.770305	0.814751	-0.382013	1.66564	1.32327	-0.770305	-0.0937278	-0.1789	0.697366	-0.263487	0.749997	0.883744	-0.337357	0.159623	-0.179326	-0.444003	M	7	10	Anemia
675	-0.0937278	-1.30973	0.697366	1.95413	-0.770305	0.814751	-0.382013	1.66564	1.32327	-0.770305	-0.0937278	-0.1789	0.697366	-0.263487	0.749997	0.883744	-0.337357	0.159623	-0.179326	-0.444003	M	7	10	Anemia
676	0.147126	-1.24555	0.697366	1.89748	-0.780617	0.601137	-0.126901	1.48213	1.3692	-0.780617	0.147126	-0.0802825	0.697366	-0.3114	0.742969	0.850475	-0.710623	0.148494	-0.221223	-0.847309	M	7	10	Anemia
677	0.147126	-1.24555	0.697366	1.89748	-0.780617	0.601137	-0.126901	1.48213	1.3692	-0.780617	0.147126	-0.0802825	0.697366	-0.3114	0.742969	0.850475	-0.710623	0.148494	-0.221223	-0.847309	M	7	10	Anemia
678	0.180068	-1.32597	0.697366	1.2377	-0.551888	0.400428	-0.175374	1.56039	1.18269	-0.551888	0.180068	0.0826892	0.697366	-0.357844	0.653272	0.879989	-0.59101	0.0554444	-0.241819	-0.662403	M	7	10	Anemia
679	0.180068	-1.32597	0.697366	1.2377	-0.551888	0.400428	-0.175374	1.56039	1.18269	-0.551888	0.180068	0.0826892	0.697366	-0.357844	0.653272	0.879989	-0.59101	0.0554444	-0.241819	-0.662403	M	7	10	Anemia
680	-0.655691	-0.35798	-0.8091	0.67386	-0.865243	-1.0023	-0.590709	-0.354025	0.678416	-0.865243	-0.655691	-0.592935	-0.8091	-0.24414	-0.911669	-0.905107	-0.263003	-0.50252	-0.152495	-0.182896	M	7	10	Anemia
681	-0.655691	-0.35798	-0.8091	0.67386	-0.865243	-1.0023	-0.590709	-0.354025	0.678416	-0.865243	-0.655691	-0.592935	-0.8091	-0.24414	-0.911669	-0.905107	-0.263003	-0.50252	-0.152495	-0.182896	M	7	10	Anemia
682	-0.722037	-0.455696	-0.691676	0.549537	-0.957027	-1.06012	-0.681493	-0.339341	0.826149	-0.957027	-0.722037	-0.667536	-0.691676	-0.350485	-0.94042	-0.931168	-0.260071	-0.50523	-0.228699	-0.160379	M	7	10	Anemia
683	-0.722037	-0.455696	-0.691676	0.549537	-0.957027	-1.06012	-0.681493	-0.339341	0.826149	-0.957027	-0.722037	-0.667536	-0.691676	-0.350485	-0.94042	-0.931168	-0.260071	-0.50523	-0.228699	-0.160379	M	7	10	Anemia
684	-0.521386	-0.37271	-0.647622	0.86264	-0.718777	-1.06553	-0.448506	-0.33958	0.572549	-0.718777	-0.521386	-0.451335	-0.647622	-0.364942	-0.927924	-0.909804	-0.0806731	-0.504075	-0.237226	0.0278918	M	7	10	Anemia
685	-0.521386	-0.37271	-0.647622	0.86264	-0.718777	-1.06553	-0.448506	-0.33958	0.572549	-0.718777	-0.521386	-0.451335	-0.647622	-0.364942	-0.927924	-0.909804	-0.0806731	-0.504075	-0.237226	0.0278918	M	7	10	Anemia
686	-1.56311	0.392992	-0.71204	-0.677515	-1.43646	-1.13808	-1.62437	-0.681891	-0.18889	-1.43646	-1.56311	-1.59852	-0.71204	-0.439987	-0.836088	-0.828098	-0.5384	-0.492735	-0.285887	-0.479152	M	7	10	Anemia
687	-1.56311	0.392992	-0.71204	-0.677515	-1.43646	-1.13808	-1.62437	-0.681891	-0.18889	-1.43646	-1.56311	-1.59852	-0.71204	-0.439987	-0.836088	-0.828098	-0.5384	-0.492735	-0.285887	-0.479152	M	7	10	Anemia
688	-0.63058	-0.312483	-0.647622	0.688947	-0.776806	-0.970638	-0.552712	-0.376248	0.592993	-0.776806	-0.63058	-0.562631	-0.647622	-0.36672	-0.922351	-0.906072	-0.479788	-0.503627	-0.225833	-0.390209	M	7	10	Anemia
689	-0.63058	-0.312483	-0.647622	0.688947	-0.776806	-0.970638	-0.552712	-0.376248	0.592993	-0.776806	-0.63058	-0.562631	-0.647622	-0.36672	-0.922351	-0.906072	-0.479788	-0.503627	-0.225833	-0.390209	M	7	10	Anemia
690	-0.65436	-0.333105	-0.716951	0.801942	-0.871408	-1.08283	-0.579461	-0.375871	0.659646	-0.871408	-0.65436	-0.593351	-0.716951	-0.338836	-0.938759	-0.922718	-0.697544	-0.505266	-0.220882	-0.610815	M	7	10	Anemia
691	-0.65436	-0.333105	-0.716951	0.801942	-0.871408	-1.08283	-0.579461	-0.375871	0.659646	-0.871408	-0.65436	-0.593351	-0.716951	-0.338836	-0.938759	-0.922718	-0.697544	-0.505266	-0.220882	-0.610815	M	7	10	Anemia
692	-0.0307047	-0.499053	-0.850698	0.893956	-0.57452	-1.05439	0.104877	-0.289574	0.875237	-0.57452	-0.0307047	0.0963505	-0.850698	-0.397449	-0.839479	-0.806696	-0.372694	-0.493948	-0.264069	-0.291902	M	7	10	Anemia
693	-0.0307047	-0.499053	-0.850698	0.893956	-0.57452	-1.05439	0.104877	-0.289574	0.875237	-0.57452	-0.0307047	0.0963505	-0.850698	-0.397449	-0.839479	-0.806696	-0.372694	-0.493948	-0.264069	-0.291902	M	7	10	Anemia
694	-0.304267	-0.416164	-0.85561	0.326233	-0.673929	-1.10136	-0.200969	-0.369627	0.712667	-0.673929	-0.304267	-0.201643	-0.85561	-0.425347	-0.863085	-0.822522	-0.499558	-0.498422	-0.284992	-0.423576	M	7	10	Anemia
695	-0.304267	-0.416164	-0.85561	0.326233	-0.673929	-1.10136	-0.200969	-0.369627	0.712667	-0.673929	-0.304267	-0.201643	-0.85561	-0.425347	-0.863085	-0.822522	-0.499558	-0.498422	-0.284992	-0.423576	M	7	10	Anemia
696	0.621755	-0.175895	-0.71291	0.0811519	0.231918	-0.911963	0.918691	-0.472742	0.305184	0.231918	0.621755	0.813193	-0.71291	0.633838	-0.781839	-0.784676	1.26058	-0.475999	0.38643	1.38081	M	7	10	Anemia
697	0.621755	-0.175895	-0.71291	0.0811519	0.231918	-0.911963	0.918691	-0.472742	0.305184	0.231918	0.621755	0.813193	-0.71291	0.633838	-0.781839	-0.784676	1.26058	-0.475999	0.38643	1.38081	M	7	10	Anemia
698	0.582655	-0.119472	-0.751181	0.0550519	0.294617	-0.927982	0.877964	-0.490413	0.193464	0.294617	0.582655	0.770519	-0.751181	0.464742	-0.787562	-0.751373	1.09428	-0.478551	0.277056	1.20944	M	7	10	Anemia
699	0.582655	-0.119472	-0.751181	0.0550519	0.294617	-0.927982	0.877964	-0.490413	0.193464	0.294617	0.582655	0.770519	-0.751181	0.464742	-0.787562	-0.751373	1.09428	-0.478551	0.277056	1.20944	M	7	10	Anemia
700	0.69899	-0.330442	-0.85561	0.216551	0.158271	-0.885651	0.950449	-0.366064	0.401779	0.158271	0.69899	0.879795	-0.85561	-0.0946977	-0.833011	-0.808266	0.421467	-0.491541	-0.0693	0.524515	M	7	10	Anemia
701	0.69899	-0.330442	-0.85561	0.216551	0.158271	-0.885651	0.950449	-0.366064	0.401779	0.158271	0.69899	0.879795	-0.85561	-0.0946977	-0.833011	-0.808266	0.421467	-0.491541	-0.0693	0.524515	M	7	10	Anemia
702	-0.906402	0.368309	-0.663944	-0.112508	-0.696181	-1.00376	-0.819407	-0.620997	0.087491	-0.696181	-0.906402	-0.865109	-0.663944	-0.455578	-0.762917	-0.755153	-0.327824	-0.481754	-0.300735	-0.23384	M	7	10	Anemia
703	-0.906402	0.368309	-0.663944	-0.112508	-0.696181	-1.00376	-0.819407	-0.620997	0.087491	-0.696181	-0.906402	-0.865109	-0.663944	-0.455578	-0.762917	-0.755153	-0.327824	-0.481754	-0.300735	-0.23384	M	7	10	Anemia
704	-0.630955	-1.22406	-0.633756	3.38061	-1.08669	-0.887193	-0.807717	1.25706	1.54932	-1.08669	-0.630955	-0.676911	-0.633756	0.347761	-0.696491	-0.661757	1.13839	-0.455401	0.25582	1.32102	M	7	10	Anemia
705	0.199694	-1.30375	-0.85561	1.39395	-0.76592	-0.976808	-0.103018	1.49139	1.39497	-0.76592	0.199694	0.1121	-0.85561	0.285718	-0.911608	-0.838725	0.740797	-0.49949	0.19658	0.884709	M	7	10	Anemia
706	0.702738	-1.25492	-0.411903	1.1797	-0.298811	-0.885663	0.362434	1.21661	1.20785	-0.298811	0.702738	0.617167	-0.411903	-0.468832	-0.541071	-0.418825	-0.755678	-0.446573	-0.313517	-0.700718	M	7	10	Anemia
707	0.961923	-1.24967	-0.85561	1.05735	-0.126493	-1.03616	0.595032	1.19854	1.17954	-0.126493	0.961923	0.875428	-0.85561	-0.0971452	-0.925923	-0.910022	0.2421	-0.502273	-0.0650356	0.379293	M	7	10	Anemia
708	1.08667	-1.19463	-0.411903	1.22215	-0.111928	-0.630173	0.746178	1.22376	1.10319	-0.111928	1.08667	1.0215	-0.411903	-0.343833	-0.54695	-0.4176	-0.0505783	-0.42762	-0.241378	0.0223768	M	7	10	Anemia
709	0.524597	-1.241	-0.633756	1.6581	-0.414295	-0.807512	0.215872	1.25299	1.23981	-0.414295	0.524597	0.451659	-0.633756	-0.121387	-0.768398	-0.705723	-0.342474	-0.482841	-0.0606938	-0.202422	M	7	10	Anemia
710	0.800069	-1.2549	-0.85561	1.94397	-0.254598	-0.997404	0.471557	1.23625	1.29675	-0.254598	0.800069	0.718528	-0.85561	-0.0146828	-0.971967	-0.927055	-1.32515	-0.51082	0.0127718	-1.3144	M	7	10	Anemia
711	-0.16532	-1.16987	-0.786281	0.406159	-0.782431	0.475907	-0.402923	0.996564	1.09016	-0.782431	-0.16532	-0.195331	-0.786281	-0.0503097	0.0669333	0.046498	-0.537298	-0.0121461	-0.0482719	-0.653954	M	7	10	Anemia
712	-0.820209	-1.45799	-1.07746	1.51749	-1.14117	0.167536	-1.08175	3.31715	1.57217	-1.14117	-0.820209	-0.903684	-1.07746	0.360449	-0.349568	-0.197393	-1.96615	-0.317812	0.353229	-2.17225	M	7	10	Anemia
713	-0.820209	-1.45799	-1.07746	1.51749	-1.14117	0.167536	-1.08175	3.31715	1.57217	-1.14117	-0.820209	-0.903684	-1.07746	0.360449	-0.349568	-0.197393	-1.96615	-0.317812	0.353229	-2.17225	M	7	10	Anemia
714	-0.0937278	-1.30973	0.697366	1.95413	-0.770305	0.814751	-0.382013	1.66564	1.32327	-0.770305	-0.0937278	-0.1789	0.697366	-0.263487	0.749997	0.883744	-0.337357	0.159623	-0.179326	-0.444003	M	7	10	Anemia
715	-0.0937278	-1.30973	0.697366	1.95413	-0.770305	0.814751	-0.382013	1.66564	1.32327	-0.770305	-0.0937278	-0.1789	0.697366	-0.263487	0.749997	0.883744	-0.337357	0.159623	-0.179326	-0.444003	M	7	10	Anemia
716	0.147126	-1.24555	0.697366	1.89748	-0.780617	0.601137	-0.126901	1.48213	1.3692	-0.780617	0.147126	-0.0802825	0.697366	-0.3114	0.742969	0.850475	-0.710623	0.148494	-0.221223	-0.847309	M	7	10	Anemia
717	0.147126	-1.24555	0.697366	1.89748	-0.780617	0.601137	-0.126901	1.48213	1.3692	-0.780617	0.147126	-0.0802825	0.697366	-0.3114	0.742969	0.850475	-0.710623	0.148494	-0.221223	-0.847309	M	7	10	Anemia
718	0.180068	-1.32597	0.697366	1.2377	-0.551888	0.400428	-0.175374	1.56039	1.18269	-0.551888	0.180068	0.0826892	0.697366	-0.357844	0.653272	0.879989	-0.59101	0.0554444	-0.241819	-0.662403	M	7	10	Anemia
719	0.180068	-1.32597	0.697366	1.2377	-0.551888	0.400428	-0.175374	1.56039	1.18269	-0.551888	0.180068	0.0826892	0.697366	-0.357844	0.653272	0.879989	-0.59101	0.0554444	-0.241819	-0.662403	M	7	10	Anemia
720	-0.013324	0.856938	-0.638668	-0.919518	0.65685	-0.534165	0.243284	-0.712987	-0.797031	0.65685	-0.013324	0.0778624	-0.638668	-0.183196	-0.711309	-0.710462	0.225001	-0.466597	-0.120619	0.320041	M	7	11	Control
721	-0.013324	0.856938	-0.638668	-0.919518	0.65685	-0.534165	0.243284	-0.712987	-0.797031	0.65685	-0.013324	0.0778624	-0.638668	-0.183196	-0.711309	-0.710462	0.225001	-0.466597	-0.120619	0.320041	M	7	11	Control
722	0.0293128	0.767482	-0.65499	-0.817502	0.682471	-0.332382	0.324278	-0.69214	-0.709892	0.682471	0.0293128	0.157748	-0.65499	-0.0759662	-0.715751	-0.719886	0.314163	-0.464693	-0.0423614	0.405493	M	7	11	Control
723	0.0293128	0.767482	-0.65499	-0.817502	0.682471	-0.332382	0.324278	-0.69214	-0.709892	0.682471	0.0293128	0.157748	-0.65499	-0.0759662	-0.715751	-0.719886	0.314163	-0.464693	-0.0423614	0.405493	M	7	11	Control
724	0.0090549	0.835924	-0.633756	-0.950918	0.777355	-0.170429	0.271015	-0.699328	-0.924518	0.777355	0.0090549	0.114545	-0.633756	0.359584	-0.69487	-0.705289	0.464221	-0.459397	0.198377	0.543186	M	7	11	Control
725	0.0090549	0.835924	-0.633756	-0.950918	0.777355	-0.170429	0.271015	-0.699328	-0.924518	0.777355	0.0090549	0.114545	-0.633756	0.359584	-0.69487	-0.705289	0.464221	-0.459397	0.198377	0.543186	M	7	11	Control
726	-0.0187403	0.849655	-0.694132	-0.888978	0.62694	0.0171362	0.266806	-0.707664	-0.725302	0.62694	-0.0187403	0.0985283	-0.694132	-0.0472339	-0.722703	-0.72697	0.207387	-0.467581	-0.0141312	0.306735	M	7	11	Control
727	-0.0187403	0.849655	-0.694132	-0.888978	0.62694	0.0171362	0.266806	-0.707664	-0.725302	0.62694	-0.0187403	0.0985283	-0.694132	-0.0472339	-0.722703	-0.72697	0.207387	-0.467581	-0.0141312	0.306735	M	7	11	Control
728	0.0135838	0.798154	-0.656576	-0.873064	0.737284	0.239393	0.259052	-0.697355	-0.931212	0.737284	0.0135838	0.102399	-0.656576	0.293724	-0.692733	-0.742389	0.768157	-0.457868	0.181355	0.810579	M	7	11	Control
729	0.0135838	0.798154	-0.656576	-0.873064	0.737284	0.239393	0.259052	-0.697355	-0.931212	0.737284	0.0135838	0.102399	-0.656576	0.293724	-0.692733	-0.742389	0.768157	-0.457868	0.181355	0.810579	M	7	11	Control
730	0.128841	0.762286	-0.682722	-0.915852	0.863182	-0.519432	0.369764	-0.702448	-0.950167	0.863182	0.128841	0.210639	-0.682722	0.0706827	-0.672901	-0.731155	0.850875	-0.452688	0.0329501	0.927651	M	7	11	Control
731	0.128841	0.762286	-0.682722	-0.915852	0.863182	-0.519432	0.369764	-0.702448	-0.950167	0.863182	0.128841	0.210639	-0.682722	0.0706827	-0.672901	-0.731155	0.850875	-0.452688	0.0329501	0.927651	M	7	11	Control
732	0.571783	1.06108	-0.597941	-0.980195	1.50827	-0.269612	0.822824	-0.742822	-1.08633	1.50827	0.571783	0.530733	-0.597941	0.72803	-0.629562	-0.686644	1.15208	-0.436312	0.447114	1.20158	M	7	11	Control
733	0.571783	1.06108	-0.597941	-0.980195	1.50827	-0.269612	0.822824	-0.742822	-1.08633	1.50827	0.571783	0.530733	-0.597941	0.72803	-0.629562	-0.686644	1.15208	-0.436312	0.447114	1.20158	M	7	11	Control
734	0.303724	0.759018	-0.733273	-0.912642	0.987053	-0.0368399	0.581986	-0.705937	-0.876654	0.987053	0.303724	0.380463	-0.733273	0.374131	-0.728769	-0.744529	0.465679	-0.467676	0.260378	0.534433	M	7	11	Control
735	0.303724	0.759018	-0.733273	-0.912642	0.987053	-0.0368399	0.581986	-0.705937	-0.876654	0.987053	0.303724	0.380463	-0.733273	0.374131	-0.728769	-0.744529	0.465679	-0.467676	0.260378	0.534433	M	7	11	Control
736	-0.663021	0.0374592	-0.66553	-0.284558	-0.498818	-0.618811	-0.580032	-0.553697	0.0570113	-0.498818	-0.663021	-0.572462	-0.66553	0.317516	-0.880966	-0.901807	-0.323776	-0.491652	0.24306	-0.242737	M	7	11	Control
737	-0.663021	0.0374592	-0.66553	-0.284558	-0.498818	-0.618811	-0.580032	-0.553697	0.0570113	-0.498818	-0.663021	-0.572462	-0.66553	0.317516	-0.880966	-0.901807	-0.323776	-0.491652	0.24306	-0.242737	M	7	11	Control
738	-0.448856	0.497683	-0.633756	-0.69533	0.0260935	-0.531691	-0.304882	-0.639127	-0.626075	0.0260935	-0.448856	-0.358372	-0.633756	0.326155	-0.837079	-0.864053	0.168195	-0.485775	0.249629	0.319234	M	7	11	Control
739	-0.448856	0.497683	-0.633756	-0.69533	0.0260935	-0.531691	-0.304882	-0.639127	-0.626075	0.0260935	-0.448856	-0.358372	-0.633756	0.326155	-0.837079	-0.864053	0.168195	-0.485775	0.249629	0.319234	M	7	11	Control
740	-0.994072	0.863245	-0.638668	-0.932861	-0.466889	-0.177808	-0.970767	-0.71405	-0.984064	-0.466889	-0.994072	-0.99235	-0.638668	0.529452	-0.83282	-0.85154	-1.05798	-0.486137	0.470785	-1.05907	M	7	11	Control
741	-0.994072	0.863245	-0.638668	-0.932861	-0.466889	-0.177808	-0.970767	-0.71405	-0.984064	-0.466889	-0.994072	-0.99235	-0.638668	0.529452	-0.83282	-0.85154	-1.05798	-0.486137	0.470785	-1.05907	M	7	11	Control
742	-1.0076	0.914044	-0.633756	-0.973342	-0.571672	-0.74727	-0.986575	-0.716957	-0.830332	-0.571672	-1.0076	-1.01617	-0.633756	0.0453996	-0.829461	-0.835882	-0.856292	-0.488502	0.0515494	-0.785294	M	7	11	Control
743	-1.0076	0.914044	-0.633756	-0.973342	-0.571672	-0.74727	-0.986575	-0.716957	-0.830332	-0.571672	-1.0076	-1.01617	-0.633756	0.0453996	-0.829461	-0.835882	-0.856292	-0.488502	0.0515494	-0.785294	M	7	11	Control
744	-0.468222	0.476064	-0.680266	-0.597409	-0.0666134	-0.740712	-0.351071	-0.65788	-0.450493	-0.0666134	-0.468222	-0.419979	-0.680266	0.138973	-0.877554	-0.88951	-0.182928	-0.493668	0.111213	-0.133404	M	7	11	Control
745	-0.468222	0.476064	-0.680266	-0.597409	-0.0666134	-0.740712	-0.351071	-0.65788	-0.450493	-0.0666134	-0.468222	-0.419979	-0.680266	0.138973	-0.877554	-0.88951	-0.182928	-0.493668	0.111213	-0.133404	M	7	11	Control
746	1.47775	-0.907864	0.184329	-0.0367005	1.01252	2.10048	1.18288	0.732671	0.351601	1.01252	1.47775	1.55865	0.184329	0.0483587	0.245173	0.257595	-0.52552	0.0599406	0.111993	-0.753285	M	7	11	Control
747	1.51377	-0.943598	0.475512	-0.22451	0.965634	1.63189	1.18212	0.643115	0.377119	0.965634	1.51377	1.58458	0.475512	-0.1336	0.228046	0.352114	-0.470488	-0.0165589	-0.0694409	-0.551882	M	7	11	Control
748	1.38184	-0.912675	0.475512	0.0106293	0.784897	1.33363	1.10457	0.507647	0.427648	0.784897	1.38184	1.44958	0.475512	-0.0961865	0.361267	0.473526	-0.682582	0.0427189	-0.0097657	-0.823916	M	7	11	Control
749	1.19298	-0.848935	0.253658	-0.108739	0.648264	1.33009	0.998122	0.307511	0.437491	0.648264	1.19298	1.29271	0.253658	-0.0747756	0.133079	0.238095	-0.468531	-0.106013	-0.00037246	-0.55412	M	7	11	Control
750	0.833739	-0.716673	0.475512	0.181412	0.28478	2.79829	0.757915	0.188985	0.479741	0.28478	0.833739	0.966484	0.475512	-0.0812952	0.423074	0.506302	-0.543947	0.121606	0.0256779	-0.708947	M	7	11	Control
751	2.02161	-1.105	0.475512	-0.0186676	0.821898	0.323251	1.57413	0.909326	0.631298	0.821898	2.02161	1.99698	0.475512	-0.365161	0.302619	0.497775	-0.350389	0.0229671	-0.248093	-0.388048	M	7	11	Control
752	2.01563	-1.07589	0.697366	0.205381	0.846612	0.548641	1.6102	0.738869	0.669692	0.846612	2.01563	2.02349	0.697366	-0.360528	0.558322	0.808099	-0.319708	0.158996	-0.252894	-0.382138	M	7	11	Control
753	1.73536	-1.0362	0.00407288	0.0871984	0.721236	0.372791	1.37446	0.682973	0.595095	0.721236	1.73536	1.75716	0.00407288	-0.2111	0.0665972	0.221996	-0.218874	-0.0935528	-0.133948	-0.253415	M	7	11	Control
754	1.72057	-1.04666	0.184329	-0.093003	0.666032	0.552273	1.34852	0.63289	0.602664	0.666032	1.72057	1.73546	0.184329	-0.257103	0.23026	0.364521	-0.407884	0.00800906	-0.164669	-0.507997	M	7	11	Control
755	1.72476	-1.06432	0.475512	0.177651	0.719496	0.858432	1.34393	0.723878	0.63043	0.719496	1.72476	1.73953	0.475512	-0.29491	0.269824	0.434621	-0.412489	0.025334	-0.188994	-0.492468	M	7	11	Control
756	1.73738	-1.05156	0.201521	0.112473	0.589602	0.989135	1.38421	0.75332	0.695073	0.589602	1.73738	1.75121	0.201521	-0.188841	0.248336	0.39638	-0.213825	0.028366	-0.130013	-0.251195	M	7	11	Control
757	1.47775	-0.907864	0.184329	-0.0367005	1.01252	2.10048	1.18288	0.732671	0.351601	1.01252	1.47775	1.55865	0.184329	0.0483587	0.245173	0.257595	-0.52552	0.0599406	0.111993	-0.753285	M	7	11	Control
758	1.51377	-0.943598	0.475512	-0.22451	0.965634	1.63189	1.18212	0.643115	0.377119	0.965634	1.51377	1.58458	0.475512	-0.1336	0.228046	0.352114	-0.470488	-0.0165589	-0.0694409	-0.551882	M	7	11	Control
759	1.38184	-0.912675	0.475512	0.0106293	0.784897	1.33363	1.10457	0.507647	0.427648	0.784897	1.38184	1.44958	0.475512	-0.0961865	0.361267	0.473526	-0.682582	0.0427189	-0.0097657	-0.823916	M	7	11	Control
760	1.19298	-0.848935	0.253658	-0.108739	0.648264	1.33009	0.998122	0.307511	0.437491	0.648264	1.19298	1.29271	0.253658	-0.0747756	0.133079	0.238095	-0.468531	-0.106013	-0.00037246	-0.55412	M	7	11	Control
761	0.833739	-0.716673	0.475512	0.181412	0.28478	2.79829	0.757915	0.188985	0.479741	0.28478	0.833739	0.966484	0.475512	-0.0812952	0.423074	0.506302	-0.543947	0.121606	0.0256779	-0.708947	M	7	11	Control
762	2.02161	-1.105	0.475512	-0.0186676	0.821898	0.323251	1.57413	0.909326	0.631298	0.821898	2.02161	1.99698	0.475512	-0.365161	0.302619	0.497775	-0.350389	0.0229671	-0.248093	-0.388048	M	7	11	Control
763	2.01563	-1.07589	0.697366	0.205381	0.846612	0.548641	1.6102	0.738869	0.669692	0.846612	2.01563	2.02349	0.697366	-0.360528	0.558322	0.808099	-0.319708	0.158996	-0.252894	-0.382138	M	7	11	Control
764	1.73536	-1.0362	0.00407288	0.0871984	0.721236	0.372791	1.37446	0.682973	0.595095	0.721236	1.73536	1.75716	0.00407288	-0.2111	0.0665972	0.221996	-0.218874	-0.0935528	-0.133948	-0.253415	M	7	11	Control
765	1.72057	-1.04666	0.184329	-0.093003	0.666032	0.552273	1.34852	0.63289	0.602664	0.666032	1.72057	1.73546	0.184329	-0.257103	0.23026	0.364521	-0.407884	0.00800906	-0.164669	-0.507997	M	7	11	Control
766	1.72476	-1.06432	0.475512	0.177651	0.719496	0.858432	1.34393	0.723878	0.63043	0.719496	1.72476	1.73953	0.475512	-0.29491	0.269824	0.434621	-0.412489	0.025334	-0.188994	-0.492468	M	7	11	Control
767	1.73738	-1.05156	0.201521	0.112473	0.589602	0.989135	1.38421	0.75332	0.695073	0.589602	1.73738	1.75121	0.201521	-0.188841	0.248336	0.39638	-0.213825	0.028366	-0.130013	-0.251195	M	7	11	Control
768	0.040935	-1.05701	1.15494	0.797452	-0.625091	-0.156515	-0.130644	1.37356	1.08963	-0.625091	0.040935	0.0340191	1.15494	-0.523962	0.187808	0.402756	-0.504557	-0.0870013	-0.365267	-0.477515	F	6	11	Control
769	0.463314	-1.11062	1.26587	1.11297	-0.436989	1.10881	0.232927	1.91125	1.1356	-0.436989	0.463314	0.438726	1.26587	-0.402211	0.37575	0.607508	-0.430401	0.0611243	-0.289309	-0.42731	F	6	11	Control
770	-0.373724	-0.800601	0.919219	0.672125	-0.825307	0.171095	-0.428852	0.0153612	1.00412	-0.825307	-0.373724	-0.695549	0.919219	-0.527396	0.0230744	0.109927	-0.369935	-0.208519	-0.348997	-0.326972	F	6	11	Control
771	-0.356483	-1.06218	0.325289	0.81603	-0.933318	-0.187958	-0.495587	1.20938	1.28893	-0.933318	-0.356483	-0.370095	0.325289	-0.590106	-0.115981	0.101368	-0.238181	-0.283417	-0.40164	-0.180266	F	6	11	Control
772	-0.244817	-1.0653	-0.190049	0.655065	-0.923283	-0.40768	-0.385834	1.99925	1.26282	-0.923283	-0.244817	-0.258742	-0.190049	-0.383577	-0.276095	-0.0892805	-0.0624956	-0.343668	-0.270294	0.0155209	F	6	11	Control
773	-0.0176872	-1.05965	-0.0253989	0.126603	-0.555361	0.304772	-0.223834	0.492444	0.868353	-0.555361	-0.0176872	-0.0114259	-0.0253989	-0.410416	0.082922	0.229933	-1.0295	-0.0722686	-0.268721	-1.06656	F	6	11	Control
774	-0.189442	-1.1754	0.253658	0.922895	-0.817849	-0.0797062	-0.407987	0.697029	1.22074	-0.817849	-0.189442	-0.220334	0.253658	-0.413283	0.0928346	0.327534	-1.14039	-0.117993	-0.257171	-1.18657	F	6	11	Control
775	-0.202579	-1.17206	0.0188088	0.228745	-0.812487	0.488247	-0.439105	0.641013	1.01029	-0.812487	-0.202579	-0.241345	0.0188088	-0.339507	0.101099	0.235132	-0.930672	-0.0852964	-0.196138	-0.986279	F	6	11	Control
776	-0.207869	-1.20226	0.0318046	0.326684	-0.736592	0.276409	-0.471232	0.661573	0.991309	-0.736592	-0.207869	-0.252586	0.0318046	-0.197635	-0.0427183	0.0652459	-0.764938	-0.150879	-0.127613	-0.870234	F	6	11	Control
777	-0.117503	-1.07771	0.0318046	0.276241	-0.679216	-0.230301	-0.316784	0.450641	0.936342	-0.679216	-0.117503	-0.125629	0.0318046	-0.357766	0.0771166	0.180827	-1.12734	-0.136157	-0.2271	-1.16365	F	6	11	Control
778	0.040935	-1.05701	1.15494	0.797452	-0.625091	-0.156515	-0.130644	1.37356	1.08963	-0.625091	0.040935	0.0340191	1.15494	-0.523962	0.187808	0.402756	-0.504557	-0.0870013	-0.365267	-0.477515	F	6	11	Control
779	0.463314	-1.11062	1.26587	1.11297	-0.436989	1.10881	0.232927	1.91125	1.1356	-0.436989	0.463314	0.438726	1.26587	-0.402211	0.37575	0.607508	-0.430401	0.0611243	-0.289309	-0.42731	F	6	11	Control
780	-0.373724	-0.800601	0.919219	0.672125	-0.825307	0.171095	-0.428852	0.0153612	1.00412	-0.825307	-0.373724	-0.695549	0.919219	-0.527396	0.0230744	0.109927	-0.369935	-0.208519	-0.348997	-0.326972	F	6	11	Control
781	-0.356483	-1.06218	0.325289	0.81603	-0.933318	-0.187958	-0.495587	1.20938	1.28893	-0.933318	-0.356483	-0.370095	0.325289	-0.590106	-0.115981	0.101368	-0.238181	-0.283417	-0.40164	-0.180266	F	6	11	Control
782	-0.244817	-1.0653	-0.190049	0.655065	-0.923283	-0.40768	-0.385834	1.99925	1.26282	-0.923283	-0.244817	-0.258742	-0.190049	-0.383577	-0.276095	-0.0892805	-0.0624956	-0.343668	-0.270294	0.0155209	F	6	11	Control
783	-0.0176872	-1.05965	-0.0253989	0.126603	-0.555361	0.304772	-0.223834	0.492444	0.868353	-0.555361	-0.0176872	-0.0114259	-0.0253989	-0.410416	0.082922	0.229933	-1.0295	-0.0722686	-0.268721	-1.06656	F	6	11	Control
784	-0.189442	-1.1754	0.253658	0.922895	-0.817849	-0.0797062	-0.407987	0.697029	1.22074	-0.817849	-0.189442	-0.220334	0.253658	-0.413283	0.0928346	0.327534	-1.14039	-0.117993	-0.257171	-1.18657	F	6	11	Control
785	-0.202579	-1.17206	0.0188088	0.228745	-0.812487	0.488247	-0.439105	0.641013	1.01029	-0.812487	-0.202579	-0.241345	0.0188088	-0.339507	0.101099	0.235132	-0.930672	-0.0852964	-0.196138	-0.986279	F	6	11	Control
786	-0.207869	-1.20226	0.0318046	0.326684	-0.736592	0.276409	-0.471232	0.661573	0.991309	-0.736592	-0.207869	-0.252586	0.0318046	-0.197635	-0.0427183	0.0652459	-0.764938	-0.150879	-0.127613	-0.870234	F	6	11	Control
787	-0.117503	-1.07771	0.0318046	0.276241	-0.679216	-0.230301	-0.316784	0.450641	0.936342	-0.679216	-0.117503	-0.125629	0.0318046	-0.357766	0.0771166	0.180827	-1.12734	-0.136157	-0.2271	-1.16365	F	6	11	Control
788	1.5358	-1.18434	0.475512	0.912941	0.141398	0.732355	1.23177	1.10622	1.17888	0.141398	1.5358	0.304971	0.475512	-0.528691	0.737377	1.08794	-0.250688	0.170449	-0.362625	-0.242284	F	12	11.3	Control
789	0.499701	-1.17203	0.101134	0.810756	-0.414884	0.171344	0.212984	1.34788	1.1252	-0.414884	0.499701	0.453525	0.101134	-0.583553	0.132256	0.426292	-0.359369	-0.18206	-0.390297	-0.31529	F	12	11.3	Control
790	2.23341	-1.03919	1.02191	0.721439	0.828599	3.09942	1.9438	0.685375	0.880607	0.828599	2.23341	2.25194	1.02191	-0.345241	1.31724	1.71699	0.171464	0.72086	-0.269211	0.150501	F	12	11.3	Control
791	0.501992	-1.11339	0.310862	1.33526	-0.42372	0.193676	0.273703	1.08821	1.15149	-0.42372	0.501992	0.473022	0.310862	-0.457517	0.128101	0.318344	-0.304376	-0.101011	-0.307868	-0.276053	F	12	11.3	Control
792	1.24295	-1.19984	0.0318046	0.907889	0.0762202	-0.227422	0.877081	1.28463	1.09051	0.0762202	1.24295	1.17464	0.0318046	-0.49284	0.133845	0.402632	-0.12169	-0.184276	-0.330342	-0.043229	F	12	11.3	Control
793	0.721615	-1.21825	0.157313	1.57813	-0.386642	0.231027	0.420267	1.55267	1.14825	-0.386642	0.721615	0.651612	0.157313	-0.391586	0.146066	0.195673	-0.507292	-0.0875443	-0.267624	-0.507757	F	12	11.3	Control
794	1.74163	-1.20752	0.0179387	1.7483	0.257645	-0.180268	1.37389	1.65124	1.13315	0.257645	1.74163	1.66255	0.0179387	-0.408404	-0.149837	-0.0443017	-0.491717	-0.247796	-0.292944	-0.477454	F	12	11.3	Control
795	1.52933	-1.25125	0.253658	1.35837	0.243426	-0.082116	1.09099	1.54428	1.03545	0.243426	1.52933	1.42991	0.253658	-0.426968	0.311021	0.42987	-0.568525	-0.0319407	-0.298457	-0.56731	F	12	11.3	Control
796	1.5358	-1.18434	0.475512	0.912941	0.141398	0.732355	1.23177	1.10622	1.17888	0.141398	1.5358	0.304971	0.475512	-0.528691	0.737377	1.08794	-0.250688	0.170449	-0.362625	-0.242284	F	12	11.3	Control
797	0.499701	-1.17203	0.101134	0.810756	-0.414884	0.171344	0.212984	1.34788	1.1252	-0.414884	0.499701	0.453525	0.101134	-0.583553	0.132256	0.426292	-0.359369	-0.18206	-0.390297	-0.31529	F	12	11.3	Control
798	2.23341	-1.03919	1.02191	0.721439	0.828599	3.09942	1.9438	0.685375	0.880607	0.828599	2.23341	2.25194	1.02191	-0.345241	1.31724	1.71699	0.171464	0.72086	-0.269211	0.150501	F	12	11.3	Control
799	0.501992	-1.11339	0.310862	1.33526	-0.42372	0.193676	0.273703	1.08821	1.15149	-0.42372	0.501992	0.473022	0.310862	-0.457517	0.128101	0.318344	-0.304376	-0.101011	-0.307868	-0.276053	F	12	11.3	Control
800	1.24295	-1.19984	0.0318046	0.907889	0.0762202	-0.227422	0.877081	1.28463	1.09051	0.0762202	1.24295	1.17464	0.0318046	-0.49284	0.133845	0.402632	-0.12169	-0.184276	-0.330342	-0.043229	F	12	11.3	Control
801	0.721615	-1.21825	0.157313	1.57813	-0.386642	0.231027	0.420267	1.55267	1.14825	-0.386642	0.721615	0.651612	0.157313	-0.391586	0.146066	0.195673	-0.507292	-0.0875443	-0.267624	-0.507757	F	12	11.3	Control
802	1.74163	-1.20752	0.0179387	1.7483	0.257645	-0.180268	1.37389	1.65124	1.13315	0.257645	1.74163	1.66255	0.0179387	-0.408404	-0.149837	-0.0443017	-0.491717	-0.247796	-0.292944	-0.477454	F	12	11.3	Control
803	1.52933	-1.25125	0.253658	1.35837	0.243426	-0.082116	1.09099	1.54428	1.03545	0.243426	1.52933	1.42991	0.253658	-0.426968	0.311021	0.42987	-0.568525	-0.0319407	-0.298457	-0.56731	F	12	11.3	Control
804	1.21306	-1.26559	1.23307	1.21254	0.236002	1.13415	0.762554	1.36599	1.09362	0.236002	1.21306	1.11558	1.23307	-0.557171	1.39561	1.95135	-0.0747386	0.761984	-0.401755	-0.0773993	F	12	12	Control
805	1.13853	-1.24934	0.717013	2.54232	-0.146646	0.674418	0.791708	1.60463	1.34078	-0.146646	1.13853	1.043	0.717013	-0.458041	0.827244	1.25329	-0.066167	0.337106	-0.317775	-0.0745991	F	12	12	Control
806	0.921504	-1.10861	1.18267	0.720344	0.0463418	1.28423	0.610807	0.627386	0.927312	0.0463418	0.921504	0.897422	1.18267	-0.521485	1.11916	1.50229	-0.242633	0.634654	-0.3601	-0.270957	F	12	12	Control
807	0.755376	-0.499226	0.475512	-0.128847	0.310493	1.79564	0.846812	-0.106923	0.230146	0.310493	0.755376	0.928072	0.475512	-0.186152	1.18564	1.2287	-0.0472711	0.674118	-0.136254	-0.216856	F	12	12	Control
808	1.55188	-0.948012	0.808292	1.15139	0.481691	2.53433	1.37831	0.476581	0.814312	0.481691	1.55188	1.60828	0.808292	-0.284512	0.825482	1.10446	0.146554	0.368621	-0.210375	0.118705	F	12	12	Control
809	1.42459	-0.995218	0.572573	0.513641	0.725955	1.11643	1.14324	0.534834	0.674288	0.725955	1.42459	1.46498	0.572573	-0.363618	0.593378	0.830386	-0.0229966	0.209526	-0.269733	-0.0582599	F	12	12	Control
810	2.40039	-1.25066	0.919219	3.59657	0.657976	0.640078	1.91901	2.25363	1.1523	0.657976	2.40039	2.28348	0.919219	-0.417786	0.690223	1.01631	-0.258478	0.332541	-0.295012	-0.306022	F	12	12	Control
811	0.911457	-1.13037	0.697366	0.834291	0.138202	0.641678	0.591967	0.932674	0.881321	0.138202	0.911457	0.837159	0.697366	-0.396724	0.552249	0.744828	-0.563348	0.192704	-0.276503	-0.616768	F	12	12	Control
812	1.69297	-1.1676	-0.786281	2.37631	0.364348	0.269209	1.33632	1.86445	0.991032	0.364348	1.69297	1.59192	-0.786281	-0.211969	0.120004	0.202073	-0.661471	-0.000857112	-0.13336	-0.758351	F	12	12	Control
813	2.24117	-1.32251	0.253658	2.78468	0.40982	0.402012	1.70848	2.21819	1.24379	0.40982	2.24117	2.07017	0.253658	-0.199241	0.0344063	0.266322	-0.0967375	-0.144712	-0.14603	-0.0899055	F	12	12	Control
814	1.62247	-1.29982	0.364585	2.90823	0.237766	0.775166	1.15111	2.39128	1.19827	0.237766	1.62247	1.48502	0.364585	-0.420724	0.344463	0.604199	-0.697736	0.0560895	-0.272706	-0.737022	F	12	12	Control
815	1.11415	-1.11089	-0.633756	1.44643	-0.201111	-0.733215	0.904137	0.922883	1.23158	-0.201111	1.11415	1.10481	-0.633756	0.0776056	-0.685846	-0.641702	0.689692	-0.441741	0.0356801	0.775227	M	14	11.4	Control
816	1.68392	-1.10846	0.0440845	1.72685	0.266989	-0.241362	1.41468	0.941789	1.06059	0.266989	1.68392	1.6708	0.0440845	-0.453305	0.00164484	0.173594	-0.225822	-0.211967	-0.311696	-0.175004	M	14	11.4	Control
817	1.58722	-1.04811	-0.0652564	0.84951	0.1614	-0.0425547	1.38727	0.458656	1.00613	0.1614	1.58722	1.60235	-0.0652564	-0.284921	-0.140344	-0.0435211	-0.0852176	-0.249183	-0.201444	-0.0706975	M	14	11.4	Control
818	1.21069	-1.04326	-0.190049	1.02364	0.0254808	-0.464765	0.998192	0.480427	0.993346	0.0254808	1.21069	1.23315	-0.190049	-0.269275	-0.183695	-0.0789386	0.0405479	-0.277962	-0.189395	0.0967082	M	14	11.4	Control
819	1.0896	-1.03554	-0.180225	1.5026	-0.130451	-0.262973	0.926987	0.660382	1.11324	-0.130451	1.0896	1.1106	-0.180225	-0.253524	-0.169801	-0.0550168	0.297148	-0.268601	-0.185736	0.367802	M	14	11.4	Control
820	1.26171	-1.09702	-0.633756	1.73879	-0.205634	-0.862904	1.08747	0.692208	1.26229	-0.205634	1.26171	1.25755	-0.633756	-0.242761	-0.647266	-0.602381	0.503285	-0.435907	-0.163838	0.652384	M	14	11.4	Control
821	0.139919	-0.0499578	-0.733273	0.0825357	-0.0482559	-0.925107	0.41502	-0.485123	0.277159	-0.0482559	0.139919	0.318274	-0.733273	0.193112	-0.653824	-0.71359	1.43025	-0.444911	0.127125	1.61037	M	14	11.4	Control
822	0.250364	0.110985	-0.421727	-0.0799194	0.137969	-0.424972	0.57882	-0.531692	0.120882	0.137969	0.250364	0.43028	-0.421727	-0.116154	-0.345657	-0.447783	0.813803	-0.342819	-0.0978561	0.896092	M	14	11.4	Control
823	0.654938	0.0900557	-0.633756	-0.211932	0.620603	-0.869744	1.03877	-0.518301	-0.0201574	0.620603	0.654938	0.880959	-0.633756	-0.214055	-0.692651	-0.669404	0.573882	-0.46369	-0.133025	0.731215	M	14	11.4	Control
824	0.654938	0.0900557	-0.633756	-0.211932	0.620603	-0.869744	1.03877	-0.518301	-0.0201574	0.620603	0.654938	0.880959	-0.633756	-0.214055	-0.692651	-0.669404	0.573882	-0.46369	-0.133025	0.731215	M	14	11.4	Control
825	0.701187	0.137208	-0.633756	-0.185949	0.71129	-0.830342	1.10234	-0.521667	-0.0535369	0.71129	0.701187	0.936263	-0.633756	-0.430323	-0.629265	-0.597312	-0.269275	-0.448106	-0.282915	-0.183922	M	14	11.4	Control
826	0.701187	0.137208	-0.633756	-0.185949	0.71129	-0.830342	1.10234	-0.521667	-0.0535369	0.71129	0.701187	0.936263	-0.633756	-0.430323	-0.629265	-0.597312	-0.269275	-0.448106	-0.282915	-0.183922	M	14	11.4	Control
827	0.0544886	-0.269722	-0.680266	-0.0414261	-0.0402774	-1.04577	0.154124	-0.395039	0.074182	-0.0402774	0.0544886	0.187261	-0.680266	0.135344	-0.732275	-0.71734	0.957997	-0.468818	0.0779686	1.07863	M	14	11.4	Control
828	0.0544886	-0.269722	-0.680266	-0.0414261	-0.0402774	-1.04577	0.154124	-0.395039	0.074182	-0.0402774	0.0544886	0.187261	-0.680266	0.135344	-0.732275	-0.71734	0.957997	-0.468818	0.0779686	1.07863	M	14	11.4	Control
829	0.043688	-0.256779	-0.633756	-0.12871	-0.158289	-1.0329	0.178601	-0.43912	0.232001	-0.158289	0.043688	0.190252	-0.633756	0.0135331	-0.684126	-0.699435	0.96732	-0.45631	-0.0017083	1.10895	M	14	11.4	Control
830	0.043688	-0.256779	-0.633756	-0.12871	-0.158289	-1.0329	0.178601	-0.43912	0.232001	-0.158289	0.043688	0.190252	-0.633756	0.0135331	-0.684126	-0.699435	0.96732	-0.45631	-0.0017083	1.10895	M	14	11.4	Control
831	-0.0930756	-0.206486	-0.636212	-0.252464	-0.130764	-1.01881	0.00912992	-0.374692	0.0585029	-0.130764	-0.0930756	0.0325002	-0.636212	-0.220659	-0.738817	-0.700907	0.456221	-0.473676	-0.156858	0.561718	M	14	11.4	Control
832	-0.0930756	-0.206486	-0.636212	-0.252464	-0.130764	-1.01881	0.00912992	-0.374692	0.0585029	-0.130764	-0.0930756	0.0325002	-0.636212	-0.220659	-0.738817	-0.700907	0.456221	-0.473676	-0.156858	0.561718	M	14	11.4	Control
833	-0.423924	-0.156842	-0.636212	-0.292927	-0.382717	-1.04238	-0.362117	-0.483697	0.0556641	-0.382717	-0.423924	-0.330295	-0.636212	-0.220589	-0.748052	-0.702333	0.431583	-0.474605	-0.156105	0.532258	M	14	11.4	Control
834	-0.423924	-0.156842	-0.636212	-0.292927	-0.382717	-1.04238	-0.362117	-0.483697	0.0556641	-0.382717	-0.423924	-0.330295	-0.636212	-0.220589	-0.748052	-0.702333	0.431583	-0.474605	-0.156105	0.532258	M	14	11.4	Control
835	-0.959618	0.514687	1.47298	-0.400754	-0.588217	1.37714	-0.920111	-0.671248	-0.510021	-0.588217	-0.959618	-0.955746	1.47298	-0.101865	1.86231	1.4649	1.19043	1.55199	-0.11822	1.22976	M	14	11.4	Control
836	-1.17222	0.915108	1.90774	-0.570864	-0.710929	4.73272	-1.18866	-0.722169	-0.769971	-0.710929	-1.17222	-1.2099	1.90774	0.269085	2.28029	1.91781	0.917378	2.11139	-0.064553	0.624319	M	14	11.4	Control
837	-1.10864	0.821212	0.5057	-0.678807	-0.678002	0.537214	-1.11685	-0.716244	-0.819566	-0.678002	-1.10864	-1.14388	0.5057	-0.189889	0.594883	0.432489	0.838278	0.167317	-0.129033	0.965967	M	14	11.4	Control
838	-1.02054	0.714265	2.68755	-0.505259	-0.566642	5.15551	-1.00407	-0.684828	-0.644019	-0.566642	-1.02054	-1.05699	2.68755	-0.309735	2.99439	2.55874	0.873946	3.15651	-0.259337	0.847709	M	14	11.4	Control
839	-1.0936	0.683671	2.52029	-0.456838	-0.701701	2.59665	-1.07464	-0.682283	-0.539288	-0.701701	-1.0936	-1.10424	2.52029	-0.296261	2.90085	2.52882	0.850323	2.98139	-0.268427	0.720594	M	14	11.4	Control
840	-1.18778	0.774856	0.904483	-0.258401	-0.771196	2.23586	-1.16841	-0.634003	-0.567554	-0.771196	-1.18778	-1.18207	0.904483	0.579595	0.938401	0.755873	1.63936	0.494422	0.131306	1.36015	M	14	11.4	Control
841	-1.18022	0.840598	0.297712	-0.244131	-0.86439	1.69781	-1.14829	-0.677129	-0.253226	-0.86439	-1.18022	-1.19163	0.297712	9.33087	0.225437	0.159724	5.38088	0.0596157	5.66307	5.37632	M	14	11.4	Control
842	-1.22847	0.844936	1.30125	-0.298307	-0.907591	0.396935	-1.20685	-0.672193	-0.298825	-0.907591	-1.22847	-1.26397	1.30125	0.0121322	1.11565	1.07415	0.744965	0.544038	-0.163349	0.534307	M	14	11.4	Control
843	-1.33203	1.06102	0.253658	-0.60728	-1.05648	0.351813	-1.34146	-0.721439	-0.368011	-1.05648	-1.33203	-1.36537	0.253658	0.430552	0.173349	0.158275	1.03179	-0.117684	0.218361	1.09883	M	14	11.4	Control
844	-1.41131	1.37924	1.01382	-0.854911	-1.10817	4.74124	-1.45143	-0.754234	-0.653277	-1.10817	-1.41131	-1.46224	1.01382	7.96749	1.41575	0.940568	5.80462	1.89902	3.08082	4.34198	M	14	11.4	Control
845	1.74798	-0.00445177	-0.633756	-0.566783	1.77516	-0.713652	2.16835	-0.555359	-0.244747	1.77516	1.74798	2.0547	-0.633756	0.220991	-0.746956	-0.819635	1.02286	-0.467593	0.145648	1.1743	M	9	11.2	Control
846	1.74798	-0.00445177	-0.633756	-0.566783	1.77516	-0.713652	2.16835	-0.555359	-0.244747	1.77516	1.74798	2.0547	-0.633756	0.220991	-0.746956	-0.819635	1.02286	-0.467593	0.145648	1.1743	M	9	11.2	Control
847	0.863133	0.167695	-0.675354	-0.566206	1.01755	-0.634314	1.19852	-0.599987	-0.284848	1.01755	0.863133	1.0548	-0.675354	0.0388687	-0.734968	-0.725655	0.174868	-0.457801	0.016306	0.232337	M	9	11.2	Control
848	0.863133	0.167695	-0.675354	-0.566206	1.01755	-0.634314	1.19852	-0.599987	-0.284848	1.01755	0.863133	1.0548	-0.675354	0.0388687	-0.734968	-0.725655	0.174868	-0.457801	0.016306	0.232337	M	9	11.2	Control
849	1.29696	0.29732	-0.633756	-0.613717	1.90858	-0.837264	1.70583	-0.616908	-0.56444	1.90858	1.29696	1.54824	-0.633756	0.148084	-0.729042	-0.787587	0.988397	-0.465688	0.088577	1.12923	M	9	11.2	Control
850	1.29696	0.29732	-0.633756	-0.613717	1.90858	-0.837264	1.70583	-0.616908	-0.56444	1.90858	1.29696	1.54824	-0.633756	0.148084	-0.729042	-0.787587	0.988397	-0.465688	0.088577	1.12923	M	9	11.2	Control
851	2.12158	-0.0438624	-0.840874	-0.397463	1.84125	-0.928913	2.63674	-0.530155	-0.0670225	1.84125	2.12158	2.46001	-0.840874	0.0449694	-0.765875	-0.780968	0.977052	-0.469686	0.0162897	1.11085	M	9	11.2	Control
852	2.12158	-0.0438624	-0.840874	-0.397463	1.84125	-0.928913	2.63674	-0.530155	-0.0670225	1.84125	2.12158	2.46001	-0.840874	0.0449694	-0.765875	-0.780968	0.977052	-0.469686	0.0162897	1.11085	M	9	11.2	Control
853	1.20271	0.0324588	-0.5237	-0.471427	1.04824	-0.910893	1.61483	-0.559418	-0.00783198	1.04824	1.20271	1.4692	-0.5237	-0.370306	-0.691292	-0.702545	0.343751	-0.462948	-0.254608	0.46243	M	9	11.2	Control
854	1.20271	0.0324588	-0.5237	-0.471427	1.04824	-0.910893	1.61483	-0.559418	-0.00783198	1.04824	1.20271	1.4692	-0.5237	-0.370306	-0.691292	-0.702545	0.343751	-0.462948	-0.254608	0.46243	M	9	11.2	Control
855	2.38519	0.4474	-0.470692	-0.62731	3.15891	-0.00273152	3.06524	-0.647603	-0.580777	3.15891	2.38519	2.69391	-0.470692	-0.279282	-0.244083	-0.329737	-0.218882	-0.313878	-0.196122	-0.297003	M	9	11.2	Control
856	2.38519	0.4474	-0.470692	-0.62731	3.15891	-0.00273152	3.06524	-0.647603	-0.580777	3.15891	2.38519	2.69391	-0.470692	-0.279282	-0.244083	-0.329737	-0.218882	-0.313878	-0.196122	-0.297003	M	9	11.2	Control
857	1.6176	0.0958931	-0.839288	-0.417258	1.59247	-0.703996	2.12457	-0.569277	-0.159325	1.59247	1.6176	1.91839	-0.839288	-0.218139	-0.804724	-0.787074	0.10638	-0.487114	-0.14831	0.186169	M	9	11.2	Control
858	1.6176	0.0958931	-0.839288	-0.417258	1.59247	-0.703996	2.12457	-0.569277	-0.159325	1.59247	1.6176	1.91839	-0.839288	-0.218139	-0.804724	-0.787074	0.10638	-0.487114	-0.14831	0.186169	M	9	11.2	Control
859	2.93633	0.303582	-0.190049	-0.577006	3.40188	0.103545	3.66784	-0.633986	-0.441607	3.40188	2.93633	3.27624	-0.190049	-0.136023	-0.250842	-0.429795	0.267416	-0.293239	-0.107066	0.197422	M	9	11.2	Control
860	2.93633	0.303582	-0.190049	-0.577006	3.40188	0.103545	3.66784	-0.633986	-0.441607	3.40188	2.93633	3.27624	-0.190049	-0.136023	-0.250842	-0.429795	0.267416	-0.293239	-0.107066	0.197422	M	9	11.2	Control
861	2.82979	0.308946	0.00898484	-0.614569	3.25412	-0.0695078	3.57091	-0.62769	-0.423291	3.25412	2.82979	3.20437	0.00898484	-0.285475	-0.15084	-0.118385	0.0788178	-0.268993	-0.225696	-0.0106637	M	9	11.2	Control
862	2.82979	0.308946	0.00898484	-0.614569	3.25412	-0.0695078	3.57091	-0.62769	-0.423291	3.25412	2.82979	3.20437	0.00898484	-0.285475	-0.15084	-0.118385	0.0788178	-0.268993	-0.225696	-0.0106637	M	9	11.2	Control
863	2.70301	0.141599	-0.601113	-0.53862	2.88204	-0.0712834	3.3683	-0.589648	-0.318237	2.88204	2.70301	3.10477	-0.601113	-0.0562418	-0.361316	-0.41051	0.166742	-0.359059	-0.0605274	0.111817	M	9	11.2	Control
864	2.70301	0.141599	-0.601113	-0.53862	2.88204	-0.0712834	3.3683	-0.589648	-0.318237	2.88204	2.70301	3.10477	-0.601113	-0.0562418	-0.361316	-0.41051	0.166742	-0.359059	-0.0605274	0.111817	M	9	11.2	Control
865	0.984657	-0.943176	0.717013	0.482031	0.269528	0.891297	0.76892	0.962906	0.589996	0.269528	0.984657	0.511184	0.717013	-0.370794	0.767001	0.822467	-0.353594	0.327674	-0.264972	-0.41909	M	9	11.2	Control
866	0.214305	-0.90653	0.808292	1.45321	-0.527641	1.05619	0.134265	0.407848	1.04461	-0.527641	0.214305	0.126694	0.808292	-0.372199	1.07287	1.02493	-0.759518	0.580781	-0.250255	-0.868508	M	9	11.2	Control
867	0.1378	-0.946007	0.697366	1.26893	-0.601926	0.88822	0.0310372	0.452963	1.06497	-0.601926	0.1378	0.170567	0.697366	-0.453965	1.07666	1.26994	-0.594683	0.461847	-0.285555	-0.679619	M	9	11.2	Control
868	0.209698	-0.901388	0.941323	0.956306	-0.501632	3.26165	0.110888	0.392582	0.941108	-0.501632	0.209698	0.249262	0.941323	-0.367349	1.33279	1.22043	-0.554886	0.927503	-0.240296	-0.698499	M	9	11.2	Control
869	0.25401	-0.954789	0.492704	0.847067	-0.483308	0.630184	0.111257	0.663686	0.8888	-0.483308	0.25401	0.281261	0.492704	-0.271713	0.684495	0.60284	-0.47491	0.324789	-0.18672	-0.548647	M	9	11.2	Control
870	0.262907	-0.854664	0.253658	0.987134	-0.448619	0.730462	0.200329	0.243792	0.958517	-0.448619	0.262907	0.323375	0.253658	-0.37884	0.738573	0.630311	-0.500664	0.28971	-0.262792	-0.557704	M	9	11.2	Control
871	0.0519944	0.521255	1.56283	-0.396358	0.89765	-0.457679	0.22569	-0.664388	-0.771382	0.89765	0.0519944	0.0344395	1.56283	-0.0459559	2.29498	1.93528	1.18074	2.14725	-0.180472	0.939732	M	9	11.2	Control
872	0.0767271	0.549796	1.61338	-0.549271	0.955004	-0.249707	0.233555	-0.654723	-0.829475	0.955004	0.0767271	0.069218	1.61338	-0.00421438	2.27351	1.93496	1.20176	2.1416	-0.164355	0.933507	M	9	11.2	Control
873	0.00288017	0.438134	1.69939	-0.330126	0.605675	-0.320874	0.206545	-0.640329	-0.534888	0.605675	0.00288017	-0.0270515	1.69939	0.11465	2.23476	1.82408	1.42335	2.16998	-0.102814	1.18258	M	9	11.2	Control
874	-0.0321389	0.490676	1.50158	-0.306859	0.703244	-0.621511	0.149519	-0.659322	-0.66239	0.703244	-0.0321389	0.0406304	1.50158	0.0986733	1.71969	1.44613	1.39306	1.37477	-0.0447911	1.33931	M	9	11.2	Control
875	0.196916	0.500716	1.65411	-0.513914	1.02911	-0.257881	0.37644	-0.632788	-0.768385	1.02911	0.196916	0.256198	1.65411	0.231633	2.06682	1.46495	1.6852	1.98072	-0.011086	1.5357	M	9	11.2	Control
876	0.0525309	1.04848	2.53257	-0.785467	1.03817	0.215619	0.201481	-0.727375	-1.11134	1.03817	0.0525309	0.0105319	2.53257	-0.31901	2.68746	2.51795	0.783227	2.4896	-0.299136	0.692731	M	9	11.2	Control
877	0.0660144	0.813607	2.75442	-0.731775	1.10943	-0.47037	0.203455	-0.702312	-1.10985	1.10943	0.0660144	0.0372383	2.75442	-0.339468	2.92567	2.78781	0.797029	2.85548	-0.312809	0.686134	M	9	11.2	Control
878	-0.102551	1.1499	2.6614	-0.881051	0.789407	1.59089	0.0198309	-0.733945	-1.22337	0.789407	-0.102551	-0.165561	2.6614	-0.343893	2.57162	2.44068	0.706518	2.26849	-0.282979	0.667089	M	9	11.2	Control
879	-0.0843588	0.882605	0.743875	-0.641037	0.652782	-0.748559	0.0777837	-0.718989	-0.823136	0.652782	-0.0843588	-0.0988771	0.743875	-0.234814	0.772037	0.694994	0.904197	0.268618	-0.182023	1.02117	M	9	11.2	Control
880	0.0628303	1.09307	3.02366	-0.758543	1.09322	4.11238	0.228182	-0.721421	-1.13352	1.09322	0.0628303	-0.0104968	3.02366	-0.310259	3.07076	3.04212	0.655467	3.01869	-0.307276	0.461269	M	9	11.2	Control
881	-1.20054	0.0237621	-0.8091	-0.292021	-1.12635	-0.90217	-1.20205	-0.56509	0.173568	-1.12635	-1.20054	-1.19651	-0.8091	-0.374305	-0.866836	-0.852823	-0.645972	-0.497967	-0.243637	-0.582139	F	14	11.5	Control
882	-1.20054	0.0237621	-0.8091	-0.292021	-1.12635	-0.90217	-1.20205	-0.56509	0.173568	-1.12635	-1.20054	-1.19651	-0.8091	-0.374305	-0.866836	-0.852823	-0.645972	-0.497967	-0.243637	-0.582139	F	14	11.5	Control
883	-1.25102	0.135714	-0.8091	-0.0631582	-1.15234	-0.827887	-1.24888	-0.582857	0.224609	-1.15234	-1.25102	-1.24301	-0.8091	-0.463039	-0.852701	-0.797696	-0.645148	-0.49754	-0.296477	-0.573116	F	14	11.5	Control
884	-1.25102	0.135714	-0.8091	-0.0631582	-1.15234	-0.827887	-1.24888	-0.582857	0.224609	-1.15234	-1.25102	-1.24301	-0.8091	-0.463039	-0.852701	-0.797696	-0.645148	-0.49754	-0.296477	-0.573116	F	14	11.5	Control
885	-1.30997	-0.0192645	-0.705542	-0.0892634	-1.2293	-1.09245	-1.32906	-0.568251	0.317313	-1.2293	-1.30997	-1.31559	-0.705542	-0.338412	-0.911877	-0.899941	-0.372814	-0.502617	-0.219879	-0.294594	F	14	11.5	Control
886	-1.30997	-0.0192645	-0.705542	-0.0892634	-1.2293	-1.09245	-1.32906	-0.568251	0.317313	-1.2293	-1.30997	-1.31559	-0.705542	-0.338412	-0.911877	-0.899941	-0.372814	-0.502617	-0.219879	-0.294594	F	14	11.5	Control
887	-1.24152	-0.154287	-0.726775	0.0631666	-1.20963	-1.10888	-1.25327	-0.516171	0.489692	-1.20963	-1.24152	-1.24112	-0.726775	-0.397815	-0.895216	-0.884593	-0.607615	-0.500876	-0.262744	-0.515587	F	14	11.5	Control
888	-1.24152	-0.154287	-0.726775	0.0631666	-1.20963	-1.10888	-1.25327	-0.516171	0.489692	-1.20963	-1.24152	-1.24112	-0.726775	-0.397815	-0.895216	-0.884593	-0.607615	-0.500876	-0.262744	-0.515587	F	14	11.5	Control
889	-1.29337	0.168357	-0.730817	-0.360729	-1.18362	-1.10517	-1.3054	-0.61752	0.0918311	-1.18362	-1.29337	-1.29946	-0.730817	-0.432371	-0.883759	-0.867282	-0.677115	-0.500003	-0.280272	-0.604692	F	14	11.5	Control
890	-1.29337	0.168357	-0.730817	-0.360729	-1.18362	-1.10517	-1.3054	-0.61752	0.0918311	-1.18362	-1.29337	-1.29946	-0.730817	-0.432371	-0.883759	-0.867282	-0.677115	-0.500003	-0.280272	-0.604692	F	14	11.5	Control
891	-1.30825	1.20657	-0.486144	-1.00808	-0.93146	-0.86446	-1.34285	-0.753175	-1.03798	-0.93146	-1.30825	-1.35098	-0.486144	-0.563827	-0.585675	-0.571333	-0.908518	-0.445372	-0.368531	-0.848285	F	14	11.5	Control
892	-1.30825	1.20657	-0.486144	-1.00808	-0.93146	-0.86446	-1.34285	-0.753175	-1.03798	-0.93146	-1.30825	-1.35098	-0.486144	-0.563827	-0.585675	-0.571333	-0.908518	-0.445372	-0.368531	-0.848285	F	14	11.5	Control
893	-1.42824	1.1072	-0.497554	-0.855718	-1.18153	-0.773094	-1.46174	-0.731113	-0.898937	-1.18153	-1.42824	-1.4662	-0.497554	-0.503486	-0.603857	-0.588164	-0.860148	-0.448999	-0.326593	-0.790542	F	14	11.5	Control
894	-1.42824	1.1072	-0.497554	-0.855718	-1.18153	-0.773094	-1.46174	-0.731113	-0.898937	-1.18153	-1.42824	-1.4662	-0.497554	-0.503486	-0.603857	-0.588164	-0.860148	-0.448999	-0.326593	-0.790542	F	14	11.5	Control
895	-1.44674	1.12262	-0.480797	-0.813042	-1.20151	-0.69804	-1.48879	-0.742049	-0.900092	-1.20151	-1.44674	-1.49287	-0.480797	-0.466819	-0.573006	-0.559537	-1.16171	-0.440907	-0.28908	-1.12488	F	14	11.5	Control
896	-1.44674	1.12262	-0.480797	-0.813042	-1.20151	-0.69804	-1.48879	-0.742049	-0.900092	-1.20151	-1.44674	-1.49287	-0.480797	-0.466819	-0.573006	-0.559537	-1.16171	-0.440907	-0.28908	-1.12488	F	14	11.5	Control
897	-1.31085	-1.15442	-0.356439	2.27414	-1.45487	-0.886652	-1.40997	1.12581	2.01543	-1.45487	-1.31085	-1.35481	-0.356439	-0.442666	-0.46703	-0.325471	-0.876044	-0.393599	-0.297183	-0.838895	F	14	11.5	Control
898	-1.3602	-1.0299	-0.551431	2.14834	-1.45652	-0.579448	-1.44753	0.307073	1.86408	-1.45652	-1.3602	-1.39449	-0.551431	-0.263543	-0.520677	-0.49488	-0.515769	-0.376515	-0.178305	-0.48363	F	14	11.5	Control
899	-1.39483	-0.757675	-0.577002	1.2999	-1.41975	-0.44649	-1.46754	0.0491053	1.31248	-1.41975	-1.39483	-1.41335	-0.577002	-0.215947	-0.348653	-0.409019	-1.05552	-0.314429	-0.144638	-1.10944	F	14	11.5	Control
900	-1.38532	-0.947686	-0.726775	1.99579	-1.44575	-0.729773	-1.47343	0.44389	1.66626	-1.44575	-1.38532	-1.41691	-0.726775	-0.0027984	-0.810505	-0.74742	-0.345463	-0.475907	0.0094762	-0.296909	F	14	11.5	Control
901	-1.38532	-0.947686	-0.726775	1.99579	-1.44575	-0.729773	-1.47343	0.44389	1.66626	-1.44575	-1.38532	-1.41691	-0.726775	-0.0027984	-0.810505	-0.74742	-0.345463	-0.475907	0.0094762	-0.296909	F	14	11.5	Control
902	-1.42024	-0.904901	-1.06764	1.70207	-1.44476	-0.101857	-1.50749	0.290104	1.61509	-1.44476	-1.42024	-1.44961	-1.06764	-0.224329	-0.443693	-0.471398	-0.843159	-0.331093	-0.114151	-0.891032	F	14	11.5	Control
903	-1.42024	-0.904901	-1.06764	1.70207	-1.44476	-0.101857	-1.50749	0.290104	1.61509	-1.44476	-1.42024	-1.44961	-1.06764	-0.224329	-0.443693	-0.471398	-0.843159	-0.331093	-0.114151	-0.891032	F	14	11.5	Control
904	-1.26316	-0.886572	-0.411903	3.95968	-1.37446	-0.699756	-1.31425	0.251746	2.07026	-1.37446	-1.26316	-1.28316	-0.411903	-0.295294	-0.300325	-0.27605	-0.39178	-0.337884	-0.193477	-0.325089	F	14	11.5	Control
905	-1.26316	-0.886572	-0.411903	3.95968	-1.37446	-0.699756	-1.31425	0.251746	2.07026	-1.37446	-1.26316	-1.28316	-0.411903	-0.295294	-0.300325	-0.27605	-0.39178	-0.337884	-0.193477	-0.325089	F	14	11.5	Control
906	-1.26125	-0.94817	-0.190049	4.87478	-1.36297	-0.579732	-1.32915	0.590068	2.05133	-1.36297	-1.26125	-1.28483	-0.190049	-0.482038	-0.0370769	-0.000674294	-0.565474	-0.251596	-0.324264	-0.516921	F	14	11.5	Control
907	-1.26125	-0.94817	-0.190049	4.87478	-1.36297	-0.579732	-1.32915	0.590068	2.05133	-1.36297	-1.26125	-1.28483	-0.190049	-0.482038	-0.0370769	-0.000674294	-0.565474	-0.251596	-0.324264	-0.516921	F	14	11.5	Control
908	-1.35751	-0.523797	-0.190049	1.51951	-1.3825	-0.234624	-1.39418	-0.242266	1.4715	-1.3825	-1.35751	-1.36023	-0.190049	-0.488841	-0.0637372	0.0386256	-1.0995	-0.279189	-0.301774	-1.12924	F	14	11.5	Control
909	-1.35751	-0.523797	-0.190049	1.51951	-1.3825	-0.234624	-1.39418	-0.242266	1.4715	-1.3825	-1.35751	-1.36023	-0.190049	-0.488841	-0.0637372	0.0386256	-1.0995	-0.279189	-0.301774	-1.12924	F	14	11.5	Control
910	-1.33174	-0.743173	-0.190049	2.56455	-1.38394	-0.637501	-1.38762	0.0639336	1.55898	-1.38394	-1.33174	-1.34755	-0.190049	-0.407997	-0.0801413	-0.0752517	-0.655145	-0.272666	-0.266436	-0.645634	F	14	11.5	Control
911	-1.33174	-0.743173	-0.190049	2.56455	-1.38394	-0.637501	-1.38762	0.0639336	1.55898	-1.38394	-1.33174	-1.34755	-0.190049	-0.407997	-0.0801413	-0.0752517	-0.655145	-0.272666	-0.266436	-0.645634	F	14	11.5	Control
912	-1.25756	0.325135	-0.633756	-0.313632	-1.0966	-1.02705	-1.27105	-0.660676	-0.179165	-1.0966	-1.25756	-1.27889	-0.633756	0.216543	-0.705067	-0.702328	0.391677	-0.465192	0.100491	0.472216	F	14	11.5	Control
913	-1.25902	0.378607	-0.633756	-0.274703	-1.09075	-1.04296	-1.25977	-0.654731	-0.120995	-1.09075	-1.25902	-1.27083	-0.633756	-0.389374	-0.730467	-0.696579	0.0502239	-0.474089	-0.257673	0.166423	F	14	11.5	Control
914	-1.34466	0.447851	-0.448588	-0.105376	-1.18081	-0.3325	-1.36252	-0.664529	-0.111697	-1.18081	-1.34466	-1.37606	-0.448588	1.1858	-0.420175	-0.432483	1.40851	-0.37442	0.703329	1.41971	F	14	11.5	Control
915	-1.36843	0.349032	-0.406991	-0.254182	-1.16844	-0.457254	-1.39756	-0.634599	-0.348817	-1.16844	-1.36843	-1.39597	-0.406991	0.134038	-0.288308	-0.367026	0.563285	-0.333433	0.0356987	0.564649	F	14	11.5	Control
916	-1.322	0.65486	-0.14441	-0.100526	-1.13701	0.259284	-1.32937	-0.686081	-0.1183	-1.13701	-1.322	-1.353	-0.14441	0.279811	-0.180802	-0.223851	0.83881	-0.293052	0.13589	0.8583	F	14	11.5	Control
917	-1.45195	1.71613	0.812334	-1.06033	-1.14641	-0.1006	-1.52221	-0.78017	-1.33498	-1.14641	-1.45195	-1.52202	0.812334	-0.431479	0.650034	0.648407	0.0749183	0.152178	-0.306281	0.135608	F	14	11.5	Control
918	-1.3692	1.5172	1.04401	-0.829868	-1.05779	0.280467	-1.4255	-0.765688	-0.900416	-1.05779	-1.3692	-1.443	1.04401	-0.650582	0.761119	0.868132	-0.230119	0.166056	-0.435087	-0.156841	F	14	11.5	Control
919	-1.41995	1.67268	1.06033	-1.16783	-1.08929	1.28578	-1.49362	-0.780999	-1.47098	-1.08929	-1.41995	-1.49568	1.06033	-0.372429	0.892544	0.98275	-0.11359	0.29051	-0.187612	0.0279582	F	14	11.5	Control
920	-1.45125	1.64513	0.945365	-1.14865	-1.14709	0.79777	-1.52092	-0.778981	-1.48646	-1.14709	-1.45125	-1.52177	0.945365	-0.686675	0.737607	0.818406	-0.528286	0.162968	-0.447417	-0.481842	F	14	11.5	Control
921	-1.41038	1.78475	2.73319	-1.10282	-1.07461	1.59966	-1.48448	-0.783228	-1.33349	-1.07461	-1.41038	-1.48924	2.73319	-0.703504	2.45386	2.58135	-0.518648	1.85779	-0.4708	-0.563836	F	14	11.5	Control
922	-0.233116	-0.859125	-0.892296	-0.129207	-0.499058	-0.723157	-0.367953	0.143174	0.544451	-0.499058	-0.233116	-0.204546	-0.892296	0.459476	-0.991832	-0.944091	0.276013	-0.507929	0.335051	0.406666	F	15	11.4	Control
923	-0.21749	-0.886648	-0.85561	-0.0404746	-0.457042	-0.895036	-0.384379	0.135817	0.511288	-0.457042	-0.21749	-0.193408	-0.85561	0.483091	-0.972149	-0.933079	0.827692	-0.504347	0.3961	1.02197	F	15	11.4	Control
924	-0.254972	-0.887149	-0.772415	1.03586	-0.714439	-0.833852	-0.34093	0.33483	1.01935	-0.714439	-0.254972	-0.235341	-0.772415	-0.241677	-0.83419	-0.848726	0.638996	-0.490332	-0.153567	0.785995	F	15	11.4	Control
925	-0.198401	-0.965256	-0.942693	-0.0288764	-0.593179	-0.666328	-0.379899	0.516306	0.65788	-0.593179	-0.198401	-0.193532	-0.942693	0.0861996	-0.75986	-0.738223	0.139301	-0.463108	0.10775	0.256548	F	15	11.4	Control
926	0.460112	-0.934096	-0.411903	0.424839	-0.240101	-0.278127	0.312529	0.562923	0.798026	-0.240101	0.460112	0.492046	-0.411903	-0.299182	-0.43979	-0.321537	0.114863	-0.394111	-0.183427	0.230461	F	15	11.4	Control
927	0.563952	-0.922829	-0.628844	0.360439	-0.204262	0.243199	0.420775	0.594164	0.833106	-0.204262	0.563952	0.595811	-0.628844	-0.0125952	-0.557021	-0.495432	0.523717	-0.419547	0.0148369	0.593415	F	15	11.4	Control
928	0.220375	-0.851775	-0.404535	0.0609274	-0.28613	-0.456152	0.0879317	0.289826	0.644426	-0.28613	0.220375	0.00282401	-0.404535	-0.579238	-0.461615	-0.31784	-0.281529	-0.424313	-0.3876	-0.192914	F	15	11.4	Control
929	0.0519735	-0.876791	-0.8442	0.412849	-0.453008	-0.792102	-0.0674551	0.295491	0.749964	-0.453008	0.0519735	0.0956599	-0.8442	0.0484316	-0.807638	-0.802042	0.909563	-0.481723	0.0627349	1.06111	F	15	11.4	Control
930	0.115114	-0.861351	-0.633756	0.483277	-0.37232	-0.787403	0.00192858	0.389987	0.764105	-0.37232	0.115114	0.165462	-0.633756	-0.248242	-0.687667	-0.57958	0.41489	-0.468556	-0.163152	0.566199	F	15	11.4	Control
931	-0.233116	-0.859125	-0.892296	-0.129207	-0.499058	-0.723157	-0.367953	0.143174	0.544451	-0.499058	-0.233116	-0.204546	-0.892296	0.459476	-0.991832	-0.944091	0.276013	-0.507929	0.335051	0.406666	F	15	11.4	Control
932	-0.21749	-0.886648	-0.85561	-0.0404746	-0.457042	-0.895036	-0.384379	0.135817	0.511288	-0.457042	-0.21749	-0.193408	-0.85561	0.483091	-0.972149	-0.933079	0.827692	-0.504347	0.3961	1.02197	F	15	11.4	Control
933	-0.254972	-0.887149	-0.772415	1.03586	-0.714439	-0.833852	-0.34093	0.33483	1.01935	-0.714439	-0.254972	-0.235341	-0.772415	-0.241677	-0.83419	-0.848726	0.638996	-0.490332	-0.153567	0.785995	F	15	11.4	Control
934	-0.198401	-0.965256	-0.942693	-0.0288764	-0.593179	-0.666328	-0.379899	0.516306	0.65788	-0.593179	-0.198401	-0.193532	-0.942693	0.0861996	-0.75986	-0.738223	0.139301	-0.463108	0.10775	0.256548	F	15	11.4	Control
935	0.460112	-0.934096	-0.411903	0.424839	-0.240101	-0.278127	0.312529	0.562923	0.798026	-0.240101	0.460112	0.492046	-0.411903	-0.299182	-0.43979	-0.321537	0.114863	-0.394111	-0.183427	0.230461	F	15	11.4	Control
936	0.563952	-0.922829	-0.628844	0.360439	-0.204262	0.243199	0.420775	0.594164	0.833106	-0.204262	0.563952	0.595811	-0.628844	-0.0125952	-0.557021	-0.495432	0.523717	-0.419547	0.0148369	0.593415	F	15	11.4	Control
937	0.220375	-0.851775	-0.404535	0.0609274	-0.28613	-0.456152	0.0879317	0.289826	0.644426	-0.28613	0.220375	0.00282401	-0.404535	-0.579238	-0.461615	-0.31784	-0.281529	-0.424313	-0.3876	-0.192914	F	15	11.4	Control
938	0.0519735	-0.876791	-0.8442	0.412849	-0.453008	-0.792102	-0.0674551	0.295491	0.749964	-0.453008	0.0519735	0.0956599	-0.8442	0.0484316	-0.807638	-0.802042	0.909563	-0.481723	0.0627349	1.06111	F	15	11.4	Control
939	0.115114	-0.861351	-0.633756	0.483277	-0.37232	-0.787403	0.00192858	0.389987	0.764105	-0.37232	0.115114	0.165462	-0.633756	-0.248242	-0.687667	-0.57958	0.41489	-0.468556	-0.163152	0.566199	F	15	11.4	Control
940	1.04611	-1.16399	-0.85561	0.9168	-0.161996	-1.05242	0.747367	1.06393	1.14811	-0.161996	1.04611	1.01017	-0.85561	0.0323744	-0.959358	-0.889753	0.508805	-0.508481	0.029246	0.690948	F	12	9.8	Anemia
941	1.14707	-1.15744	-0.633756	0.589279	0.0697116	-0.687104	0.79016	0.95541	0.947222	0.0697116	1.14707	1.11959	-0.633756	-0.410806	-0.708993	-0.607177	-0.360708	-0.470428	-0.266666	-0.26779	F	12	9.8	Anemia
942	1.19585	-1.17908	-0.633756	0.715545	0.00273419	-0.634425	0.824372	1.16359	1.02397	0.00273419	1.19585	1.1415	-0.633756	-0.368653	-0.768274	-0.665047	-1.11925	-0.487262	-0.226233	-1.07314	F	12	9.8	Anemia
943	1.28138	-1.12418	-0.853154	0.798843	0.00100418	-0.952399	0.981662	0.976629	1.05846	0.00100418	1.28138	1.25762	-0.853154	-0.221439	-0.843295	-0.823113	0.262398	-0.487232	-0.142412	0.402016	F	12	9.8	Anemia
944	1.24845	-1.11839	-0.633756	0.717089	0.0151708	-0.464081	0.936652	1.02761	1.00534	0.0151708	1.24845	1.22077	-0.633756	-0.171079	-0.663793	-0.594993	-0.28496	-0.453757	-0.0984613	-0.186882	F	12	9.8	Anemia
945	-0.533093	-0.906308	0.0318046	1.19431	-0.998172	-0.099047	-0.592988	0.160077	1.30268	-0.998172	-0.533093	-0.516027	0.0318046	-0.6103	0.146092	0.339708	-0.786921	-0.215126	-0.411416	-0.7594	F	12	9.8	Anemia
946	-0.487864	-0.84467	0.253658	1.5644	-0.980293	-0.207065	-0.528809	0.177237	1.23482	-0.980293	-0.487864	-0.448556	0.253658	-0.475435	0.455623	0.449073	-1.00445	-0.0322934	-0.311664	-1.02261	F	12	9.8	Anemia
947	-0.665418	-0.775906	0.0318046	1.0907	-1.00437	0.190237	-0.705504	0.0851373	1.10861	-1.00437	-0.665418	-0.625021	0.0318046	-0.292825	0.180909	0.263357	-0.684057	-0.163663	-0.199047	-0.703297	F	12	9.8	Anemia
948	-0.634541	-0.836485	0.0318046	1.40392	-1.07177	-0.128839	-0.662247	0.20524	1.37036	-1.07177	-0.634541	-0.72442	0.0318046	-0.422366	0.127627	0.240583	-1.111	-0.185806	-0.275028	-1.14494	F	12	9.8	Anemia
949	-0.60048	-0.830844	-0.190049	2.54223	-1.03878	-0.116476	-0.619788	0.292028	1.45787	-1.03878	-0.60048	-0.57118	-0.190049	-0.372117	0.0820984	0.147551	-0.824114	-0.185375	-0.241469	-0.843259	F	12	9.8	Anemia
950	1.04611	-1.16399	-0.85561	0.9168	-0.161996	-1.05242	0.747367	1.06393	1.14811	-0.161996	1.04611	1.01017	-0.85561	0.0323744	-0.959358	-0.889753	0.508805	-0.508481	0.029246	0.690948	F	12	9.8	Anemia
951	1.14707	-1.15744	-0.633756	0.589279	0.0697116	-0.687104	0.79016	0.95541	0.947222	0.0697116	1.14707	1.11959	-0.633756	-0.410806	-0.708993	-0.607177	-0.360708	-0.470428	-0.266666	-0.26779	F	12	9.8	Anemia
952	1.19585	-1.17908	-0.633756	0.715545	0.00273419	-0.634425	0.824372	1.16359	1.02397	0.00273419	1.19585	1.1415	-0.633756	-0.368653	-0.768274	-0.665047	-1.11925	-0.487262	-0.226233	-1.07314	F	12	9.8	Anemia
953	1.28138	-1.12418	-0.853154	0.798843	0.00100418	-0.952399	0.981662	0.976629	1.05846	0.00100418	1.28138	1.25762	-0.853154	-0.221439	-0.843295	-0.823113	0.262398	-0.487232	-0.142412	0.402016	F	12	9.8	Anemia
954	1.24845	-1.11839	-0.633756	0.717089	0.0151708	-0.464081	0.936652	1.02761	1.00534	0.0151708	1.24845	1.22077	-0.633756	-0.171079	-0.663793	-0.594993	-0.28496	-0.453757	-0.0984613	-0.186882	F	12	9.8	Anemia
955	-0.533093	-0.906308	0.0318046	1.19431	-0.998172	-0.099047	-0.592988	0.160077	1.30268	-0.998172	-0.533093	-0.516027	0.0318046	-0.6103	0.146092	0.339708	-0.786921	-0.215126	-0.411416	-0.7594	F	12	9.8	Anemia
956	-0.487864	-0.84467	0.253658	1.5644	-0.980293	-0.207065	-0.528809	0.177237	1.23482	-0.980293	-0.487864	-0.448556	0.253658	-0.475435	0.455623	0.449073	-1.00445	-0.0322934	-0.311664	-1.02261	F	12	9.8	Anemia
957	-0.665418	-0.775906	0.0318046	1.0907	-1.00437	0.190237	-0.705504	0.0851373	1.10861	-1.00437	-0.665418	-0.625021	0.0318046	-0.292825	0.180909	0.263357	-0.684057	-0.163663	-0.199047	-0.703297	F	12	9.8	Anemia
958	-0.634541	-0.836485	0.0318046	1.40392	-1.07177	-0.128839	-0.662247	0.20524	1.37036	-1.07177	-0.634541	-0.72442	0.0318046	-0.422366	0.127627	0.240583	-1.111	-0.185806	-0.275028	-1.14494	F	12	9.8	Anemia
959	-0.60048	-0.830844	-0.190049	2.54223	-1.03878	-0.116476	-0.619788	0.292028	1.45787	-1.03878	-0.60048	-0.57118	-0.190049	-0.372117	0.0820984	0.147551	-0.824114	-0.185375	-0.241469	-0.843259	F	12	9.8	Anemia
960	1.10609	-1.16948	0.324573	0.542291	0.0147381	-0.0207836	0.75018	0.996489	0.952731	0.0147381	1.10609	1.06682	0.324573	-0.417447	0.0698426	0.251563	-0.382482	-0.113821	-0.291556	-0.362688	F	13	11.3	Control
961	0.826705	-1.03733	0.101134	0.24	-0.064811	-0.0525366	0.562988	0.648592	0.747172	-0.064811	0.826705	0.83884	0.101134	-0.395829	0.0746409	0.144627	-0.0529074	-0.0930542	-0.273173	-0.0348193	F	13	11.3	Control
962	0.714881	-0.936608	0.28139	0.472171	0.0246143	0.485353	0.52595	0.367878	0.665888	0.0246143	0.714881	0.759712	0.28139	-0.338888	0.122842	0.169803	-0.172413	-0.0636291	-0.229763	-0.181426	F	13	11.3	Control
963	0.784191	-1.00074	0.101134	0.384764	-0.0963904	0.022922	0.575709	0.598603	0.816965	-0.0963904	0.784191	0.807233	0.101134	-0.387532	-0.0549445	0.0512984	-0.111645	-0.175468	-0.273346	-0.0843007	F	13	11.3	Control
964	0.961581	-1.05913	0.00985487	0.582349	-0.0523385	-0.066154	0.703957	0.711833	0.873291	-0.0523385	0.961581	0.963567	0.00985487	-0.374788	-0.10469	-0.0180764	-0.527861	-0.212265	-0.252721	-0.51533	F	13	11.3	Control
965	0.091827	-0.803697	1.54247	0.564089	-0.605631	0.167432	0.059336	0.0952874	0.882866	-0.605631	0.091827	0.146951	1.54247	-0.343559	0.469905	0.515328	0.0667465	0.12948	-0.255137	0.0890114	F	13	11.3	Control
966	0.0575161	-0.715411	1.07174	0.60849	-0.57553	-0.056028	0.0772081	-0.0720864	0.895686	-0.57553	0.0575161	0.137905	1.07174	-0.350815	0.229644	0.276293	-0.0451047	-0.0381846	-0.250631	-0.0317423	F	13	11.3	Control
967	-0.038163	-0.743913	1.07174	0.857074	-0.656077	0.0350303	-0.0396542	0.129511	0.881043	-0.656077	-0.038163	0.0285809	1.07174	-0.293261	0.182213	0.187691	-0.125387	-0.0562135	-0.206747	-0.140235	F	13	11.3	Control
968	-0.107187	-0.674138	0.208019	0.253895	-0.588994	-0.249803	-0.109825	-0.114348	0.697725	-0.588994	-0.107187	-0.0209883	0.208019	-0.0978669	-0.321163	-0.355601	0.324726	-0.32641	-0.080051	0.387365	F	13	11.3	Control
969	0.0270462	-0.857906	1.34819	1.1624	-0.636	0.338973	-0.0292148	0.346901	0.96072	-0.636	0.0270462	0.0673088	1.34819	-0.153556	0.323785	0.391773	0.0391226	0.0747553	-0.133344	-0.00661501	F	13	11.3	Control
970	1.10609	-1.16948	0.324573	0.542291	0.0147381	-0.0207836	0.75018	0.996489	0.952731	0.0147381	1.10609	1.06682	0.324573	-0.417447	0.0698426	0.251563	-0.382482	-0.113821	-0.291556	-0.362688	F	13	11.3	Control
971	0.826705	-1.03733	0.101134	0.24	-0.064811	-0.0525366	0.562988	0.648592	0.747172	-0.064811	0.826705	0.83884	0.101134	-0.395829	0.0746409	0.144627	-0.0529074	-0.0930542	-0.273173	-0.0348193	F	13	11.3	Control
972	0.714881	-0.936608	0.28139	0.472171	0.0246143	0.485353	0.52595	0.367878	0.665888	0.0246143	0.714881	0.759712	0.28139	-0.338888	0.122842	0.169803	-0.172413	-0.0636291	-0.229763	-0.181426	F	13	11.3	Control
973	0.784191	-1.00074	0.101134	0.384764	-0.0963904	0.022922	0.575709	0.598603	0.816965	-0.0963904	0.784191	0.807233	0.101134	-0.387532	-0.0549445	0.0512984	-0.111645	-0.175468	-0.273346	-0.0843007	F	13	11.3	Control
974	0.961581	-1.05913	0.00985487	0.582349	-0.0523385	-0.066154	0.703957	0.711833	0.873291	-0.0523385	0.961581	0.963567	0.00985487	-0.374788	-0.10469	-0.0180764	-0.527861	-0.212265	-0.252721	-0.51533	F	13	11.3	Control
975	0.091827	-0.803697	1.54247	0.564089	-0.605631	0.167432	0.059336	0.0952874	0.882866	-0.605631	0.091827	0.146951	1.54247	-0.343559	0.469905	0.515328	0.0667465	0.12948	-0.255137	0.0890114	F	13	11.3	Control
976	0.0575161	-0.715411	1.07174	0.60849	-0.57553	-0.056028	0.0772081	-0.0720864	0.895686	-0.57553	0.0575161	0.137905	1.07174	-0.350815	0.229644	0.276293	-0.0451047	-0.0381846	-0.250631	-0.0317423	F	13	11.3	Control
977	-0.038163	-0.743913	1.07174	0.857074	-0.656077	0.0350303	-0.0396542	0.129511	0.881043	-0.656077	-0.038163	0.0285809	1.07174	-0.293261	0.182213	0.187691	-0.125387	-0.0562135	-0.206747	-0.140235	F	13	11.3	Control
978	-0.107187	-0.674138	0.208019	0.253895	-0.588994	-0.249803	-0.109825	-0.114348	0.697725	-0.588994	-0.107187	-0.0209883	0.208019	-0.0978669	-0.321163	-0.355601	0.324726	-0.32641	-0.080051	0.387365	F	13	11.3	Control
979	0.0270462	-0.857906	1.34819	1.1624	-0.636	0.338973	-0.0292148	0.346901	0.96072	-0.636	0.0270462	0.0673088	1.34819	-0.153556	0.323785	0.391773	0.0391226	0.0747553	-0.133344	-0.00661501	F	13	11.3	Control
980	0.233296	-0.743848	-0.434722	0.038735	-0.246173	-0.874533	0.153544	0.267052	0.560136	-0.246173	0.233296	-0.323686	-0.434722	-0.459596	-0.764046	-0.662217	-0.492485	-0.482652	-0.302524	-0.385411	F	6	10.5	Control
981	0.621027	-0.930385	-0.0513905	0.152964	-0.144946	-0.662687	0.432295	0.568178	0.660193	-0.144946	0.621027	0.656119	-0.0513905	-0.56962	-0.527042	-0.398228	-0.84019	-0.429061	-0.378779	-0.776316	F	6	10.5	Control
982	0.508832	-0.794185	-0.458412	-0.0254811	0.0371805	-0.801587	0.382538	0.302254	0.464434	0.0371805	0.508832	0.577718	-0.458412	-0.31561	-0.75247	-0.65863	-0.108789	-0.478726	-0.205799	0.0212912	F	6	10.5	Control
983	0.280539	-0.775882	-0.273244	0.168495	-0.189677	-0.68788	0.173499	0.169756	0.54905	-0.189677	0.280539	0.348802	-0.273244	-0.322973	-0.664216	-0.597252	-0.506736	-0.450751	-0.201158	-0.445479	F	6	10.5	Control
984	1.64483	-1.0791	-0.633756	0.244782	0.458792	-0.876836	1.3067	1.1853	0.896384	0.458792	1.64483	1.63119	-0.633756	-0.792524	-0.770881	-0.628999	-1.04184	-0.493338	-0.526435	-0.96083	F	6	10.5	Control
985	1.47438	-1.02898	-0.85561	0.3029	0.400554	-0.533524	1.16629	0.917993	0.771782	0.400554	1.47438	1.4934	-0.85561	0.175864	-0.88267	-0.824781	0.0259488	-0.493685	0.151939	0.10641	F	6	10.5	Control
986	1.48778	-1.06961	-0.633756	0.581081	0.331239	-0.86865	1.18436	1.0388	0.922324	0.331239	1.48778	1.48577	-0.633756	-0.612382	-0.764226	-0.617574	-0.762345	-0.492226	-0.397666	-0.676382	F	6	10.5	Control
987	1.39315	-1.07856	-0.633756	0.131505	0.241175	-0.992753	1.08268	1.13215	0.903995	0.241175	1.39315	1.38734	-0.633756	-0.702952	-0.797426	-0.67001	-1.05244	-0.494108	-0.46494	-0.965425	F	6	10.5	Control
988	1.22603	-1.11554	-0.85561	1.05219	-0.0738292	-1.01378	0.959351	1.1077	1.12343	-0.0738292	1.22603	1.19558	-0.85561	-0.462974	-0.891972	-0.796336	0.492098	-0.498077	-0.308865	0.659559	F	6	10.5	Control
989	1.37067	-1.15755	-0.610937	0.892798	0.144894	-0.370258	1.0314	1.20213	1.06541	0.144894	1.37067	1.31795	-0.610937	-0.486981	-0.6258	-0.506788	-0.327514	-0.442831	-0.314202	-0.236133	F	6	10.5	Control
990	0.233296	-0.743848	-0.434722	0.038735	-0.246173	-0.874533	0.153544	0.267052	0.560136	-0.246173	0.233296	-0.323686	-0.434722	-0.459596	-0.764046	-0.662217	-0.492485	-0.482652	-0.302524	-0.385411	F	6	10.5	Control
991	0.621027	-0.930385	-0.0513905	0.152964	-0.144946	-0.662687	0.432295	0.568178	0.660193	-0.144946	0.621027	0.656119	-0.0513905	-0.56962	-0.527042	-0.398228	-0.84019	-0.429061	-0.378779	-0.776316	F	6	10.5	Control
992	0.508832	-0.794185	-0.458412	-0.0254811	0.0371805	-0.801587	0.382538	0.302254	0.464434	0.0371805	0.508832	0.577718	-0.458412	-0.31561	-0.75247	-0.65863	-0.108789	-0.478726	-0.205799	0.0212912	F	6	10.5	Control
993	0.280539	-0.775882	-0.273244	0.168495	-0.189677	-0.68788	0.173499	0.169756	0.54905	-0.189677	0.280539	0.348802	-0.273244	-0.322973	-0.664216	-0.597252	-0.506736	-0.450751	-0.201158	-0.445479	F	6	10.5	Control
994	1.64483	-1.0791	-0.633756	0.244782	0.458792	-0.876836	1.3067	1.1853	0.896384	0.458792	1.64483	1.63119	-0.633756	-0.792524	-0.770881	-0.628999	-1.04184	-0.493338	-0.526435	-0.96083	F	6	10.5	Control
995	1.47438	-1.02898	-0.85561	0.3029	0.400554	-0.533524	1.16629	0.917993	0.771782	0.400554	1.47438	1.4934	-0.85561	0.175864	-0.88267	-0.824781	0.0259488	-0.493685	0.151939	0.10641	F	6	10.5	Control
996	1.48778	-1.06961	-0.633756	0.581081	0.331239	-0.86865	1.18436	1.0388	0.922324	0.331239	1.48778	1.48577	-0.633756	-0.612382	-0.764226	-0.617574	-0.762345	-0.492226	-0.397666	-0.676382	F	6	10.5	Control
997	1.39315	-1.07856	-0.633756	0.131505	0.241175	-0.992753	1.08268	1.13215	0.903995	0.241175	1.39315	1.38734	-0.633756	-0.702952	-0.797426	-0.67001	-1.05244	-0.494108	-0.46494	-0.965425	F	6	10.5	Control
998	1.22603	-1.11554	-0.85561	1.05219	-0.0738292	-1.01378	0.959351	1.1077	1.12343	-0.0738292	1.22603	1.19558	-0.85561	-0.462974	-0.891972	-0.796336	0.492098	-0.498077	-0.308865	0.659559	F	6	10.5	Control
999	1.37067	-1.15755	-0.610937	0.892798	0.144894	-0.370258	1.0314	1.20213	1.06541	0.144894	1.37067	1.31795	-0.610937	-0.486981	-0.6258	-0.506788	-0.327514	-0.442831	-0.314202	-0.236133	F	6	10.5	Control
1000	-0.0250347	0.397016	-0.323834	-0.598898	0.158135	-0.0384386	0.249959	-0.639965	-0.208044	0.158135	-0.0250347	0.108944	-0.323834	-0.292606	-0.393117	-0.459314	-0.359084	-0.376563	-0.1744	-0.359309	F	6	9.4	Anemia
1001	0.00905898	0.332268	0.11413	-0.507847	0.278031	0.462834	0.27463	-0.609697	-0.342405	0.278031	0.00905898	0.166747	0.11413	-0.398569	-0.152679	-0.194581	-0.697553	-0.288694	-0.2384	-0.741773	F	6	9.4	Anemia
1002	-0.0675391	0.395864	-0.190049	-0.634843	0.191029	-0.259907	0.18785	-0.636527	-0.357609	0.191029	-0.0675391	0.0745597	-0.190049	-0.328831	-0.489609	-0.524	-0.626791	-0.408606	-0.181485	-0.63256	F	6	9.4	Anemia
1003	-0.480323	0.24771	-0.191481	-0.381101	-0.321442	-0.315024	-0.299395	-0.572016	-0.0324975	-0.321442	-0.480323	-0.351975	-0.191481	-0.230175	-0.538353	-0.600889	-0.85658	-0.411907	-0.127338	-0.845013	F	6	9.4	Anemia
1004	-0.480323	0.24771	-0.191481	-0.381101	-0.321442	-0.315024	-0.299395	-0.572016	-0.0324975	-0.321442	-0.480323	-0.351975	-0.191481	-0.230175	-0.538353	-0.600889	-0.85658	-0.411907	-0.127338	-0.845013	F	6	9.4	Anemia
1005	0.0421857	0.372486	-0.8091	-0.648537	0.389347	-0.734242	0.315161	-0.617093	-0.439323	0.389347	0.0421857	0.214448	-0.8091	-0.0369054	-0.803602	-0.807417	-0.227107	-0.484586	0.00991961	-0.134742	F	6	9.4	Anemia
1006	0.0421857	0.372486	-0.8091	-0.648537	0.389347	-0.734242	0.315161	-0.617093	-0.439323	0.389347	0.0421857	0.214448	-0.8091	-0.0369054	-0.803602	-0.807417	-0.227107	-0.484586	0.00991961	-0.134742	F	6	9.4	Anemia
1007	0.234158	0.20657	-0.762591	-0.512987	0.480715	-0.923717	0.468625	-0.610222	-0.37669	0.480715	0.234158	0.366211	-0.762591	-0.383406	-0.837446	-0.803483	-0.332303	-0.494464	-0.244078	-0.232703	F	6	9.4	Anemia
1008	0.234158	0.20657	-0.762591	-0.512987	0.480715	-0.923717	0.468625	-0.610222	-0.37669	0.480715	0.234158	0.366211	-0.762591	-0.383406	-0.837446	-0.803483	-0.332303	-0.494464	-0.244078	-0.232703	F	6	9.4	Anemia
1009	-0.306089	0.146128	-0.680266	-0.572046	-0.0700621	-0.977089	-0.187451	-0.59735	-0.378921	-0.0700621	-0.306089	-0.215467	-0.680266	-0.422438	-0.88709	-0.865606	-0.940995	-0.500379	-0.270621	-0.859437	F	6	9.4	Anemia
1010	-0.306089	0.146128	-0.680266	-0.572046	-0.0700621	-0.977089	-0.187451	-0.59735	-0.378921	-0.0700621	-0.306089	-0.215467	-0.680266	-0.422438	-0.88709	-0.865606	-0.940995	-0.500379	-0.270621	-0.859437	F	6	9.4	Anemia
1011	0.0838681	0.0412785	-0.691676	-0.269263	0.0549746	-0.984187	0.313769	-0.566482	-0.0190732	0.0549746	0.0838681	0.223152	-0.691676	-0.34187	-0.872074	-0.864683	-0.347521	-0.497761	-0.213597	-0.253659	F	6	9.4	Anemia
1012	0.0838681	0.0412785	-0.691676	-0.269263	0.0549746	-0.984187	0.313769	-0.566482	-0.0190732	0.0549746	0.0838681	0.223152	-0.691676	-0.34187	-0.872074	-0.864683	-0.347521	-0.497761	-0.213597	-0.253659	F	6	9.4	Anemia
1013	-0.116344	0.187369	-0.690806	-0.532292	0.0642484	-0.993526	0.0784628	-0.58768	-0.355053	0.0642484	-0.116344	0.00142645	-0.690806	-0.3268	-0.903057	-0.905065	-0.751618	-0.500228	-0.203455	-0.711996	F	6	9.4	Anemia
1014	-0.116344	0.187369	-0.690806	-0.532292	0.0642484	-0.993526	0.0784628	-0.58768	-0.355053	0.0642484	-0.116344	0.00142645	-0.690806	-0.3268	-0.903057	-0.905065	-0.751618	-0.500228	-0.203455	-0.711996	F	6	9.4	Anemia
1015	0.217547	-1.07639	-0.891426	0.146028	-0.275081	-0.35798	-0.0813629	1.14773	0.605887	-0.275081	0.217547	0.190662	-0.891426	-0.121811	-0.356485	-0.315566	-0.0400537	-0.296584	-0.089439	-0.0214462	F	6	9.4	Anemia
1016	0.256694	-1.12771	-0.85561	0.212571	-0.356124	-0.399551	-0.0451057	1.04846	0.765013	-0.356124	0.256694	0.215892	-0.85561	-0.396371	-0.292181	-0.203828	-0.244094	-0.306115	-0.259882	-0.206084	F	6	9.4	Anemia
1017	0.586582	-1.06938	0.969617	0.663043	-0.403525	0.188587	0.384867	0.606467	1.0181	-0.403525	0.586582	0.540591	0.969617	-0.475868	0.270876	0.286411	-0.500381	-0.00319966	-0.315809	-0.518353	F	6	9.4	Anemia
1018	0.570732	-0.999706	0.325289	0.596149	-0.353449	-0.295481	0.405497	0.742244	0.91791	-0.353449	0.570732	0.59193	0.325289	-0.39963	-0.231806	-0.146744	-0.171686	-0.279195	-0.275943	-0.13093	F	6	9.4	Anemia
1019	0.565594	-1.09682	0.088854	0.106746	-0.200191	-0.102873	0.272743	0.931945	0.743464	-0.200191	0.565594	0.548841	0.088854	-0.346562	-0.124512	0.0709853	-0.367142	-0.249576	-0.240725	-0.375816	F	6	9.4	Anemia
1020	0.217547	-1.07639	-0.891426	0.146028	-0.275081	-0.35798	-0.0813629	1.14773	0.605887	-0.275081	0.217547	0.190662	-0.891426	-0.121811	-0.356485	-0.315566	-0.0400537	-0.296584	-0.089439	-0.0214462	F	6	9.4	Anemia
1021	0.256694	-1.12771	-0.85561	0.212571	-0.356124	-0.399551	-0.0451057	1.04846	0.765013	-0.356124	0.256694	0.215892	-0.85561	-0.396371	-0.292181	-0.203828	-0.244094	-0.306115	-0.259882	-0.206084	F	6	9.4	Anemia
1022	0.586582	-1.06938	0.969617	0.663043	-0.403525	0.188587	0.384867	0.606467	1.0181	-0.403525	0.586582	0.540591	0.969617	-0.475868	0.270876	0.286411	-0.500381	-0.00319966	-0.315809	-0.518353	F	6	9.4	Anemia
1023	0.570732	-0.999706	0.325289	0.596149	-0.353449	-0.295481	0.405497	0.742244	0.91791	-0.353449	0.570732	0.59193	0.325289	-0.39963	-0.231806	-0.146744	-0.171686	-0.279195	-0.275943	-0.13093	F	6	9.4	Anemia
1024	0.565594	-1.09682	0.088854	0.106746	-0.200191	-0.102873	0.272743	0.931945	0.743464	-0.200191	0.565594	0.548841	0.088854	-0.346562	-0.124512	0.0709853	-0.367142	-0.249576	-0.240725	-0.375816	F	6	9.4	Anemia
1025	-1.01658	0.492411	-0.415945	-0.199617	-0.680996	-1.0441	-0.988737	-0.6621	-0.278314	-0.680996	-1.01658	-1.01066	-0.415945	0.693665	-0.539569	-0.528411	1.24044	-0.424764	0.38351	1.33402	F	6	9.4	Anemia
1026	-0.875193	0.561293	-0.437178	-0.519678	-0.383091	-0.3215	-0.841468	-0.654911	-0.746765	-0.383091	-0.875193	-0.869511	-0.437178	1.89385	-0.376172	-0.512029	2.86646	-0.319479	1.17904	2.99943	F	6	9.4	Anemia
1027	-0.963306	0.405294	0.863756	-0.402304	-0.613553	0.43416	-0.93441	-0.651006	-0.424472	-0.613553	-0.963306	-0.949932	0.863756	0.204059	0.627503	0.645602	0.956491	0.152398	-0.0621576	0.740802	F	6	9.4	Anemia
1028	-0.815671	0.462088	1.15177	-0.619061	-0.463004	-0.393779	-0.786086	-0.657827	-0.612018	-0.463004	-0.815671	-0.859394	1.15177	0.102648	0.978363	0.946724	0.972497	0.439315	-0.11388	0.798096	F	6	9.4	Anemia
1029	-0.983718	0.473553	2.01866	-0.555021	-0.649847	0.920073	-0.956156	-0.658585	-0.573756	-0.649847	-0.983718	-0.979358	2.01866	-0.157924	1.82383	1.92624	0.650118	1.28582	-0.249984	0.433823	F	6	9.4	Anemia
1030	-1.11207	0.542991	2.02588	-0.293466	-0.681562	3.49839	-1.11957	-0.661457	-0.632784	-0.681562	-1.11207	-1.17197	2.02588	-0.342906	1.89242	1.88579	0.295514	1.29721	-0.243696	0.0441332	F	6	9.4	Anemia
1031	-0.912976	0.435465	1.32711	-0.519871	-0.587994	0.993831	-0.873565	-0.664251	-0.496503	-0.587994	-0.912976	-0.90264	1.32711	-0.202884	1.26276	1.18396	0.760855	0.688964	-0.202335	0.720252	F	6	9.4	Anemia
1032	-0.749448	0.284368	0.49003	-0.582113	-0.475469	-0.69193	-0.690101	-0.624709	-0.429413	-0.475469	-0.749448	-0.753106	0.49003	-0.117604	0.472792	0.424752	0.923532	0.0409762	-0.136087	0.967939	F	6	9.4	Anemia
1033	-0.960635	0.442588	1.36293	-0.607267	-0.612119	-0.280317	-0.930559	-0.66132	-0.537544	-0.612119	-0.960635	-0.945871	1.36293	-0.224799	1.3631	1.2897	0.727557	0.771943	-0.227623	0.661289	F	6	9.4	Anemia
1034	-0.501549	0.248688	0.106046	-0.377632	-0.229098	-0.526047	-0.369623	-0.591072	-0.393296	-0.229098	-0.501549	-0.423327	0.106046	0.533469	0.166865	0.132946	1.42479	-0.0892952	0.22012	1.38878	F	6	9.4	Anemia
1035	-0.443297	1.06968	-0.525286	-0.969627	0.214769	-0.800642	-0.294161	-0.740121	-0.977343	0.214769	-0.443297	-0.416871	-0.525286	-0.50972	-0.668677	-0.648565	-0.526201	-0.464292	-0.332513	-0.445137	F	6	11	Control
1036	-0.121638	0.933946	-0.502466	-0.863924	0.540911	-0.817982	0.125962	-0.723741	-0.820065	0.540911	-0.121638	-0.0521517	-0.502466	-0.541606	-0.654443	-0.63326	-0.630748	-0.461873	-0.353338	-0.534179	F	6	11	Control
1037	-0.458539	0.995819	-0.583205	-0.896128	0.139193	-0.871122	-0.285103	-0.728092	-0.864899	0.139193	-0.458539	-0.419079	-0.583205	-0.479695	-0.702318	-0.69952	-0.460604	-0.469414	-0.311927	-0.369093	F	6	11	Control
1038	-0.456049	0.994641	-0.588117	-0.985661	0.141205	-0.85792	-0.306616	-0.732668	-0.920998	0.141205	-0.456049	-0.435247	-0.588117	-0.475785	-0.693481	-0.67414	-0.479358	-0.467542	-0.306934	-0.393431	F	6	11	Control
1039	-0.606326	1.2473	-0.597071	-1.00577	-0.00143129	-0.793662	-0.493097	-0.751721	-1.04264	-0.00143129	-0.606326	-0.614995	-0.597071	-0.495134	-0.682377	-0.675131	-0.487048	-0.46461	-0.320745	-0.394724	F	6	11	Control
1040	-0.606326	1.2473	-0.597071	-1.00577	-0.00143129	-0.793662	-0.493097	-0.751721	-1.04264	-0.00143129	-0.606326	-0.614995	-0.597071	-0.495134	-0.682377	-0.675131	-0.487048	-0.46461	-0.320745	-0.394724	F	6	11	Control
1041	-1.07065	1.12718	-0.610937	-1.02114	-0.69277	-0.881599	-1.04637	-0.748002	-0.978094	-0.69277	-1.07065	-1.09391	-0.610937	-0.446241	-0.71314	-0.688719	-0.593007	-0.471446	-0.283401	-0.50459	F	6	11	Control
1042	-1.07065	1.12718	-0.610937	-1.02114	-0.69277	-0.881599	-1.04637	-0.748002	-0.978094	-0.69277	-1.07065	-1.09391	-0.610937	-0.446241	-0.71314	-0.688719	-0.593007	-0.471446	-0.283401	-0.50459	F	6	11	Control
1043	-1.29503	1.3026	-0.493512	-1.05284	-0.912867	-0.92523	-1.32906	-0.759882	-1.39903	-0.912867	-1.29503	-1.34561	-0.493512	-0.497766	-0.66914	-0.649718	-1.17354	-0.464947	-0.313567	-1.10239	F	6	11	Control
1044	-1.29503	1.3026	-0.493512	-1.05284	-0.912867	-0.92523	-1.32906	-0.759882	-1.39903	-0.912867	-1.29503	-1.34561	-0.493512	-0.497766	-0.66914	-0.649718	-1.17354	-0.464947	-0.313567	-1.10239	F	6	11	Control
1045	-1.08703	1.34759	-0.612523	-1.08391	-0.663436	-0.87988	-1.07509	-0.761997	-1.16265	-0.663436	-1.08703	-1.12298	-0.612523	-0.482442	-0.717765	-0.706658	-0.884517	-0.473002	-0.310778	-0.798702	F	6	11	Control
1046	-1.08703	1.34759	-0.612523	-1.08391	-0.663436	-0.87988	-1.07509	-0.761997	-1.16265	-0.663436	-1.08703	-1.12298	-0.612523	-0.482442	-0.717765	-0.706658	-0.884517	-0.473002	-0.310778	-0.798702	F	6	11	Control
1047	-0.962527	1.18547	-0.589703	-1.04635	-0.555458	-0.925848	-0.929273	-0.753714	-1.0839	-0.555458	-0.962527	-0.99726	-0.589703	-0.480486	-0.709672	-0.699756	-0.72546	-0.47193	-0.304752	-0.648554	F	6	11	Control
1048	-0.962527	1.18547	-0.589703	-1.04635	-0.555458	-0.925848	-0.929273	-0.753714	-1.0839	-0.555458	-0.962527	-0.99726	-0.589703	-0.480486	-0.709672	-0.699756	-0.72546	-0.47193	-0.304752	-0.648554	F	6	11	Control
1049	-1.02675	1.04517	-0.658162	-0.944143	-0.611873	-0.792265	-0.988005	-0.734881	-0.969032	-0.611873	-1.02675	-1.03805	-0.658162	-0.427408	-0.727213	-0.72886	-0.865911	-0.473828	-0.270594	-0.798039	F	6	11	Control
1050	-1.02675	1.04517	-0.658162	-0.944143	-0.611873	-0.792265	-0.988005	-0.734881	-0.969032	-0.611873	-1.02675	-1.03805	-0.658162	-0.427408	-0.727213	-0.72886	-0.865911	-0.473828	-0.270594	-0.798039	F	6	11	Control
1051	-1.18654	-0.507278	-0.190049	0.0975032	-1.2164	-0.872205	-1.22949	-0.338494	0.870291	-1.2164	-1.18654	-1.16878	-0.190049	-0.483641	-0.564027	-0.532011	-1.00009	-0.431468	-0.311811	-0.949656	F	6	11	Control
1052	-1.18654	-0.507278	-0.190049	0.0975032	-1.2164	-0.872205	-1.22949	-0.338494	0.870291	-1.2164	-1.18654	-1.16878	-0.190049	-0.483641	-0.564027	-0.532011	-1.00009	-0.431468	-0.311811	-0.949656	F	6	11	Control
1053	-1.18654	-0.507278	-0.190049	0.0975032	-1.2164	-0.872205	-1.22949	-0.338494	0.870291	-1.2164	-1.18654	-1.16878	-0.190049	-0.483641	-0.564027	-0.532011	-1.00009	-0.431468	-0.311811	-0.949656	F	6	11	Control
1054	-0.997609	-0.611868	-0.411903	-0.0382894	-1.14639	-0.82375	-1.04097	-0.323691	0.785213	-1.14639	-0.997609	-0.974043	-0.411903	-0.196937	-0.692709	-0.70651	-1.72452	-0.459955	-0.11594	-1.71789	F	6	11	Control
1055	-0.997609	-0.611868	-0.411903	-0.0382894	-1.14639	-0.82375	-1.04097	-0.323691	0.785213	-1.14639	-0.997609	-0.974043	-0.411903	-0.196937	-0.692709	-0.70651	-1.72452	-0.459955	-0.11594	-1.71789	F	6	11	Control
1056	-0.997609	-0.611868	-0.411903	-0.0382894	-1.14639	-0.82375	-1.04097	-0.323691	0.785213	-1.14639	-0.997609	-0.974043	-0.411903	-0.196937	-0.692709	-0.70651	-1.72452	-0.459955	-0.11594	-1.71789	F	6	11	Control
1057	-1.11256	-1.08641	-0.610937	1.82022	-1.33203	-0.862492	-1.21991	1.25758	1.69457	-1.33203	-1.11256	-1.14827	-0.610937	-0.519736	-0.506727	-0.350373	-1.6005	-0.427665	-0.333856	-1.57539	F	6	11	Control
1058	-1.11256	-1.08641	-0.610937	1.82022	-1.33203	-0.862492	-1.21991	1.25758	1.69457	-1.33203	-1.11256	-1.14827	-0.610937	-0.519736	-0.506727	-0.350373	-1.6005	-0.427665	-0.333856	-1.57539	F	6	11	Control
1059	-1.11256	-1.08641	-0.610937	1.82022	-1.33203	-0.862492	-1.21991	1.25758	1.69457	-1.33203	-1.11256	-1.14827	-0.610937	-0.519736	-0.506727	-0.350373	-1.6005	-0.427665	-0.333856	-1.57539	F	6	11	Control
1060	-1.11499	-1.15896	-0.626388	1.69164	-1.33213	-0.99971	-1.24994	1.08924	1.6992	-1.33213	-1.11499	-1.1534	-0.626388	-0.735749	-0.724525	-0.562833	-0.850467	-0.487832	-0.479635	-0.751481	F	6	11	Control
1061	-1.11499	-1.15896	-0.626388	1.69164	-1.33213	-0.99971	-1.24994	1.08924	1.6992	-1.33213	-1.11499	-1.1534	-0.626388	-0.735749	-0.724525	-0.562833	-0.850467	-0.487832	-0.479635	-0.751481	F	6	11	Control
1062	-1.11499	-1.15896	-0.626388	1.69164	-1.33213	-0.99971	-1.24994	1.08924	1.6992	-1.33213	-1.11499	-1.1534	-0.626388	-0.735749	-0.724525	-0.562833	-0.850467	-0.487832	-0.479635	-0.751481	F	6	11	Control
1063	-1.14156	-1.1477	-0.411903	3.56041	-1.37878	-1.13042	-1.23648	1.4804	2.26151	-1.37878	-1.14156	-1.37286	-0.411903	-0.697269	-0.774074	-0.68407	-1.91687	-0.488183	-0.461914	-1.88834	F	6	11	Control
1064	-1.14156	-1.1477	-0.411903	3.56041	-1.37878	-1.13042	-1.23648	1.4804	2.26151	-1.37878	-1.14156	-1.37286	-0.411903	-0.697269	-0.774074	-0.68407	-1.91687	-0.488183	-0.461914	-1.88834	F	6	11	Control
1065	-1.14156	-1.1477	-0.411903	3.56041	-1.37878	-1.13042	-1.23648	1.4804	2.26151	-1.37878	-1.14156	-1.37286	-0.411903	-0.697269	-0.774074	-0.68407	-1.91687	-0.488183	-0.461914	-1.88834	F	6	11	Control
1066	-1.27065	-0.901132	-0.411903	3.28964	-1.38473	-0.997424	-1.33915	0.923328	1.89609	-1.38473	-1.27065	-1.29082	-0.411903	-0.70559	-0.620499	-0.431056	-1.52444	-0.460655	-0.460232	-1.48767	F	6	11	Control
1067	-1.27065	-0.901132	-0.411903	3.28964	-1.38473	-0.997424	-1.33915	0.923328	1.89609	-1.38473	-1.27065	-1.29082	-0.411903	-0.70559	-0.620499	-0.431056	-1.52444	-0.460655	-0.460232	-1.48767	F	6	11	Control
1068	-1.27065	-0.901132	-0.411903	3.28964	-1.38473	-0.997424	-1.33915	0.923328	1.89609	-1.38473	-1.27065	-1.29082	-0.411903	-0.70559	-0.620499	-0.431056	-1.52444	-0.460655	-0.460232	-1.48767	F	6	11	Control
1069	-1.18654	-0.507278	-0.190049	0.0975032	-1.2164	-0.872205	-1.22949	-0.338494	0.870291	-1.2164	-1.18654	-1.16878	-0.190049	-0.483641	-0.564027	-0.532011	-1.00009	-0.431468	-0.311811	-0.949656	F	6	11	Control
1070	-1.18654	-0.507278	-0.190049	0.0975032	-1.2164	-0.872205	-1.22949	-0.338494	0.870291	-1.2164	-1.18654	-1.16878	-0.190049	-0.483641	-0.564027	-0.532011	-1.00009	-0.431468	-0.311811	-0.949656	F	6	11	Control
1071	-1.18654	-0.507278	-0.190049	0.0975032	-1.2164	-0.872205	-1.22949	-0.338494	0.870291	-1.2164	-1.18654	-1.16878	-0.190049	-0.483641	-0.564027	-0.532011	-1.00009	-0.431468	-0.311811	-0.949656	F	6	11	Control
1072	-0.997609	-0.611868	-0.411903	-0.0382894	-1.14639	-0.82375	-1.04097	-0.323691	0.785213	-1.14639	-0.997609	-0.974043	-0.411903	-0.196937	-0.692709	-0.70651	-1.72452	-0.459955	-0.11594	-1.71789	F	6	11	Control
1073	-0.997609	-0.611868	-0.411903	-0.0382894	-1.14639	-0.82375	-1.04097	-0.323691	0.785213	-1.14639	-0.997609	-0.974043	-0.411903	-0.196937	-0.692709	-0.70651	-1.72452	-0.459955	-0.11594	-1.71789	F	6	11	Control
1074	-0.997609	-0.611868	-0.411903	-0.0382894	-1.14639	-0.82375	-1.04097	-0.323691	0.785213	-1.14639	-0.997609	-0.974043	-0.411903	-0.196937	-0.692709	-0.70651	-1.72452	-0.459955	-0.11594	-1.71789	F	6	11	Control
1075	-1.11256	-1.08641	-0.610937	1.82022	-1.33203	-0.862492	-1.21991	1.25758	1.69457	-1.33203	-1.11256	-1.14827	-0.610937	-0.519736	-0.506727	-0.350373	-1.6005	-0.427665	-0.333856	-1.57539	F	6	11	Control
1076	-1.11256	-1.08641	-0.610937	1.82022	-1.33203	-0.862492	-1.21991	1.25758	1.69457	-1.33203	-1.11256	-1.14827	-0.610937	-0.519736	-0.506727	-0.350373	-1.6005	-0.427665	-0.333856	-1.57539	F	6	11	Control
1077	-1.11256	-1.08641	-0.610937	1.82022	-1.33203	-0.862492	-1.21991	1.25758	1.69457	-1.33203	-1.11256	-1.14827	-0.610937	-0.519736	-0.506727	-0.350373	-1.6005	-0.427665	-0.333856	-1.57539	F	6	11	Control
1078	-1.11499	-1.15896	-0.626388	1.69164	-1.33213	-0.99971	-1.24994	1.08924	1.6992	-1.33213	-1.11499	-1.1534	-0.626388	-0.735749	-0.724525	-0.562833	-0.850467	-0.487832	-0.479635	-0.751481	F	6	11	Control
1079	-1.11499	-1.15896	-0.626388	1.69164	-1.33213	-0.99971	-1.24994	1.08924	1.6992	-1.33213	-1.11499	-1.1534	-0.626388	-0.735749	-0.724525	-0.562833	-0.850467	-0.487832	-0.479635	-0.751481	F	6	11	Control
1080	-1.11499	-1.15896	-0.626388	1.69164	-1.33213	-0.99971	-1.24994	1.08924	1.6992	-1.33213	-1.11499	-1.1534	-0.626388	-0.735749	-0.724525	-0.562833	-0.850467	-0.487832	-0.479635	-0.751481	F	6	11	Control
1081	-1.14156	-1.1477	-0.411903	3.56041	-1.37878	-1.13042	-1.23648	1.4804	2.26151	-1.37878	-1.14156	-1.37286	-0.411903	-0.697269	-0.774074	-0.68407	-1.91687	-0.488183	-0.461914	-1.88834	F	6	11	Control
1082	-1.14156	-1.1477	-0.411903	3.56041	-1.37878	-1.13042	-1.23648	1.4804	2.26151	-1.37878	-1.14156	-1.37286	-0.411903	-0.697269	-0.774074	-0.68407	-1.91687	-0.488183	-0.461914	-1.88834	F	6	11	Control
1083	-1.14156	-1.1477	-0.411903	3.56041	-1.37878	-1.13042	-1.23648	1.4804	2.26151	-1.37878	-1.14156	-1.37286	-0.411903	-0.697269	-0.774074	-0.68407	-1.91687	-0.488183	-0.461914	-1.88834	F	6	11	Control
1084	-1.27065	-0.901132	-0.411903	3.28964	-1.38473	-0.997424	-1.33915	0.923328	1.89609	-1.38473	-1.27065	-1.29082	-0.411903	-0.70559	-0.620499	-0.431056	-1.52444	-0.460655	-0.460232	-1.48767	F	6	11	Control
1085	-1.27065	-0.901132	-0.411903	3.28964	-1.38473	-0.997424	-1.33915	0.923328	1.89609	-1.38473	-1.27065	-1.29082	-0.411903	-0.70559	-0.620499	-0.431056	-1.52444	-0.460655	-0.460232	-1.48767	F	6	11	Control
1086	-1.27065	-0.901132	-0.411903	3.28964	-1.38473	-0.997424	-1.33915	0.923328	1.89609	-1.38473	-1.27065	-1.29082	-0.411903	-0.70559	-0.620499	-0.431056	-1.52444	-0.460655	-0.460232	-1.48767	F	6	11	Control
1087	-1.49884	0.963691	0.170463	-0.379891	-1.26329	-0.796892	-1.55551	-0.734163	-0.435578	-1.26329	-1.49884	-1.55072	0.170463	-0.537255	-0.00138587	-0.045205	-0.42663	-0.223451	-0.356089	-0.374257	F	6	11	Control
1088	-1.13795	0.538388	0.0432145	-0.367702	-0.824384	-1.05118	-1.1355	-0.656292	-0.596303	-0.824384	-1.13795	-1.15476	0.0432145	-0.40121	0.166423	0.0750115	0.631842	-0.127354	-0.274899	0.762204	F	6	11	Control
1089	-1.18192	0.56953	0.225927	-0.410747	-0.926312	-0.470119	-1.19229	-0.690469	-0.520635	-0.926312	-1.18192	-1.21953	0.225927	-0.195334	0.228565	0.155974	0.830471	-0.0883425	-0.150275	0.951946	F	6	11	Control
1090	-1.17508	0.857561	0.415137	-0.696472	-0.796532	1.58235	-1.22067	-0.718521	-0.97559	-0.796532	-1.17508	-1.2413	0.415137	-0.310189	0.33288	0.294772	0.60646	-0.0428248	-0.220151	0.711771	F	6	11	Control
1091	-1.17722	0.602862	0.253658	-0.563293	-0.870028	-0.609782	-1.19372	-0.688002	-0.636945	-0.870028	-1.17722	-1.21193	0.253658	-0.124946	0.280566	0.214068	0.960361	-0.0617808	-0.108357	1.07816	F	6	11	Control
1092	-1.37903	0.595893	1.36047	-0.0257987	-1.0873	-1.07564	-1.41917	-0.667018	-0.431957	-1.0873	-1.37903	-1.41006	1.36047	-0.640595	1.18493	1.41152	-0.176115	0.538346	-0.43527	-0.104659	F	6	11	Control
1093	-1.2893	0.619123	1.2234	-0.155574	-0.960787	-0.880186	-1.31174	-0.661634	-0.494625	-0.960787	-1.2893	-1.31228	1.2234	-0.427644	1.03316	1.05487	0.56605	0.425835	-0.302644	0.672355	F	6	11	Control
1094	-1.53327	0.65435	-0.159861	-0.750031	-1.30883	-1.07468	-1.60765	-0.717113	-0.616599	-1.30883	-1.53327	-1.5837	-0.159861	-0.308418	-0.284772	-0.278198	0.318129	-0.346792	-0.217907	0.417837	F	6	11	Control
1095	-1.30224	0.524743	1.38575	-0.184517	-0.915578	-1.02375	-1.32761	-0.639669	-0.626537	-0.915578	-1.30224	-1.3144	1.38575	-0.513573	1.26146	1.24773	0.486287	0.624378	-0.355319	0.59702	F	6	11	Control
1096	-0.487871	1.38225	-0.570925	-1.03628	0.110882	-0.751386	-0.364507	-0.760476	-1.121	0.110882	-0.487871	-0.521647	-0.570925	-0.473678	-0.66669	-0.663181	-0.756891	-0.461109	-0.303023	-0.699277	F	8	10.6	Control
1097	-0.49378	1.35483	-0.587247	-1.12853	0.234987	-0.815861	-0.404524	-0.763143	-1.37775	0.234987	-0.49378	-0.539753	-0.587247	-0.44074	-0.676192	-0.670184	-0.723879	-0.463022	-0.277851	-0.657176	F	8	10.6	Control
1098	-0.203118	1.23961	-0.546519	-1.04294	0.521898	-0.808744	-0.0317685	-0.75392	-1.14686	0.521898	-0.203118	-0.22107	-0.546519	-0.44707	-0.685961	-0.677982	-0.732648	-0.466143	-0.288508	-0.673768	F	8	10.6	Control
1099	-0.314834	1.24974	-0.588117	-1.04937	0.411593	-0.818523	-0.18357	-0.754031	-1.21743	0.411593	-0.314834	-0.354287	-0.588117	-0.453482	-0.704075	-0.697961	-0.791312	-0.470077	-0.286036	-0.759252	F	8	10.6	Control
1100	-0.0630674	1.23235	-0.527741	-0.965831	0.774823	-0.640085	0.12768	-0.747753	-1.19548	0.774823	-0.0630674	-0.0817231	-0.527741	-0.443755	-0.677699	-0.661068	-0.695299	-0.464307	-0.281568	-0.654314	F	8	10.6	Control
1101	-0.0630674	1.23235	-0.527741	-0.965831	0.774823	-0.640085	0.12768	-0.747753	-1.19548	0.774823	-0.0630674	-0.0817231	-0.527741	-0.443755	-0.677699	-0.661068	-0.695299	-0.464307	-0.281568	-0.654314	F	8	10.6	Control
1102	0.604969	1.10237	-0.405405	-1.01174	1.64101	-0.743312	0.889202	-0.743363	-1.18028	1.64101	0.604969	0.612676	-0.405405	-0.567898	-0.523253	-0.494394	-0.471965	-0.43224	-0.367879	-0.390007	F	8	10.6	Control
1103	0.604969	1.10237	-0.405405	-1.01174	1.64101	-0.743312	0.889202	-0.743363	-1.18028	1.64101	0.604969	0.612676	-0.405405	-0.567898	-0.523253	-0.494394	-0.471965	-0.43224	-0.367879	-0.390007	F	8	10.6	Control
1104	0.693684	1.22157	-0.404535	-1.06274	1.89569	-0.753281	0.955329	-0.755034	-1.28477	1.89569	0.693684	0.651235	-0.404535	-0.549471	-0.524129	-0.501648	-0.493355	-0.431763	-0.360021	-0.422243	F	8	10.6	Control
1105	0.693684	1.22157	-0.404535	-1.06274	1.89569	-0.753281	0.955329	-0.755034	-1.28477	1.89569	0.693684	0.651235	-0.404535	-0.549471	-0.524129	-0.501648	-0.493355	-0.431763	-0.360021	-0.422243	F	8	10.6	Control
1106	0.652762	1.20374	-0.409447	-1.08515	1.81793	-0.85228	0.907035	-0.749122	-1.3008	1.81793	0.652762	0.615861	-0.409447	-0.592108	-0.505817	-0.474887	-0.603579	-0.428347	-0.384253	-0.528366	F	8	10.6	Control
1107	0.652762	1.20374	-0.409447	-1.08515	1.81793	-0.85228	0.907035	-0.749122	-1.3008	1.81793	0.652762	0.615861	-0.409447	-0.592108	-0.505817	-0.474887	-0.603579	-0.428347	-0.384253	-0.528366	F	8	10.6	Control
1108	0.628118	1.27117	-0.409447	-1.10698	1.74869	-0.575211	0.891422	-0.756779	-1.27273	1.74869	0.628118	0.589576	-0.409447	-0.590322	-0.513584	-0.486093	-0.65049	-0.42994	-0.383017	-0.584447	F	8	10.6	Control
1109	0.628118	1.27117	-0.409447	-1.10698	1.74869	-0.575211	0.891422	-0.756779	-1.27273	1.74869	0.628118	0.589576	-0.409447	-0.590322	-0.513584	-0.486093	-0.65049	-0.42994	-0.383017	-0.584447	F	8	10.6	Control
1110	0.464477	1.16358	-0.373554	-1.02453	1.53942	-0.822562	0.741444	-0.740814	-1.21701	1.53942	0.464477	0.462209	-0.373554	-0.597885	-0.503542	-0.468165	-0.585917	-0.428364	-0.388206	-0.507541	F	8	10.6	Control
1111	0.464477	1.16358	-0.373554	-1.02453	1.53942	-0.822562	0.741444	-0.740814	-1.21701	1.53942	0.464477	0.462209	-0.373554	-0.597885	-0.503542	-0.468165	-0.585917	-0.428364	-0.388206	-0.507541	F	8	10.6	Control
1112	-0.304255	0.577143	2.90204	-0.417755	0.28062	0.313863	-0.188238	-0.681971	-0.66307	0.28062	-0.304255	-0.296222	2.90204	-0.433845	3.39051	3.19399	-0.0528266	3.74366	-0.372267	-0.420735	F	8	10.6	Control
1113	-0.436522	0.524131	3.04632	-0.4528	0.138892	0.0136559	-0.355039	-0.654788	-0.719063	0.138892	-0.436522	-0.428308	3.04632	-0.592223	3.07955	3.01301	-0.421131	3.01209	-0.426693	-0.699442	F	8	10.6	Control
1114	-0.48814	0.479923	1.80663	-0.464053	0.105603	-0.0159754	-0.39551	-0.627934	-0.711313	0.105603	-0.48814	-0.558918	1.80663	-0.629356	2.09197	2.00883	-0.709004	1.58632	-0.423656	-0.970766	F	8	10.6	Control
1115	-0.355708	0.274544	1.71361	0.15382	0.0575072	-0.119001	-0.216443	-0.570426	-0.251161	0.0575072	-0.355708	-0.304974	1.71361	-0.556213	1.79528	1.68434	-0.525617	1.2928	-0.390258	-0.629339	F	8	10.6	Control
1116	-0.106467	0.0584098	2.31967	0.322903	0.206189	-0.29989	0.0357787	-0.536776	-0.152701	0.206189	-0.106467	-0.0291807	2.31967	-0.509206	2.28522	2.2801	0.185803	1.81745	-0.39584	0.0441584	F	8	10.6	Control
1117	-1.57993	1.44448	1.54073	-0.401008	-1.3328	-0.821713	-1.64374	-0.746247	-0.349116	-1.3328	-1.57993	-1.62914	1.54073	-0.37824	1.63871	1.4782	0.802734	1.08416	-0.269849	0.917284	F	8	10.6	Control
1118	-0.852371	0.246927	0.253658	0.0663198	-0.556293	-1.04358	-0.806662	-0.61502	-0.136709	-0.556293	-0.852371	-0.827716	0.253658	0.282698	0.460669	0.164709	1.64581	0.156033	0.148784	1.77586	F	8	10.6	Control
1119	-0.883064	0.201298	0.0432145	0.00397819	-0.68559	-0.941793	-0.828228	-0.586492	0.0639713	-0.68559	-0.883064	-0.863581	0.0432145	0.270742	0.366788	0.124725	1.66827	0.0826016	0.146383	1.80984	F	8	10.6	Control
1120	-0.846512	0.380904	0.475512	-0.115846	-0.417376	-0.889979	-0.805513	-0.651579	-0.317927	-0.417376	-0.846512	-0.834139	0.475512	-0.264639	0.733333	0.590144	0.949467	0.293359	-0.194166	1.07519	F	8	10.6	Control
1121	-0.915997	0.306209	0.297712	-0.0858315	-0.568606	-1.03592	-0.885862	-0.636079	-0.131291	-0.568606	-0.915997	-0.910638	0.297712	-0.0251796	0.44548	0.219186	1.23911	0.105422	-0.0413923	1.36829	F	8	10.6	Control
1122	0.236926	-0.869806	-0.190049	0.697954	-0.586497	-0.324299	0.194634	0.0627481	0.981439	-0.586497	0.236926	0.283244	-0.190049	-0.543879	0.0169071	0.175745	-0.688014	-0.254811	-0.368671	-0.642299	M	12	10.2	Anemia
1123	-0.00140351	-0.813522	-0.14441	0.38496	-0.61549	0.118229	-0.0515205	0.0825833	0.793934	-0.61549	-0.00140351	0.0467341	-0.14441	-0.349112	0.257741	0.34341	-0.391002	-0.0950815	-0.245599	-0.402339	M	12	10.2	Anemia
1124	-0.140969	-0.738028	-0.0236588	0.580838	-0.570433	-0.260556	-0.179006	-0.0517263	0.666359	-0.570433	-0.140969	-0.083827	-0.0236588	-0.436887	0.124632	0.243325	-0.39946	-0.194415	-0.297064	-0.346666	M	12	10.2	Anemia
1125	0.537633	-1.03954	0.310862	0.608275	-0.282479	0.314533	0.303066	0.705805	0.894003	-0.282479	0.537633	0.540834	0.310862	-0.549587	0.175547	0.309817	-0.721587	-0.111098	-0.363715	-0.693645	M	12	10.2	Anemia
1126	0.506433	-1.11516	-0.370305	0.790086	-0.309959	-0.657709	0.252881	0.761536	1.00787	-0.309959	0.506433	0.476502	-0.370305	-0.568809	-0.436233	-0.320617	-0.851888	-0.373359	-0.377601	-0.782599	M	12	10.2	Anemia
1127	0.509778	-1.18392	-0.678526	0.94525	-0.348535	-0.228898	0.207342	1.00402	1.08052	-0.348535	0.509778	0.458517	-0.678526	-0.334583	-0.216199	-0.146478	-0.126555	-0.280676	-0.2233	-0.0857432	M	12	10.2	Anemia
1128	0.433676	-1.10291	0.0318046	0.615649	-0.40154	0.416566	0.189336	0.610255	0.983609	-0.40154	0.433676	0.400737	0.0318046	-0.402927	-0.103174	0.0449443	-0.527061	-0.202006	-0.25156	-0.519333	M	12	10.2	Anemia
1129	0.357475	-1.02849	-0.376087	0.221902	-0.286304	0.194391	0.125991	0.573569	0.781445	-0.286304	0.357475	0.353435	-0.376087	-0.300427	-0.325494	-0.262758	-0.267336	-0.319809	-0.187154	-0.176479	M	12	10.2	Anemia
1130	0.818207	-0.975534	0.336853	0.544571	-0.0803777	0.745257	0.65427	0.35999	0.901068	-0.0803777	0.818207	0.860115	0.336853	-0.422203	0.228673	0.450923	-0.174451	-0.0387335	-0.287879	-0.131104	M	12	10.2	Anemia
1131	1.0541	-1.16906	1.10035	1.00086	0.003177	0.010707	0.696083	1.16431	0.949532	0.003177	1.0541	0.998499	1.10035	-0.464707	0.247043	0.41075	-0.231966	0.00300032	-0.319009	-0.210687	M	12	10.2	Anemia
1132	0.75877	-1.06554	0.350719	2.05904	-0.23583	0.0120669	0.556277	0.988469	1.09489	-0.23583	0.75877	0.752346	0.350719	-0.305505	-0.160922	-0.140377	-0.153037	-0.269368	-0.20856	-0.127865	M	12	10.2	Anemia
1133	-0.233565	-0.711047	0.253658	0.586544	-0.667631	0.0436227	-0.259841	0.196256	0.838196	-0.667631	-0.233565	-0.165126	0.253658	-0.355022	0.36768	0.474057	-0.909405	-0.0600011	-0.231767	-0.969092	M	12	10.2	Anemia
1134	0.431396	-1.16003	0.919219	1.30725	-0.438226	-0.0592223	0.185609	0.87694	1.17824	-0.438226	0.431396	0.37817	0.919219	-0.588473	-0.0971786	0.174547	-0.706192	-0.246936	-0.396078	-0.665269	M	12	10.2	Anemia
1135	0.236926	-0.869806	-0.190049	0.697954	-0.586497	-0.324299	0.194634	0.0627481	0.981439	-0.586497	0.236926	0.283244	-0.190049	-0.543879	0.0169071	0.175745	-0.688014	-0.254811	-0.368671	-0.642299	M	12	10.2	Anemia
1136	-0.00140351	-0.813522	-0.14441	0.38496	-0.61549	0.118229	-0.0515205	0.0825833	0.793934	-0.61549	-0.00140351	0.0467341	-0.14441	-0.349112	0.257741	0.34341	-0.391002	-0.0950815	-0.245599	-0.402339	M	12	10.2	Anemia
1137	-0.140969	-0.738028	-0.0236588	0.580838	-0.570433	-0.260556	-0.179006	-0.0517263	0.666359	-0.570433	-0.140969	-0.083827	-0.0236588	-0.436887	0.124632	0.243325	-0.39946	-0.194415	-0.297064	-0.346666	M	12	10.2	Anemia
1138	0.537633	-1.03954	0.310862	0.608275	-0.282479	0.314533	0.303066	0.705805	0.894003	-0.282479	0.537633	0.540834	0.310862	-0.549587	0.175547	0.309817	-0.721587	-0.111098	-0.363715	-0.693645	M	12	10.2	Anemia
1139	0.506433	-1.11516	-0.370305	0.790086	-0.309959	-0.657709	0.252881	0.761536	1.00787	-0.309959	0.506433	0.476502	-0.370305	-0.568809	-0.436233	-0.320617	-0.851888	-0.373359	-0.377601	-0.782599	M	12	10.2	Anemia
1140	0.509778	-1.18392	-0.678526	0.94525	-0.348535	-0.228898	0.207342	1.00402	1.08052	-0.348535	0.509778	0.458517	-0.678526	-0.334583	-0.216199	-0.146478	-0.126555	-0.280676	-0.2233	-0.0857432	M	12	10.2	Anemia
1141	0.433676	-1.10291	0.0318046	0.615649	-0.40154	0.416566	0.189336	0.610255	0.983609	-0.40154	0.433676	0.400737	0.0318046	-0.402927	-0.103174	0.0449443	-0.527061	-0.202006	-0.25156	-0.519333	M	12	10.2	Anemia
1142	0.357475	-1.02849	-0.376087	0.221902	-0.286304	0.194391	0.125991	0.573569	0.781445	-0.286304	0.357475	0.353435	-0.376087	-0.300427	-0.325494	-0.262758	-0.267336	-0.319809	-0.187154	-0.176479	M	12	10.2	Anemia
1143	0.818207	-0.975534	0.336853	0.544571	-0.0803777	0.745257	0.65427	0.35999	0.901068	-0.0803777	0.818207	0.860115	0.336853	-0.422203	0.228673	0.450923	-0.174451	-0.0387335	-0.287879	-0.131104	M	12	10.2	Anemia
1144	1.0541	-1.16906	1.10035	1.00086	0.003177	0.010707	0.696083	1.16431	0.949532	0.003177	1.0541	0.998499	1.10035	-0.464707	0.247043	0.41075	-0.231966	0.00300032	-0.319009	-0.210687	M	12	10.2	Anemia
1145	0.75877	-1.06554	0.350719	2.05904	-0.23583	0.0120669	0.556277	0.988469	1.09489	-0.23583	0.75877	0.752346	0.350719	-0.305505	-0.160922	-0.140377	-0.153037	-0.269368	-0.20856	-0.127865	M	12	10.2	Anemia
1146	-0.233565	-0.711047	0.253658	0.586544	-0.667631	0.0436227	-0.259841	0.196256	0.838196	-0.667631	-0.233565	-0.165126	0.253658	-0.355022	0.36768	0.474057	-0.909405	-0.0600011	-0.231767	-0.969092	M	12	10.2	Anemia
1147	0.431396	-1.16003	0.919219	1.30725	-0.438226	-0.0592223	0.185609	0.87694	1.17824	-0.438226	0.431396	0.37817	0.919219	-0.588473	-0.0971786	0.174547	-0.706192	-0.246936	-0.396078	-0.665269	M	12	10.2	Anemia
1148	-0.214125	-0.787389	1.36293	0.078347	-0.651767	0.703182	-0.298092	0.283638	0.723811	-0.651767	-0.214125	-0.161548	1.36293	-0.642905	0.523096	0.730416	-0.538578	0.00346937	-0.427055	-0.480318	F	7	10.2	Anemia
1149	-0.493523	-0.617904	0.44778	-0.419193	-0.752172	0.048179	-0.526833	-0.10767	0.53464	-0.752172	-0.493523	-0.428686	0.44778	-0.41953	0.0811839	0.163915	-0.738062	-0.166933	-0.264953	-0.74508	F	7	10.2	Anemia
1150	-0.467701	-0.777495	0.919219	-0.233725	-0.80403	0.118792	-0.553324	0.0251213	0.680224	-0.80403	-0.467701	-0.423239	0.919219	-0.621671	0.0939688	0.276484	-0.75153	-0.209329	-0.397474	-0.717276	F	7	10.2	Anemia
1151	-0.556482	-0.679691	-0.85561	0.230766	-0.89474	-0.955061	-0.581365	0.00294278	0.835807	-0.89474	-0.556482	-0.508766	-0.85561	-0.442089	-0.818209	-0.747219	-1.3256	-0.489556	-0.28899	-1.28311	F	7	10.2	Anemia
1152	-0.414806	-0.666647	-0.680266	0.28636	-0.697668	-0.951141	-0.454836	0.00504747	0.641634	-0.697668	-0.414806	-0.358434	-0.680266	-0.161172	-0.845706	-0.830994	0.122982	-0.493947	-0.0996331	0.278365	F	7	10.2	Anemia
1153	-0.375322	-0.731558	-0.606025	0.0480097	-0.755768	-1.01764	-0.424718	-0.010399	0.777823	-0.755768	-0.375322	-0.326592	-0.606025	-0.61549	-0.690307	-0.572287	-0.548926	-0.47995	-0.407644	-0.438561	F	7	10.2	Anemia
1154	-0.375322	-0.731558	-0.606025	0.0480097	-0.755768	-1.01764	-0.424718	-0.010399	0.777823	-0.755768	-0.375322	-0.326592	-0.606025	-0.61549	-0.690307	-0.572287	-0.548926	-0.47995	-0.407644	-0.438561	F	7	10.2	Anemia
1155	-0.214125	-0.787389	1.36293	0.078347	-0.651767	0.703182	-0.298092	0.283638	0.723811	-0.651767	-0.214125	-0.161548	1.36293	-0.642905	0.523096	0.730416	-0.538578	0.00346937	-0.427055	-0.480318	F	7	10.2	Anemia
1156	-0.493523	-0.617904	0.44778	-0.419193	-0.752172	0.048179	-0.526833	-0.10767	0.53464	-0.752172	-0.493523	-0.428686	0.44778	-0.41953	0.0811839	0.163915	-0.738062	-0.166933	-0.264953	-0.74508	F	7	10.2	Anemia
1157	-0.467701	-0.777495	0.919219	-0.233725	-0.80403	0.118792	-0.553324	0.0251213	0.680224	-0.80403	-0.467701	-0.423239	0.919219	-0.621671	0.0939688	0.276484	-0.75153	-0.209329	-0.397474	-0.717276	F	7	10.2	Anemia
1158	-0.556482	-0.679691	-0.85561	0.230766	-0.89474	-0.955061	-0.581365	0.00294278	0.835807	-0.89474	-0.556482	-0.508766	-0.85561	-0.442089	-0.818209	-0.747219	-1.3256	-0.489556	-0.28899	-1.28311	F	7	10.2	Anemia
1159	-0.414806	-0.666647	-0.680266	0.28636	-0.697668	-0.951141	-0.454836	0.00504747	0.641634	-0.697668	-0.414806	-0.358434	-0.680266	-0.161172	-0.845706	-0.830994	0.122982	-0.493947	-0.0996331	0.278365	F	7	10.2	Anemia
1160	-0.375322	-0.731558	-0.606025	0.0480097	-0.755768	-1.01764	-0.424718	-0.010399	0.777823	-0.755768	-0.375322	-0.326592	-0.606025	-0.61549	-0.690307	-0.572287	-0.548926	-0.47995	-0.407644	-0.438561	F	7	10.2	Anemia
1161	-0.375322	-0.731558	-0.606025	0.0480097	-0.755768	-1.01764	-0.424718	-0.010399	0.777823	-0.755768	-0.375322	-0.326592	-0.606025	-0.61549	-0.690307	-0.572287	-0.548926	-0.47995	-0.407644	-0.438561	F	7	10.2	Anemia
1162	-0.485543	-0.149816	-0.716951	-0.319428	-0.632281	-0.98816	-0.379273	-0.523325	0.229784	-0.632281	-0.485543	-0.394048	-0.716951	-0.346221	-0.889765	-0.881935	-0.531459	-0.499957	-0.216267	-0.441264	M	8	10.4	Anemia
1163	-0.290437	-0.0879749	-0.753855	-0.493839	-0.311246	-1.02317	-0.178744	-0.510187	-0.0548295	-0.311246	-0.290437	-0.186505	-0.753855	-0.129366	-0.845504	-0.809749	0.0621312	-0.492827	-0.0805887	0.194853	M	8	10.4	Anemia
1164	-0.548693	-0.0767138	-0.680266	-0.367731	-0.587446	-1.01997	-0.446973	-0.543902	0.0931392	-0.587446	-0.548693	-0.456653	-0.680266	-0.482629	-0.882584	-0.861063	-0.496651	-0.500339	-0.304327	-0.378	M	8	10.4	Anemia
1165	-0.42388	-0.100665	-0.680266	-0.385382	-0.507145	-1.05844	-0.31319	-0.557232	0.141691	-0.507145	-0.42388	-0.321433	-0.680266	-0.378718	-0.890283	-0.883901	-0.319449	-0.500076	-0.251645	-0.225858	M	8	10.4	Anemia
1166	-0.42388	-0.100665	-0.680266	-0.385382	-0.507145	-1.05844	-0.31319	-0.557232	0.141691	-0.507145	-0.42388	-0.321433	-0.680266	-0.378718	-0.890283	-0.883901	-0.319449	-0.500076	-0.251645	-0.225858	M	8	10.4	Anemia
1167	-0.0660111	0.160743	-0.583921	-0.546765	0.0923238	-0.319462	0.119212	-0.600923	-0.359412	0.0923238	-0.0660111	0.0387431	-0.583921	-0.0775043	-0.330583	-0.417428	0.474358	-0.347409	-0.078447	0.459979	M	8	10.4	Anemia
1168	-0.0660111	0.160743	-0.583921	-0.546765	0.0923238	-0.319462	0.119212	-0.600923	-0.359412	0.0923238	-0.0660111	0.0387431	-0.583921	-0.0775043	-0.330583	-0.417428	0.474358	-0.347409	-0.078447	0.459979	M	8	10.4	Anemia
1169	-0.0863051	0.188708	-0.578293	-0.594031	0.0335865	-0.120228	0.0861481	-0.604318	-0.309131	0.0335865	-0.0863051	-0.15803	-0.578293	-0.126861	-0.217756	-0.237921	0.362519	-0.296826	-0.107537	0.370692	M	8	10.4	Anemia
1170	-0.0863051	0.188708	-0.578293	-0.594031	0.0335865	-0.120228	0.0861481	-0.604318	-0.309131	0.0335865	-0.0863051	-0.15803	-0.578293	-0.126861	-0.217756	-0.237921	0.362519	-0.296826	-0.107537	0.370692	M	8	10.4	Anemia
1171	-0.792703	0.317572	-0.122306	-0.61045	-0.574944	-0.547962	-0.728245	-0.647349	-0.316968	-0.574944	-0.792703	-0.755496	-0.122306	-0.420888	-0.425209	-0.467579	-0.608195	-0.38461	-0.276833	-0.59811	M	8	10.4	Anemia
1172	-0.792703	0.317572	-0.122306	-0.61045	-0.574944	-0.547962	-0.728245	-0.647349	-0.316968	-0.574944	-0.792703	-0.755496	-0.122306	-0.420888	-0.425209	-0.467579	-0.608195	-0.38461	-0.276833	-0.59811	M	8	10.4	Anemia
1173	-0.841538	0.175809	-0.291306	-0.57496	-0.648014	-0.541606	-0.793435	-0.603511	-0.362435	-0.648014	-0.841538	-0.803331	-0.291306	-0.451092	-0.505952	-0.5014	-0.983338	-0.414516	-0.28925	-0.975765	M	8	10.4	Anemia
1174	-0.841538	0.175809	-0.291306	-0.57496	-0.648014	-0.541606	-0.793435	-0.603511	-0.362435	-0.648014	-0.841538	-0.803331	-0.291306	-0.451092	-0.505952	-0.5014	-0.983338	-0.414516	-0.28925	-0.975765	M	8	10.4	Anemia
1175	-0.881615	0.222505	-0.69096	-0.577252	-0.724621	-0.878396	-0.811883	-0.564203	-0.149283	-0.724621	-0.881615	-0.820966	-0.69096	-0.374755	-0.796012	-0.809727	-0.723735	-0.480133	-0.236428	-0.680003	M	8	10.4	Anemia
1176	-0.881615	0.222505	-0.69096	-0.577252	-0.724621	-0.878396	-0.811883	-0.564203	-0.149283	-0.724621	-0.881615	-0.820966	-0.69096	-0.374755	-0.796012	-0.809727	-0.723735	-0.480133	-0.236428	-0.680003	M	8	10.4	Anemia
1177	-1.04093	-0.229988	0.697366	-0.35434	-0.935421	-0.436439	-1.06664	-0.351608	0.0224088	-0.935421	-1.04093	-1.01856	0.697366	-0.332321	0.802355	0.659844	0.772692	0.305409	-0.251337	0.827152	M	8	10.4	Anemia
1178	-0.582893	-0.290437	0.555381	-0.0873947	-0.597306	-0.254458	-0.55177	-0.429677	0.109027	-0.597306	-0.582893	-0.513931	0.555381	-0.435851	0.918382	0.990866	0.454625	0.405152	-0.321065	0.492539	M	8	10.4	Anemia
1179	-0.694066	-0.148258	0.81392	0.134389	-0.583861	-0.258699	-0.663009	-0.450099	-0.00156091	-0.583861	-0.694066	-0.636803	0.81392	-0.312161	1.02231	0.892872	0.669147	0.48415	-0.268965	0.633522	M	8	10.4	Anemia
1180	-0.935071	-0.054084	-0.256922	-0.427723	-0.808175	-0.32269	-0.920088	-0.432094	-0.149409	-0.808175	-0.935071	-0.900508	-0.256922	0.333595	-0.0485875	-0.200145	1.68849	-0.214724	0.185385	1.84432	M	8	10.4	Anemia
1181	-0.95065	-0.153674	1.44525	-0.242157	-0.895153	2.32381	-0.940621	-0.4689	0.0373246	-0.895153	-0.95065	-0.919434	1.44525	0.188195	1.97216	1.44467	1.57773	1.74125	-0.071809	1.32258	M	8	10.4	Anemia
1182	-1.00829	-0.108939	1.04647	-0.322957	-0.909024	-0.0342636	-1.00598	-0.447922	0.0319937	-0.909024	-1.00829	-0.970617	1.04647	0.107169	1.89721	1.58884	1.42387	1.57464	-0.101063	1.22752	M	8	10.4	Anemia
1183	-0.790856	-0.19921	0.919219	-0.0165358	-0.743776	0.221192	-0.767709	-0.415701	0.0715263	-0.743776	-0.790856	-0.749853	0.919219	0.173145	1.79607	1.10178	1.67897	1.64623	-0.0318237	1.52714	M	8	10.4	Anemia
1184	-0.284546	0.238394	-0.14441	-0.856631	-0.0604216	0.557546	-0.10231	-0.584468	-0.386862	-0.0604216	-0.284546	-0.121858	-0.14441	-0.274522	0.111639	0.02106	-0.710631	-0.152414	-0.182608	-0.754868	F	7	10	Anemia
1185	-0.284546	0.238394	-0.14441	-0.856631	-0.0604216	0.557546	-0.10231	-0.584468	-0.386862	-0.0604216	-0.284546	-0.121858	-0.14441	-0.274522	0.111639	0.02106	-0.710631	-0.152414	-0.182608	-0.754868	F	7	10	Anemia
1186	3.51934	-1.23837	0.919219	0.825478	1.23418	-0.246935	2.9902	0.91077	1.12989	1.23418	3.51934	3.40428	0.919219	-0.635859	-0.035279	0.158828	-0.215886	-0.236495	-0.433992	-0.137953	M	6	7.6	Anemia
1187	1.5896	-1.47418	-0.134586	2.80614	-0.141843	-0.387722	1.03376	2.41694	1.62543	-0.141843	1.5896	1.34746	-0.134586	-0.563344	-0.360975	-0.162746	-1.16345	-0.373378	-0.376137	-1.1286	M	6	7.6	Anemia
1188	3.96944	-1.30319	-0.467366	0.819512	1.68797	-0.934383	3.25484	1.32763	1.11266	1.68797	3.96944	3.77128	-0.467366	-0.593772	-0.71863	-0.579497	-0.369188	-0.471408	-0.398565	-0.255981	M	6	7.6	Anemia
1189	4.01462	-1.3345	0.335983	1.81016	1.52244	-0.596605	3.28382	1.6009	1.22072	1.52244	4.01462	3.77551	0.335983	-0.677224	-0.236204	0.0207448	-0.584631	-0.34954	-0.456736	-0.505822	M	6	7.6	Anemia
1190	3.99639	-1.37467	0.149945	1.37045	1.55669	-0.380645	3.18064	1.70286	1.2312	1.55669	3.99639	3.71837	0.149945	-0.752361	-0.255711	0.0201701	-0.789628	-0.363639	-0.503446	-0.716473	M	6	7.6	Anemia
1191	4.119	-1.34809	0.511327	1.3052	1.66597	-0.0923918	3.28903	1.94822	1.14422	1.66597	4.119	3.86155	0.511327	-0.657816	-0.189329	0.0634549	-0.509531	-0.310205	-0.440208	-0.441835	M	6	7.6	Anemia
1192	4.2419	-1.37284	-0.411903	2.31292	1.41674	-0.0496999	3.36289	2.39607	1.30384	1.41674	4.2419	2.80222	-0.411903	0.363869	-0.347541	-0.196785	0.990989	-0.337897	0.1719	1.02188	M	6	7.6	Anemia
1193	2.92671	-1.44999	-0.190049	1.98587	0.847271	-0.252859	2.11373	2.86116	1.31964	0.847271	2.92671	2.61557	-0.190049	-0.167777	-0.278863	-0.103985	0.087981	-0.315295	-0.133012	0.107596	M	6	7.6	Anemia
1194	3.51934	-1.23837	0.919219	0.825478	1.23418	-0.246935	2.9902	0.91077	1.12989	1.23418	3.51934	3.40428	0.919219	-0.635859	-0.035279	0.158828	-0.215886	-0.236495	-0.433992	-0.137953	M	6	7.6	Anemia
1195	1.5896	-1.47418	-0.134586	2.80614	-0.141843	-0.387722	1.03376	2.41694	1.62543	-0.141843	1.5896	1.34746	-0.134586	-0.563344	-0.360975	-0.162746	-1.16345	-0.373378	-0.376137	-1.1286	M	6	7.6	Anemia
1196	3.96944	-1.30319	-0.467366	0.819512	1.68797	-0.934383	3.25484	1.32763	1.11266	1.68797	3.96944	3.77128	-0.467366	-0.593772	-0.71863	-0.579497	-0.369188	-0.471408	-0.398565	-0.255981	M	6	7.6	Anemia
1197	4.01462	-1.3345	0.335983	1.81016	1.52244	-0.596605	3.28382	1.6009	1.22072	1.52244	4.01462	3.77551	0.335983	-0.677224	-0.236204	0.0207448	-0.584631	-0.34954	-0.456736	-0.505822	M	6	7.6	Anemia
1198	3.99639	-1.37467	0.149945	1.37045	1.55669	-0.380645	3.18064	1.70286	1.2312	1.55669	3.99639	3.71837	0.149945	-0.752361	-0.255711	0.0201701	-0.789628	-0.363639	-0.503446	-0.716473	M	6	7.6	Anemia
1199	4.119	-1.34809	0.511327	1.3052	1.66597	-0.0923918	3.28903	1.94822	1.14422	1.66597	4.119	3.86155	0.511327	-0.657816	-0.189329	0.0634549	-0.509531	-0.310205	-0.440208	-0.441835	M	6	7.6	Anemia
1200	4.2419	-1.37284	-0.411903	2.31292	1.41674	-0.0496999	3.36289	2.39607	1.30384	1.41674	4.2419	2.80222	-0.411903	0.363869	-0.347541	-0.196785	0.990989	-0.337897	0.1719	1.02188	M	6	7.6	Anemia
1201	2.92671	-1.44999	-0.190049	1.98587	0.847271	-0.252859	2.11373	2.86116	1.31964	0.847271	2.92671	2.61557	-0.190049	-0.167777	-0.278863	-0.103985	0.087981	-0.315295	-0.133012	0.107596	M	6	7.6	Anemia
1202	3.67743	-1.3259	-0.536695	1.98545	1.10658	-1.03187	3.10128	1.46945	1.38608	1.10658	3.67743	3.44727	-0.536695	-0.436538	-0.811865	-0.68778	-0.733372	-0.491467	-0.298854	-0.640719	F	11	11.2	Control
1203	3.00879	-1.44511	-0.85561	2.96231	0.488758	-1.15387	2.34966	2.91591	1.57962	0.488758	3.00879	2.69115	-0.85561	-0.551102	-0.898396	-0.812744	0.339858	-0.500091	-0.372292	0.490591	F	11	11.2	Control
1204	2.83944	-1.42535	-0.753637	2.78045	0.514044	-1.08524	2.15751	2.92746	1.46574	0.514044	2.83944	2.5469	-0.753637	-0.548362	-0.866461	-0.751898	-1.32562	-0.497953	-0.366701	-1.25174	F	11	11.2	Control
1205	2.87817	-1.41658	-0.606025	2.39803	0.65496	-0.923309	2.20676	2.17483	1.43868	0.65496	2.87817	2.60034	-0.606025	-0.283469	-0.772154	-0.656961	-0.0737784	-0.473995	-0.200243	0.0418141	F	11	11.2	Control
1206	1.75275	-1.30486	-0.883342	1.79409	0.0182838	-1.06551	1.34397	1.45678	1.41362	0.0182838	1.75275	1.61633	-0.883342	-0.452268	-0.869432	-0.78223	-0.254256	-0.49591	-0.298534	-0.154075	F	11	11.2	Control
1207	4.69213	-1.47545	-0.853154	2.83541	1.46815	-1.09481	3.65102	4.02215	1.40439	1.46815	4.69213	4.22085	-0.853154	-0.299736	-0.882274	-0.799805	0.564696	-0.498551	-0.208569	0.7247	F	11	11.2	Control
1208	4.48047	-1.45945	-0.633756	2.48024	1.4552	-1.00067	3.50588	3.04706	1.35631	1.4552	4.48047	4.03431	-0.633756	-0.170474	-0.836382	-0.724448	-0.669825	-0.491999	-0.112357	-0.587861	F	11	11.2	Control
1209	3.43458	-1.49875	-0.65412	3.08196	0.571535	-0.56006	2.54915	4.31714	1.51288	0.571535	3.43458	3.02747	-0.65412	-0.125221	-0.641704	-0.543263	-0.662897	-0.437658	-0.0844486	-0.630354	F	11	11.2	Control
1210	3.33499	-1.30365	-0.994269	1.47336	1.00832	-0.88713	2.6678	2.40025	1.16309	1.00832	3.33499	3.12322	-0.994269	-0.107607	-0.838815	-0.772698	-0.113687	-0.478697	-0.0753085	-0.00386142	F	11	11.2	Control
1211	-0.627596	-0.775159	-0.28711	0.819024	-0.926062	-0.523234	-0.686116	-0.0293115	0.930321	-0.926062	-0.627596	-0.594595	-0.28711	-0.384066	-0.462677	-0.43854	-0.659409	-0.386092	-0.254225	-0.654892	F	11	11.2	Control
1212	2.80186	-1.23346	-0.952671	1.57046	0.885435	-0.560907	2.28508	1.87414	1.03118	0.885435	2.80186	1.6347	-0.952671	-0.1194	-0.669269	-0.588827	-0.40048	-0.436509	-0.0712373	-0.363945	F	11	11.2	Control
1213	3.0851	-1.23254	-1.03587	0.488978	1.30909	-0.7904	2.4255	1.64408	0.880184	1.30909	3.0851	2.94562	-1.03587	0.0551272	-0.948622	-0.901943	0.0694661	-0.500452	0.0674693	0.171863	F	11	11.2	Control
1214	1.29074	-1.44649	-1.07746	1.90988	0.0631969	-0.388013	0.675946	3.41309	1.26864	0.0631969	1.29074	1.07031	-1.07746	-0.278682	-0.554416	-0.50796	-0.496072	-0.386855	-0.180889	-0.490669	F	9	11.7	Control
1215	3.06867	-1.3299	-0.190049	1.47172	0.570505	-0.345427	2.47732	1.98979	1.38728	0.570505	3.06867	2.80376	-0.190049	-0.208051	-0.367677	-0.257261	-0.952835	-0.349625	-0.118603	-1.03844	F	9	11.7	Control
1216	2.45928	-0.965976	-0.106854	0.534468	0.914018	0.807897	2.23768	0.46696	0.803288	0.914018	2.45928	2.54123	-0.106854	-0.334347	-0.0862981	-0.000221035	-0.646239	-0.201361	-0.203657	-0.693042	F	9	11.7	Control
1217	2.30509	-1.16047	-0.176183	1.21386	0.572539	-0.0366845	1.9107	0.928803	1.09874	0.572539	2.30509	2.25449	-0.176183	-0.365211	-0.180088	-0.0298424	-0.685463	-0.258452	-0.234218	-0.717701	F	9	11.7	Control
1218	2.5097	-0.997923	-0.285524	0.467452	0.975313	-0.0256054	2.24428	0.481706	0.799423	0.975313	2.5097	2.55588	-0.285524	-0.433117	-0.246458	-0.118038	-0.876064	-0.2954	-0.285643	-0.864627	F	9	11.7	Control
1219	2.50735	-0.949734	-0.176183	0.438674	0.949088	0.542735	2.27767	0.503944	0.746695	0.949088	2.50735	2.59055	-0.176183	-0.300453	-0.159032	-0.0547845	-0.576527	-0.239227	-0.179034	-0.637342	F	9	11.7	Control
1220	2.80191	-1.0327	-0.376087	0.571265	1.06973	-0.101511	2.48553	0.685236	0.845173	1.06973	2.80191	2.83486	-0.376087	-0.326648	-0.331835	-0.231356	-0.0494107	-0.299338	-0.216792	-0.0266969	F	9	11.7	Control
1221	2.75365	-0.979523	-0.356439	0.829011	1.05413	0.346089	2.51134	0.575293	0.798221	1.05413	2.75365	2.82431	-0.356439	-0.250182	-0.294029	-0.219733	-0.200137	-0.28545	-0.163602	-0.188092	F	9	11.7	Control
1222	2.79833	-1.21088	-0.411903	2.81704	0.36281	-0.635004	2.48384	1.58421	1.35333	0.36281	2.79833	2.68972	-0.411903	-0.247736	-0.178276	-0.0500926	0.191706	-0.311509	-0.188975	0.235106	F	9	11.7	Control
1223	2.07629	-1.04662	-0.411903	1.85161	0.187181	-0.686041	1.96817	0.620154	1.25329	0.187181	2.07629	2.10148	-0.411903	-0.288076	-0.121879	-0.0283655	0.476895	-0.292704	-0.215511	0.550963	F	9	11.7	Control
1224	2.87565	-1.12547	-0.190049	0.965541	0.69933	-0.325609	2.52119	0.77266	0.996926	0.69933	2.87565	1.54535	-0.190049	-0.315112	0.295046	0.426989	0.378986	-0.0945438	-0.242733	0.418253	F	9	11.7	Control
1225	2.84777	-1.05998	-0.841744	1.11781	0.842274	-0.949063	2.60391	0.516488	0.96768	0.842274	2.84777	2.85099	-0.841744	-0.411054	-0.609504	-0.563835	0.140361	-0.44243	-0.27795	0.25749	F	9	11.7	Control
1226	2.6779	-1.12648	-0.411903	1.16397	0.718398	-0.446684	2.34174	0.6487	1.03899	0.718398	2.6779	2.3382	-0.411903	-0.326217	0.173899	0.222037	0.29964	-0.120805	-0.248792	0.320513	F	9	11.7	Control
1227	2.7083	-1.16657	0.0318046	2.2155	0.663826	-0.265008	2.36769	0.975634	1.1626	0.663826	2.7083	2.62302	0.0318046	-0.459287	0.433941	0.670005	-0.00705919	-0.0398832	-0.334303	0.000679192	F	9	11.7	Control
1228	2.42785	-1.17803	-0.411903	1.64694	0.62172	-0.444317	2.03404	1.13642	1.07891	0.62172	2.42785	2.34653	-0.411903	-0.302634	-0.00951603	0.107924	0.0159081	-0.214759	-0.230554	-0.0382823	F	9	11.7	Control
1229	1.29074	-1.44649	-1.07746	1.90988	0.0631969	-0.388013	0.675946	3.41309	1.26864	0.0631969	1.29074	1.07031	-1.07746	-0.278682	-0.554416	-0.50796	-0.496072	-0.386855	-0.180889	-0.490669	F	9	11.7	Control
1230	2.45928	-0.965976	-0.106854	0.534468	0.914018	0.807897	2.23768	0.46696	0.803288	0.914018	2.45928	2.54123	-0.106854	-0.334347	-0.0862981	-0.000221035	-0.646239	-0.201361	-0.203657	-0.693042	F	9	11.7	Control
1231	2.30509	-1.16047	-0.176183	1.21386	0.572539	-0.0366845	1.9107	0.928803	1.09874	0.572539	2.30509	2.25449	-0.176183	-0.365211	-0.180088	-0.0298424	-0.685463	-0.258452	-0.234218	-0.717701	F	9	11.7	Control
1232	2.5097	-0.997923	-0.285524	0.467452	0.975313	-0.0256054	2.24428	0.481706	0.799423	0.975313	2.5097	2.55588	-0.285524	-0.433117	-0.246458	-0.118038	-0.876064	-0.2954	-0.285643	-0.864627	F	9	11.7	Control
1233	2.50735	-0.949734	-0.176183	0.438674	0.949088	0.542735	2.27767	0.503944	0.746695	0.949088	2.50735	2.59055	-0.176183	-0.300453	-0.159032	-0.0547845	-0.576527	-0.239227	-0.179034	-0.637342	F	9	11.7	Control
1234	2.80191	-1.0327	-0.376087	0.571265	1.06973	-0.101511	2.48553	0.685236	0.845173	1.06973	2.80191	2.83486	-0.376087	-0.326648	-0.331835	-0.231356	-0.0494107	-0.299338	-0.216792	-0.0266969	F	9	11.7	Control
1235	2.75365	-0.979523	-0.356439	0.829011	1.05413	0.346089	2.51134	0.575293	0.798221	1.05413	2.75365	2.82431	-0.356439	-0.250182	-0.294029	-0.219733	-0.200137	-0.28545	-0.163602	-0.188092	F	9	11.7	Control
1236	2.79833	-1.21088	-0.411903	2.81704	0.36281	-0.635004	2.48384	1.58421	1.35333	0.36281	2.79833	2.68972	-0.411903	-0.247736	-0.178276	-0.0500926	0.191706	-0.311509	-0.188975	0.235106	F	9	11.7	Control
1237	2.07629	-1.04662	-0.411903	1.85161	0.187181	-0.686041	1.96817	0.620154	1.25329	0.187181	2.07629	2.10148	-0.411903	-0.288076	-0.121879	-0.0283655	0.476895	-0.292704	-0.215511	0.550963	F	9	11.7	Control
1238	2.87565	-1.12547	-0.190049	0.965541	0.69933	-0.325609	2.52119	0.77266	0.996926	0.69933	2.87565	1.54535	-0.190049	-0.315112	0.295046	0.426989	0.378986	-0.0945438	-0.242733	0.418253	F	9	11.7	Control
1239	2.84777	-1.05998	-0.841744	1.11781	0.842274	-0.949063	2.60391	0.516488	0.96768	0.842274	2.84777	2.85099	-0.841744	-0.411054	-0.609504	-0.563835	0.140361	-0.44243	-0.27795	0.25749	F	9	11.7	Control
1240	2.6779	-1.12648	-0.411903	1.16397	0.718398	-0.446684	2.34174	0.6487	1.03899	0.718398	2.6779	2.3382	-0.411903	-0.326217	0.173899	0.222037	0.29964	-0.120805	-0.248792	0.320513	F	9	11.7	Control
1241	2.7083	-1.16657	0.0318046	2.2155	0.663826	-0.265008	2.36769	0.975634	1.1626	0.663826	2.7083	2.62302	0.0318046	-0.459287	0.433941	0.670005	-0.00705919	-0.0398832	-0.334303	0.000679192	F	9	11.7	Control
1242	2.42785	-1.17803	-0.411903	1.64694	0.62172	-0.444317	2.03404	1.13642	1.07891	0.62172	2.42785	2.34653	-0.411903	-0.302634	-0.00951603	0.107924	0.0159081	-0.214759	-0.230554	-0.0382823	F	9	11.7	Control
1243	1.74475	-1.26454	0.0179387	2.38769	-0.0734703	-0.501417	1.40069	2.17781	1.43906	-0.0734703	1.74475	1.62717	0.0179387	-0.644476	-0.188031	0.00625829	-1.03237	-0.284229	-0.429965	-1.02081	F	13	10	Anemia
1244	2.22975	-1.41882	0.511327	2.64106	0.147826	-0.180343	1.64095	2.88008	1.47526	0.147826	2.22975	1.9719	0.511327	-0.501101	-0.305912	-0.145631	-0.499222	-0.326054	-0.336528	-0.466184	F	13	10	Anemia
1245	2.77782	-1.24964	0.500634	1.82873	0.83827	0.07127	2.29892	1.8421	1.17063	0.83827	2.77782	2.6472	0.500634	-0.53206	-0.174208	0.0207899	-0.899757	-0.2629	-0.35609	-0.904302	F	13	10	Anemia
1246	2.84506	-1.32752	0.260002	1.37494	0.897615	0.0527186	2.18425	1.81617	1.11014	0.897615	2.84506	2.64326	0.260002	-0.575804	-0.157461	0.0526903	-0.602911	-0.249684	-0.392126	-0.577736	F	13	10	Anemia
1247	2.6385	-1.34743	-0.156689	2.52911	0.618767	-0.286746	2.04857	1.97642	1.29743	0.618767	2.6385	2.42294	-0.156689	-0.515043	-0.362296	-0.164987	-0.774159	-0.346136	-0.327526	-0.777644	F	13	10	Anemia
1248	3.55139	-1.29617	-0.952671	1.36825	1.10921	-0.470863	2.87499	2.13575	1.16681	1.10921	3.55139	3.37122	-0.952671	-0.279091	-0.57805	-0.511506	-0.285302	-0.399967	-0.177637	-0.244459	F	13	10	Anemia
1249	1.52836	-1.15409	-0.356439	0.842118	0.381422	-0.479646	1.10422	1.96386	0.850644	0.381422	1.52836	1.47547	-0.356439	-0.38712	-0.402561	-0.258169	-0.556168	-0.35527	-0.25525	-0.539494	F	13	10	Anemia
1250	1.83334	-1.1679	-0.176183	1.07128	0.528958	-0.302143	1.42003	1.01245	0.985976	0.528958	1.83334	1.77649	-0.176183	-0.317348	-0.2312	-0.0601089	-0.389288	-0.279774	-0.215686	-0.385558	F	13	10	Anemia
1251	1.89642	-1.12003	-0.376087	0.564932	0.55086	-0.310585	1.52127	0.950638	0.906402	0.55086	1.89642	1.87412	-0.376087	-0.374064	-0.354576	-0.236162	-0.242531	-0.31398	-0.249065	-0.210054	F	13	10	Anemia
1252	1.83181	-1.11009	-0.433136	0.635899	0.578667	0.0918116	1.43003	1.63266	0.848652	0.578667	1.83181	1.81627	-0.433136	-0.0245122	-0.409309	-0.326949	-0.337763	-0.32995	0.00186551	-0.361836	F	13	10	Anemia
1253	2.08025	-1.13484	-0.64358	0.60825	0.762424	-0.364494	1.63148	1.11401	0.82047	0.762424	2.08025	2.04567	-0.64358	-0.282955	-0.430532	-0.325239	-0.471568	-0.352323	-0.18824	-0.499638	F	13	10	Anemia
1254	1.58738	-1.26413	-0.891426	3.82369	0.00406834	-0.338305	1.21272	2.44852	1.34969	0.00406834	1.58738	1.47908	-0.891426	-0.10749	-0.443832	-0.352222	-0.206119	-0.33476	-0.0791561	-0.195492	F	13	10	Anemia
1255	1.64788	-1.19857	-1.02041	0.797083	0.405867	0.0239906	1.18194	1.68081	0.929107	0.405867	1.64788	1.57633	-1.02041	-0.335448	-0.415931	-0.345365	-0.406334	-0.32788	-0.219058	-0.403291	F	13	10	Anemia
1256	1.66574	-1.1709	-0.85561	1.11521	0.225297	-0.0844	1.29423	1.91908	1.0578	0.225297	1.66574	1.60272	-0.85561	-0.305449	-0.27222	-0.235691	-0.564056	-0.280536	-0.19294	-0.590216	F	13	10	Anemia
1257	1.52187	-1.15726	-0.891426	1.00686	0.208706	-0.321084	1.1535	1.31074	1.01862	0.208706	1.52187	1.48051	-0.891426	-0.294395	-0.429558	-0.321829	-0.421106	-0.345413	-0.198002	-0.415887	F	13	10	Anemia
1258	1.07534	-1.34519	-0.897208	1.11609	-0.273338	-0.996729	0.610496	2.92643	1.27348	-0.273338	1.07534	0.895504	-0.897208	-0.116718	-0.984113	-0.934482	-0.106669	-0.504495	-0.0780171	-0.0147793	M	6	11.7	Control
1259	1.29884	-1.29448	-0.633756	2.30539	-0.101564	-0.92886	0.879219	2.4915	1.31725	-0.101564	1.29884	1.167	-0.633756	-0.42555	-0.759134	-0.658371	-0.458439	-0.473978	-0.28341	-0.364707	M	6	11.7	Control
1260	0.875299	-1.23436	-0.599527	2.69875	-0.385841	-1.02817	0.593672	1.9889	1.44782	-0.385841	0.875299	0.792706	-0.599527	-0.57716	-0.818906	-0.705316	-1.03652	-0.492789	-0.377283	-0.935454	M	6	11.7	Control
1261	0.560119	-1.15294	-0.836832	0.983557	-0.373506	-0.846309	0.279233	1.74337	1.11869	-0.373506	0.560119	0.518338	-0.836832	-0.358272	-0.684717	-0.654756	-0.0641959	-0.446712	-0.238888	0.0427929	M	6	11.7	Control
1262	0.761388	-1.36708	-0.411903	2.63031	-0.584866	-0.640973	0.401993	2.63685	1.61287	-0.584866	0.761388	0.618255	-0.411903	-0.515201	-0.519707	-0.397646	-0.894809	-0.417423	-0.340854	-0.878194	M	6	11.7	Control
1263	3.10138	-1.29196	0.178547	2.97412	0.888217	0.13633	2.54165	2.62218	1.27553	0.888217	3.10138	2.91121	0.178547	-0.419974	-0.330687	-0.168561	-0.377106	-0.329232	-0.298803	-0.358555	M	6	11.7	Control
1264	1.50689	-1.27063	0.919219	1.84478	-0.000128277	-0.352929	1.11448	1.59149	1.30249	-0.000128277	1.50689	1.39293	0.919219	-0.617527	-0.0705812	0.0579202	-0.302976	-0.256878	-0.42405	-0.238967	M	6	11.7	Control
1265	2.48359	-1.37695	-0.0513905	2.8392	0.643886	-0.189155	1.81624	3.82162	1.19159	0.643886	2.48359	2.25056	-0.0513905	-0.451562	-0.244538	-0.0838989	-0.765436	-0.271739	-0.310414	-0.759421	M	6	11.7	Control
1266	2.635	-1.39384	0.0432145	2.89069	0.575551	-0.33319	1.99003	3.42994	1.35469	0.575551	2.635	2.3827	0.0432145	-0.562945	-0.122009	0.0311235	-0.556053	-0.244812	-0.384084	-0.517849	M	6	11.7	Control
1267	2.28589	-1.36674	-0.151623	2.63479	0.465837	-0.0910166	1.67611	3.19406	1.23265	0.465837	2.28589	2.05882	-0.151623	-0.475715	-0.125577	0.0100188	-0.572745	-0.234156	-0.328443	-0.5747	M	6	11.7	Control
1268	2.74773	-1.33942	0.126255	1.48391	1.21293	-0.253251	1.98799	2.59903	0.928273	1.21293	2.74773	2.51578	0.126255	-0.431866	-0.176591	-0.0573474	-0.194596	-0.273243	-0.293757	-0.163497	M	6	11.7	Control
1269	1.07534	-1.34519	-0.897208	1.11609	-0.273338	-0.996729	0.610496	2.92643	1.27348	-0.273338	1.07534	0.895504	-0.897208	-0.116718	-0.984113	-0.934482	-0.106669	-0.504495	-0.0780171	-0.0147793	M	6	11.7	Control
1270	1.29884	-1.29448	-0.633756	2.30539	-0.101564	-0.92886	0.879219	2.4915	1.31725	-0.101564	1.29884	1.167	-0.633756	-0.42555	-0.759134	-0.658371	-0.458439	-0.473978	-0.28341	-0.364707	M	6	11.7	Control
1271	0.875299	-1.23436	-0.599527	2.69875	-0.385841	-1.02817	0.593672	1.9889	1.44782	-0.385841	0.875299	0.792706	-0.599527	-0.57716	-0.818906	-0.705316	-1.03652	-0.492789	-0.377283	-0.935454	M	6	11.7	Control
1272	0.560119	-1.15294	-0.836832	0.983557	-0.373506	-0.846309	0.279233	1.74337	1.11869	-0.373506	0.560119	0.518338	-0.836832	-0.358272	-0.684717	-0.654756	-0.0641959	-0.446712	-0.238888	0.0427929	M	6	11.7	Control
1273	0.761388	-1.36708	-0.411903	2.63031	-0.584866	-0.640973	0.401993	2.63685	1.61287	-0.584866	0.761388	0.618255	-0.411903	-0.515201	-0.519707	-0.397646	-0.894809	-0.417423	-0.340854	-0.878194	M	6	11.7	Control
1274	3.10138	-1.29196	0.178547	2.97412	0.888217	0.13633	2.54165	2.62218	1.27553	0.888217	3.10138	2.91121	0.178547	-0.419974	-0.330687	-0.168561	-0.377106	-0.329232	-0.298803	-0.358555	M	6	11.7	Control
1275	1.50689	-1.27063	0.919219	1.84478	-0.000128277	-0.352929	1.11448	1.59149	1.30249	-0.000128277	1.50689	1.39293	0.919219	-0.617527	-0.0705812	0.0579202	-0.302976	-0.256878	-0.42405	-0.238967	M	6	11.7	Control
1276	2.48359	-1.37695	-0.0513905	2.8392	0.643886	-0.189155	1.81624	3.82162	1.19159	0.643886	2.48359	2.25056	-0.0513905	-0.451562	-0.244538	-0.0838989	-0.765436	-0.271739	-0.310414	-0.759421	M	6	11.7	Control
1277	2.635	-1.39384	0.0432145	2.89069	0.575551	-0.33319	1.99003	3.42994	1.35469	0.575551	2.635	2.3827	0.0432145	-0.562945	-0.122009	0.0311235	-0.556053	-0.244812	-0.384084	-0.517849	M	6	11.7	Control
1278	2.28589	-1.36674	-0.151623	2.63479	0.465837	-0.0910166	1.67611	3.19406	1.23265	0.465837	2.28589	2.05882	-0.151623	-0.475715	-0.125577	0.0100188	-0.572745	-0.234156	-0.328443	-0.5747	M	6	11.7	Control
1279	2.74773	-1.33942	0.126255	1.48391	1.21293	-0.253251	1.98799	2.59903	0.928273	1.21293	2.74773	2.51578	0.126255	-0.431866	-0.176591	-0.0573474	-0.194596	-0.273243	-0.293757	-0.163497	M	6	11.7	Control
1280	0.157268	-0.834999	1.36293	0.306003	-0.442094	-0.113043	0.0769082	0.0648339	0.795479	-0.442094	0.157268	0.22713	1.36293	-0.405303	0.87927	1.11119	0.148919	0.270225	-0.324737	0.133001	F	8	10.8	Control
1281	0.255646	-1.07512	0.0318046	0.56582	-0.500344	0.401658	0.0412097	0.624207	0.983076	-0.500344	0.255646	0.250911	0.0318046	0.262627	0.386065	0.477992	0.662677	0.0138958	0.0762442	0.579629	F	8	10.8	Control
1282	0.117925	-0.885444	0.0318046	0.273158	-0.463422	0.236284	0.00495784	0.198782	0.814491	-0.463422	0.117925	0.177405	0.0318046	0.0623318	0.386314	0.469413	0.266832	0.00309317	-0.0285073	0.16002	F	8	10.8	Control
1283	0.394245	-1.01976	0.851322	0.537651	-0.356191	-0.175578	0.20205	0.320612	0.923631	-0.356191	0.394245	0.414019	0.851322	-0.377713	0.723124	0.970328	-0.190629	0.133646	-0.294475	-0.202646	F	8	10.8	Control
1284	0.395767	-0.939694	1.36293	0.62497	-0.366146	0.132705	0.268057	0.287339	0.873003	-0.366146	0.395767	0.439677	1.36293	-0.539463	0.74109	0.967752	-0.403542	0.125478	-0.383853	-0.405997	F	8	10.8	Control
1285	0.34866	-0.896143	1.14107	0.248826	-0.33182	0.360754	0.236576	0.0361461	0.798934	-0.33182	0.34866	0.409367	1.14107	-0.261927	0.511907	0.692527	-0.0646922	0.0267773	-0.227596	-0.100901	F	8	10.8	Control
1286	0.259515	-0.999534	1.36293	0.595478	-0.469382	-0.0520803	0.10186	0.465346	0.997881	-0.469382	0.259515	0.270776	1.36293	-0.61811	0.733965	1.05735	-0.46903	0.133776	-0.433134	-0.443317	F	8	10.8	Control
1287	-0.17965	-1.36501	0.253658	1.50167	-0.764737	-0.26518	-0.504624	1.55847	1.36439	-0.764737	-0.17965	-0.268605	0.253658	-0.460492	0.0107787	0.24415	-0.679478	-0.178052	-0.307149	-0.687385	F	8	10.8	Control
1288	-0.50099	-1.31714	0.253658	2.3077	-0.947238	-0.0552079	-0.748945	1.73537	1.51174	-0.947238	-0.50099	-0.564573	0.253658	-0.256349	0.122042	0.360697	-0.530776	-0.174713	-0.172136	-0.560587	F	8	10.8	Control
1289	-0.160781	-1.23102	0.0725321	1.86259	-0.802874	-0.400171	-0.40894	1.36958	1.31566	-0.802874	-0.160781	-0.222196	0.0725321	-0.511742	0.0342992	0.227351	-0.750189	-0.148217	-0.336956	-0.744509	F	8	10.8	Control
1290	0.150594	-1.27429	-0.706412	1.1797	-0.608707	-0.00296801	-0.16374	1.18492	1.18184	-0.608707	0.150594	0.0799673	-0.706412	-0.430532	0.0926438	0.256929	-0.769595	-0.0587295	-0.292811	-0.801297	F	8	10.8	Control
1291	0.302249	-1.21555	-0.744683	0.794002	-0.455144	-0.0266835	0.000928262	1.23113	1.06505	-0.455144	0.302249	0.237611	-0.744683	-0.319351	-0.0253779	0.0868997	-0.402854	-0.123317	-0.223342	-0.414331	F	8	10.8	Control
1292	-0.0307357	-1.28108	-0.979533	0.646591	-0.611662	-0.202315	-0.355978	1.32479	1.01978	-0.611662	-0.0307357	-0.109585	-0.979533	-0.387663	-0.074102	0.0932964	-0.684842	-0.152598	-0.26129	-0.682166	F	8	10.8	Control
1293	0.157268	-0.834999	1.36293	0.306003	-0.442094	-0.113043	0.0769082	0.0648339	0.795479	-0.442094	0.157268	0.22713	1.36293	-0.405303	0.87927	1.11119	0.148919	0.270225	-0.324737	0.133001	F	8	10.8	Control
1294	0.255646	-1.07512	0.0318046	0.56582	-0.500344	0.401658	0.0412097	0.624207	0.983076	-0.500344	0.255646	0.250911	0.0318046	0.262627	0.386065	0.477992	0.662677	0.0138958	0.0762442	0.579629	F	8	10.8	Control
1295	0.117925	-0.885444	0.0318046	0.273158	-0.463422	0.236284	0.00495784	0.198782	0.814491	-0.463422	0.117925	0.177405	0.0318046	0.0623318	0.386314	0.469413	0.266832	0.00309317	-0.0285073	0.16002	F	8	10.8	Control
1296	0.394245	-1.01976	0.851322	0.537651	-0.356191	-0.175578	0.20205	0.320612	0.923631	-0.356191	0.394245	0.414019	0.851322	-0.377713	0.723124	0.970328	-0.190629	0.133646	-0.294475	-0.202646	F	8	10.8	Control
1297	0.395767	-0.939694	1.36293	0.62497	-0.366146	0.132705	0.268057	0.287339	0.873003	-0.366146	0.395767	0.439677	1.36293	-0.539463	0.74109	0.967752	-0.403542	0.125478	-0.383853	-0.405997	F	8	10.8	Control
1298	0.34866	-0.896143	1.14107	0.248826	-0.33182	0.360754	0.236576	0.0361461	0.798934	-0.33182	0.34866	0.409367	1.14107	-0.261927	0.511907	0.692527	-0.0646922	0.0267773	-0.227596	-0.100901	F	8	10.8	Control
1299	0.259515	-0.999534	1.36293	0.595478	-0.469382	-0.0520803	0.10186	0.465346	0.997881	-0.469382	0.259515	0.270776	1.36293	-0.61811	0.733965	1.05735	-0.46903	0.133776	-0.433134	-0.443317	F	8	10.8	Control
1300	-0.17965	-1.36501	0.253658	1.50167	-0.764737	-0.26518	-0.504624	1.55847	1.36439	-0.764737	-0.17965	-0.268605	0.253658	-0.460492	0.0107787	0.24415	-0.679478	-0.178052	-0.307149	-0.687385	F	8	10.8	Control
1301	-0.50099	-1.31714	0.253658	2.3077	-0.947238	-0.0552079	-0.748945	1.73537	1.51174	-0.947238	-0.50099	-0.564573	0.253658	-0.256349	0.122042	0.360697	-0.530776	-0.174713	-0.172136	-0.560587	F	8	10.8	Control
1302	-0.160781	-1.23102	0.0725321	1.86259	-0.802874	-0.400171	-0.40894	1.36958	1.31566	-0.802874	-0.160781	-0.222196	0.0725321	-0.511742	0.0342992	0.227351	-0.750189	-0.148217	-0.336956	-0.744509	F	8	10.8	Control
1303	0.150594	-1.27429	-0.706412	1.1797	-0.608707	-0.00296801	-0.16374	1.18492	1.18184	-0.608707	0.150594	0.0799673	-0.706412	-0.430532	0.0926438	0.256929	-0.769595	-0.0587295	-0.292811	-0.801297	F	8	10.8	Control
1304	0.302249	-1.21555	-0.744683	0.794002	-0.455144	-0.0266835	0.000928262	1.23113	1.06505	-0.455144	0.302249	0.237611	-0.744683	-0.319351	-0.0253779	0.0868997	-0.402854	-0.123317	-0.223342	-0.414331	F	8	10.8	Control
1305	-0.0307357	-1.28108	-0.979533	0.646591	-0.611662	-0.202315	-0.355978	1.32479	1.01978	-0.611662	-0.0307357	-0.109585	-0.979533	-0.387663	-0.074102	0.0932964	-0.684842	-0.152598	-0.26129	-0.682166	F	8	10.8	Control
1306	-0.396333	0.204787	-0.167229	-0.397418	-0.0459369	8.71659	-0.284762	-0.528177	-0.442667	-0.0459369	-0.396333	-0.332903	-0.167229	5.44836	0.549107	-0.141932	5.01286	0.649236	14.1972	1.90959	F	8	10.8	Control
1307	0.353122	-0.227255	-0.411903	0.46119	0.247534	0.199899	0.542853	-0.186017	0.0978888	0.247534	0.353122	0.526713	-0.411903	2.94876	-0.0940703	-0.376597	3.73122	-0.131722	1.77519	3.85633	F	8	10.8	Control
1308	-0.138603	0.0456344	-0.176183	0.122913	0.0417544	2.93155	0.0443521	-0.427271	-0.0969968	0.0417544	-0.138603	-0.018815	-0.176183	1.35706	0.521407	0.0330652	2.77184	0.303612	0.804215	2.91916	F	8	10.8	Control
1309	0.145932	-0.09448	-0.190049	0.520095	0.20176	0.171696	0.366787	-0.340725	0.0534989	0.20176	0.145932	0.309012	-0.190049	1.9709	0.110193	-0.138966	3.05164	-0.0437961	1.17408	3.1716	F	8	10.8	Control
1310	0.112684	-0.176828	-0.353983	0.619504	0.175764	-0.426244	0.28055	-0.29439	0.0602966	0.175764	0.112684	0.258178	-0.353983	1.3986	0.0787379	-0.161345	2.5646	-0.0852859	0.815314	2.6887	F	8	10.8	Control
1311	-0.361056	0.180216	-0.190049	-0.294269	-0.0756017	5.66928	-0.226427	-0.527566	-0.318681	-0.0756017	-0.361056	-0.293172	-0.190049	5.6716	0.609382	-0.0457814	5.03843	0.652204	8.98152	3.65491	F	8	10.8	Control
1312	-0.44777	0.414697	-0.171054	-0.49702	0.013082	-0.236221	-0.338016	-0.613359	-0.630079	0.013082	-0.44777	-0.404541	-0.171054	0.455154	0.038671	-0.156076	1.80986	-0.129361	0.274475	1.96441	F	8	10.8	Control
1313	1.11768	-1.38725	0.149945	1.22776	-0.0195321	-0.036163	0.595063	3.40291	1.11787	-0.0195321	1.11768	0.915188	0.149945	-0.262474	0.246636	0.302341	-0.477057	0.024049	-0.186622	-0.5536	F	7	11.6	Control
1314	1.92226	-1.30381	-0.699044	0.948669	0.544676	-0.493788	1.32998	2.12058	0.959778	0.544676	1.92226	0.433012	-0.699044	-0.453455	-0.412051	-0.289193	-0.612714	-0.346883	-0.306686	-0.592347	F	7	11.6	Control
1315	2.29155	-1.12298	0.752829	0.853767	0.854501	-0.230098	1.89889	1.11548	0.861822	0.854501	2.29155	2.26499	0.752829	-0.503453	-0.0786041	0.0961438	-0.498806	-0.225933	-0.346086	-0.458647	F	7	11.6	Control
1316	2.30087	-1.144	0.0179387	1.12795	0.732234	0.131677	1.91571	1.32309	0.960097	0.732234	2.30087	2.25496	0.0179387	-0.259404	-0.153046	-0.101	0.0576669	-0.23449	-0.189584	0.0779224	F	7	11.6	Control
1317	2.3348	-1.14998	0.325289	1.5107	0.83929	-0.297441	1.93331	1.20962	0.949234	0.83929	2.3348	2.29166	0.325289	-0.380318	-0.258075	-0.143856	-0.210543	-0.289824	-0.267211	-0.158395	F	7	11.6	Control
1318	2.50371	-1.16841	0.319918	1.77979	0.89397	-0.297533	2.0657	1.50358	0.962441	0.89397	2.50371	2.42922	0.319918	-0.13401	-0.210537	-0.158115	0.0898385	-0.259794	-0.114474	0.0674097	F	7	11.6	Control
1319	2.58598	-1.23968	0.503244	1.85455	0.594495	0.0707924	2.15834	1.07883	1.23589	0.594495	2.58598	2.46477	0.503244	-0.42201	0.84141	0.803854	0.1319	0.301768	-0.301585	0.171411	F	7	11.6	Control
1320	2.18174	-1.24879	0.475512	0.669314	0.586282	0.323176	1.64535	1.65054	0.896791	0.586282	2.18174	2.0525	0.475512	-0.406732	0.712392	0.621889	-0.215093	0.238154	-0.285418	-0.240945	F	7	11.6	Control
1321	2.7522	-1.18887	1.58478	1.41454	0.514881	-0.17929	2.3986	1.08188	1.1978	0.514881	2.7522	2.67251	1.58478	-0.501329	0.869626	0.895565	0.0136176	0.296399	-0.360586	0.0355099	F	7	11.6	Control
1322	3.74694	-1.24999	1.58478	1.89917	1.03531	-0.182067	3.32299	0.839938	1.27807	1.03531	3.74694	1.76998	1.58478	-0.595172	0.937295	1.02959	-0.0702359	0.326597	-0.416087	-0.0330677	F	7	11.6	Control
1323	3.74235	-1.24081	1.36293	1.92383	0.784909	0.11448	3.32798	0.819687	1.34552	0.784909	3.74235	3.61703	1.36293	-0.625442	0.943282	1.18959	-0.0785536	0.282009	-0.432564	-0.0370714	F	7	11.6	Control
1324	1.36623	-1.21066	0.0318046	1.84997	-0.0961998	-0.283597	1.07027	1.05186	1.23671	-0.0961998	1.36623	1.29309	0.0318046	-0.665475	0.773707	1.05894	-0.734911	0.214553	-0.44644	-0.727088	F	7	11.6	Control
1325	2.31629	-1.23442	1.58478	1.62691	0.116489	0.152702	1.99551	0.938612	1.36052	0.116489	2.31629	2.22333	1.58478	-0.643901	1.27203	1.55407	-0.110812	0.558678	-0.442105	-0.0678242	F	7	11.6	Control
1326	1.11768	-1.38725	0.149945	1.22776	-0.0195321	-0.036163	0.595063	3.40291	1.11787	-0.0195321	1.11768	0.915188	0.149945	-0.262474	0.246636	0.302341	-0.477057	0.024049	-0.186622	-0.5536	F	7	11.6	Control
1327	1.92226	-1.30381	-0.699044	0.948669	0.544676	-0.493788	1.32998	2.12058	0.959778	0.544676	1.92226	0.433012	-0.699044	-0.453455	-0.412051	-0.289193	-0.612714	-0.346883	-0.306686	-0.592347	F	7	11.6	Control
1328	2.29155	-1.12298	0.752829	0.853767	0.854501	-0.230098	1.89889	1.11548	0.861822	0.854501	2.29155	2.26499	0.752829	-0.503453	-0.0786041	0.0961438	-0.498806	-0.225933	-0.346086	-0.458647	F	7	11.6	Control
1329	2.30087	-1.144	0.0179387	1.12795	0.732234	0.131677	1.91571	1.32309	0.960097	0.732234	2.30087	2.25496	0.0179387	-0.259404	-0.153046	-0.101	0.0576669	-0.23449	-0.189584	0.0779224	F	7	11.6	Control
1330	2.3348	-1.14998	0.325289	1.5107	0.83929	-0.297441	1.93331	1.20962	0.949234	0.83929	2.3348	2.29166	0.325289	-0.380318	-0.258075	-0.143856	-0.210543	-0.289824	-0.267211	-0.158395	F	7	11.6	Control
1331	2.50371	-1.16841	0.319918	1.77979	0.89397	-0.297533	2.0657	1.50358	0.962441	0.89397	2.50371	2.42922	0.319918	-0.13401	-0.210537	-0.158115	0.0898385	-0.259794	-0.114474	0.0674097	F	7	11.6	Control
1332	2.58598	-1.23968	0.503244	1.85455	0.594495	0.0707924	2.15834	1.07883	1.23589	0.594495	2.58598	2.46477	0.503244	-0.42201	0.84141	0.803854	0.1319	0.301768	-0.301585	0.171411	F	7	11.6	Control
1333	2.18174	-1.24879	0.475512	0.669314	0.586282	0.323176	1.64535	1.65054	0.896791	0.586282	2.18174	2.0525	0.475512	-0.406732	0.712392	0.621889	-0.215093	0.238154	-0.285418	-0.240945	F	7	11.6	Control
1334	2.7522	-1.18887	1.58478	1.41454	0.514881	-0.17929	2.3986	1.08188	1.1978	0.514881	2.7522	2.67251	1.58478	-0.501329	0.869626	0.895565	0.0136176	0.296399	-0.360586	0.0355099	F	7	11.6	Control
1335	3.74694	-1.24999	1.58478	1.89917	1.03531	-0.182067	3.32299	0.839938	1.27807	1.03531	3.74694	1.76998	1.58478	-0.595172	0.937295	1.02959	-0.0702359	0.326597	-0.416087	-0.0330677	F	7	11.6	Control
1336	3.74235	-1.24081	1.36293	1.92383	0.784909	0.11448	3.32798	0.819687	1.34552	0.784909	3.74235	3.61703	1.36293	-0.625442	0.943282	1.18959	-0.0785536	0.282009	-0.432564	-0.0370714	F	7	11.6	Control
1337	1.36623	-1.21066	0.0318046	1.84997	-0.0961998	-0.283597	1.07027	1.05186	1.23671	-0.0961998	1.36623	1.29309	0.0318046	-0.665475	0.773707	1.05894	-0.734911	0.214553	-0.44644	-0.727088	F	7	11.6	Control
1338	2.31629	-1.23442	1.58478	1.62691	0.116489	0.152702	1.99551	0.938612	1.36052	0.116489	2.31629	2.22333	1.58478	-0.643901	1.27203	1.55407	-0.110812	0.558678	-0.442105	-0.0678242	F	7	11.6	Control
1339	0.21647	-0.0894079	-0.33362	-0.0457962	0.38092	-1.07685	0.389065	-0.382142	-0.17245	0.38092	0.21647	0.365493	-0.33362	0.451001	0.0127282	-0.224342	1.90061	-0.153207	0.262624	2.0652	F	7	11.6	Control
1340	0.224488	-0.116859	-0.25288	0.042262	0.30635	-1.06432	0.413452	-0.347784	-0.00368126	0.30635	0.224488	0.377428	-0.25288	0.560099	-0.151869	-0.39603	2.05124	-0.231846	0.340919	2.22744	F	7	11.6	Control
1341	0.0214056	0.0138256	-0.201459	-0.167428	0.298978	-1.05318	0.165653	-0.488747	-0.31782	0.298978	0.0214056	0.14157	-0.201459	0.314133	-0.0526728	-0.324128	1.84222	-0.184094	0.184727	2.01796	F	7	11.6	Control
1342	0.064374	-0.0206451	-0.190049	-0.195666	0.339498	-0.936325	0.213597	-0.423641	-0.329029	0.339498	0.064374	0.192421	-0.190049	0.380495	-0.0572725	-0.268394	1.8951	-0.192183	0.226353	2.07121	F	7	11.6	Control
1343	-0.282769	0.0518408	-0.236559	-0.111702	-0.00663858	-1.03516	-0.183974	-0.511816	-0.36527	-0.00663858	-0.282769	-0.198542	-0.236559	0.872185	-0.12029	-0.392388	2.3728	-0.202729	0.53434	2.54998	F	7	11.6	Control
1344	0.0163733	-0.043239	-0.372761	0.0830824	0.297882	-1.06441	0.15656	-0.425387	-0.254131	0.297882	0.0163733	0.1277	-0.372761	0.766098	0.0136786	-0.310826	2.34968	-0.111653	0.467284	2.52964	F	7	11.6	Control
1345	-0.283115	-0.0288641	-0.353983	0.00129886	-0.0197513	-0.96744	-0.186289	-0.462017	-0.26047	-0.0197513	-0.283115	-0.179653	-0.353983	0.499642	-0.00876452	-0.271819	2.02852	-0.160383	0.296498	2.20406	F	7	11.6	Control
1346	1.1475	-0.483759	-0.190049	0.657362	0.590752	-0.702379	1.32599	-0.201026	0.356366	0.590752	1.1475	1.3459	-0.190049	1.82656	0.417059	0.092475	2.89153	0.263182	0.736418	2.45188	F	7	11.6	Control
1347	1.12867	-0.629347	-0.6313	0.702218	0.35681	-1.05224	1.21735	0.00962699	0.49631	0.35681	1.12867	1.27402	-0.6313	2.4553	-0.583129	-0.701101	3.14449	-0.409805	1.5176	3.30787	F	7	11.6	Control
1348	0.572573	-0.380856	-0.61989	0.163191	0.356763	-0.952613	0.690659	-0.166948	0.0752837	0.356763	0.572573	0.742044	-0.61989	2.41977	-0.389685	-0.534191	3.40295	-0.320657	1.50285	3.57477	F	7	11.6	Control
1349	0.409224	-0.354805	-0.0236588	0.385431	0.180973	-0.850276	0.536852	-0.105077	0.0876007	0.180973	0.409224	0.560384	-0.0236588	2.14489	0.374624	0.0945934	3.19806	0.211578	0.99367	2.89098	F	7	11.6	Control
1350	0.431043	-0.477883	0.0318046	0.742803	0.100575	-0.65876	0.523035	-0.0276746	0.283506	0.100575	0.431043	0.569958	0.0318046	2.31619	0.519998	0.19344	3.24877	0.3059	1.04122	2.90302	F	7	11.6	Control
1351	0.203693	-0.45491	-0.190049	0.976419	-0.153932	-0.725327	0.308866	0.0379262	0.382493	-0.153932	0.203693	0.330167	-0.190049	1.33192	0.144199	-0.0552747	2.42054	-0.0637013	0.606446	2.2824	F	7	11.6	Control
1352	-0.0803906	0.0889009	0.00898484	0.296197	0.207155	-0.223544	0.123454	-0.489475	-0.109548	0.207155	-0.0803906	0.0513935	0.00898484	0.463927	0.59523	0.22109	2.02205	0.291965	0.251748	2.15218	F	7	11.6	Control
1353	-1.36707	-0.515288	0.475512	0.121111	-1.36376	0.0455497	-1.42208	-0.366853	1.06064	-1.36376	-1.36707	-1.3715	0.475512	-0.513281	0.484881	0.723892	-0.20641	0.0541692	-0.360228	-0.184206	F	12	11	Control
1354	-1.04645	-0.614387	1.2192	0.171265	-1.12103	-0.00289295	-1.10252	-0.23364	0.837706	-1.12103	-1.04645	-1.01679	1.2192	-0.469785	0.527905	0.522134	-0.4979	0.201299	-0.307348	-0.566984	F	12	11	Control
1355	-1.3689	-0.627607	0.253658	0.123242	-1.34535	-0.00823267	-1.44467	-0.206731	0.957312	-1.34535	-1.3689	-1.37891	0.253658	-0.185282	0.239199	0.34468	-0.0147456	-0.0285794	-0.107805	-0.0999434	F	12	11	Control
1356	-1.31411	-0.712439	0.572573	0.763045	-1.29084	0.178519	-1.39297	-0.15194	1.20041	-1.29084	-1.31411	-1.31729	0.572573	-0.483104	0.482922	0.603513	-0.611913	0.165709	-0.315945	-0.672448	F	12	11	Control
1357	-1.37445	-0.554007	1.30572	1.08279	-1.31528	0.391131	-1.43914	-0.229171	1.12061	-1.31528	-1.37445	-1.37848	1.30572	-0.310976	0.348885	0.428333	-0.574315	0.0744289	-0.180008	-0.681166	F	12	11	Control
1358	-0.0438305	-1.01595	-0.300976	0.291234	-0.699852	1.70133	-0.231097	0.798069	0.949478	-0.699852	-0.0438305	-0.0458277	-0.300976	-0.0426528	0.390798	0.299224	-0.515387	0.232653	-0.0123455	-0.626954	F	12	11	Control
1359	-0.11339	-0.79327	0.364585	0.513726	-0.707066	1.63672	-0.163374	0.298781	0.990619	-0.707066	-0.11339	-0.059325	0.364585	-0.218925	0.651058	0.535486	-0.752549	0.401886	-0.123521	-0.856392	F	12	11	Control
1360	-0.423511	-0.388114	1.32639	0.344668	-0.690398	2.25367	-0.337766	-0.0528018	0.678393	-0.690398	-0.423511	-0.314852	1.32639	-0.282702	1.31086	1.07842	-0.995839	1.0365	-0.146032	-1.14963	F	12	11	Control
1361	-0.479979	-0.813563	2.47219	1.9661	-0.987209	1.69373	-0.496447	0.0634524	1.32349	-0.987209	-0.479979	-0.446149	2.47219	-0.548535	1.22392	1.44164	-0.639839	0.676174	-0.352861	-0.706447	F	12	11	Control
1362	1.774	-1.12191	-0.176183	0.278337	0.701272	0.330557	1.3286	0.954104	0.632251	0.701272	1.774	1.74193	-0.176183	0.00202726	-0.0172678	-0.0256831	0.502491	-0.067168	-0.019272	0.375494	F	12	11	Control
1363	2.1927	-1.15687	0.0318046	0.288286	0.874253	0.126854	1.70669	1.09428	0.733076	0.874253	2.1927	2.13819	0.0318046	-0.0159267	0.0149428	0.0518009	0.528403	-0.0615934	-0.0263519	0.47942	F	12	11	Control
1364	2.52051	-1.16296	0.253658	0.218772	1.20098	0.40514	2.02812	0.962945	0.730239	1.20098	2.52051	1.2371	0.253658	-0.2131	0.133939	0.270253	0.360705	-0.0156909	-0.168904	0.35415	F	12	11	Control
1365	2.57996	-1.10211	-0.163903	0.399453	1.19935	0.177596	2.14417	0.716901	0.73474	1.19935	2.57996	2.58044	-0.163903	-0.12694	0.0592541	0.0488247	0.532228	-0.0641247	-0.109129	0.503142	F	12	11	Control
1366	-1.36707	-0.515288	0.475512	0.121111	-1.36376	0.0455497	-1.42208	-0.366853	1.06064	-1.36376	-1.36707	-1.3715	0.475512	-0.513281	0.484881	0.723892	-0.20641	0.0541692	-0.360228	-0.184206	F	12	11	Control
1367	-1.04645	-0.614387	1.2192	0.171265	-1.12103	-0.00289295	-1.10252	-0.23364	0.837706	-1.12103	-1.04645	-1.01679	1.2192	-0.469785	0.527905	0.522134	-0.4979	0.201299	-0.307348	-0.566984	F	12	11	Control
1368	-1.3689	-0.627607	0.253658	0.123242	-1.34535	-0.00823267	-1.44467	-0.206731	0.957312	-1.34535	-1.3689	-1.37891	0.253658	-0.185282	0.239199	0.34468	-0.0147456	-0.0285794	-0.107805	-0.0999434	F	12	11	Control
1369	-1.31411	-0.712439	0.572573	0.763045	-1.29084	0.178519	-1.39297	-0.15194	1.20041	-1.29084	-1.31411	-1.31729	0.572573	-0.483104	0.482922	0.603513	-0.611913	0.165709	-0.315945	-0.672448	F	12	11	Control
1370	-1.37445	-0.554007	1.30572	1.08279	-1.31528	0.391131	-1.43914	-0.229171	1.12061	-1.31528	-1.37445	-1.37848	1.30572	-0.310976	0.348885	0.428333	-0.574315	0.0744289	-0.180008	-0.681166	F	12	11	Control
1371	1.774	-1.12191	-0.176183	0.278337	0.701272	0.330557	1.3286	0.954104	0.632251	0.701272	1.774	1.74193	-0.176183	0.00202726	-0.0172678	-0.0256831	0.502491	-0.067168	-0.019272	0.375494	F	12	11	Control
1372	2.1927	-1.15687	0.0318046	0.288286	0.874253	0.126854	1.70669	1.09428	0.733076	0.874253	2.1927	2.13819	0.0318046	-0.0159267	0.0149428	0.0518009	0.528403	-0.0615934	-0.0263519	0.47942	F	12	11	Control
1373	2.52051	-1.16296	0.253658	0.218772	1.20098	0.40514	2.02812	0.962945	0.730239	1.20098	2.52051	1.2371	0.253658	-0.2131	0.133939	0.270253	0.360705	-0.0156909	-0.168904	0.35415	F	12	11	Control
1374	2.57996	-1.10211	-0.163903	0.399453	1.19935	0.177596	2.14417	0.716901	0.73474	1.19935	2.57996	2.58044	-0.163903	-0.12694	0.0592541	0.0488247	0.532228	-0.0641247	-0.109129	0.503142	F	12	11	Control
1375	-0.904176	-0.219959	-0.672898	-0.150742	-0.872048	-1.00155	-0.889549	-0.479849	0.382777	-0.872048	-0.904176	-0.846765	-0.672898	-0.247116	-0.877946	-0.83933	-0.276766	-0.499052	-0.156071	-0.177805	F	12	11	Control
1376	-1.03927	-0.363813	-0.672898	-0.13413	-1.04618	-0.886364	-1.0559	-0.39414	0.622597	-1.04618	-1.03927	-1.00317	-0.672898	-0.0763515	-0.87729	-0.843591	0.0989501	-0.498015	-0.0354581	0.205283	F	12	11	Control
1377	-0.884405	-0.450004	-0.645166	0.485724	-0.932949	-1.0192	-0.895373	-0.350864	0.751168	-0.932949	-0.884405	-0.840105	-0.645166	-0.0197293	-0.881492	-0.837009	0.0698215	-0.499047	-0.0239739	0.167169	F	12	11	Control
1378	-1.05478	-0.313717	-0.772415	0.0312452	-1.04211	-1.07712	-1.06583	-0.44667	0.611532	-1.04211	-1.05478	-1.01313	-0.772415	-0.198765	-0.908167	-0.871831	-0.0100357	-0.502373	-0.129236	0.0872333	F	12	11	Control
1379	-1.17452	-0.139666	-0.716951	-0.437847	-1.03955	-1.06655	-1.20048	-0.499643	0.215223	-1.03955	-1.17452	-1.14585	-0.716951	-0.360262	-0.921116	-0.887774	-0.716089	-0.504196	-0.222358	-0.630928	F	12	11	Control
1380	-1.30916	-0.0333463	-0.714495	-0.34061	-1.19193	-0.664451	-1.33133	-0.391929	0.305147	-1.19193	-1.30916	-1.29784	-0.714495	-0.0556262	-0.897393	-0.881235	-0.806976	-0.499575	0.0573009	-0.713642	F	12	11	Control
1381	-1.42678	0.279689	-0.703086	-0.561421	-1.22755	-0.633537	-1.46045	-0.582436	0.104244	-1.22755	-1.42678	-1.43072	-0.703086	0.247795	-0.864876	-0.869931	-0.694556	-0.493393	0.210195	-0.65883	F	12	11	Control
1382	-1.4343	-0.0699721	-0.673768	-0.350088	-1.27879	-0.673079	-1.48429	-0.440264	0.413941	-1.27879	-1.4343	-1.43419	-0.673768	-0.135878	-0.897205	-0.885994	-0.549017	-0.498984	-0.0194924	-0.508327	F	12	11	Control
1383	-1.38974	0.180588	-0.744683	-0.0594281	-1.18821	-0.760115	-1.41512	-0.507471	0.0781183	-1.18821	-1.38974	-1.38749	-0.744683	0.0123488	-0.899661	-0.886115	-0.291595	-0.499389	0.0421869	-0.225534	F	12	11	Control
1384	2.19222	-1.20006	-1.07746	0.139231	0.68713	1.81642	1.59624	2.5308	0.728635	0.68713	2.19222	2.09147	-1.07746	0.353609	0.133667	-0.0413636	-0.239704	0.173723	0.260203	-0.450607	M	9	10.8	Control
1385	2.00428	-1.27706	-1.07746	1.09535	0.314022	1.78377	1.40706	2.97601	1.02542	0.314022	2.00428	1.85397	-1.07746	0.0864492	0.241664	0.135492	-0.357974	0.295649	0.0884256	-0.547166	M	9	10.8	Control
1386	2.0973	-1.42105	-1.07746	0.957093	0.527747	0.342716	1.28561	3.80012	1.03238	0.527747	2.0973	1.82361	-1.07746	0.20867	-0.1616	-0.0754503	-0.934791	-0.211553	0.134875	-1.03946	M	9	10.8	Control
1387	1.75898	-1.37218	-1.07746	1.77665	0.0989307	1.1737	1.11548	3.51137	1.1252	0.0989307	1.75898	1.54879	-1.07746	0.334704	0.0182224	-0.0456803	-0.51861	0.0149238	0.24911	-0.720274	M	9	10.8	Control
1388	1.81402	-1.33518	-1.07746	1.27345	0.264113	1.53556	1.1606	2.84336	1.01028	0.264113	1.81402	1.63107	-1.07746	0.323419	0.259329	0.153042	-1.00072	0.165655	0.284533	-1.27521	M	9	10.8	Control
1389	1.64474	-1.23623	-0.961625	0.518863	0.379636	1.39612	1.06876	1.97017	0.782167	0.379636	1.64474	1.53965	-0.961625	0.233169	0.0983841	0.0796141	-0.50384	0.0172235	0.186556	-0.673031	M	9	10.8	Control
1390	2.05324	-1.39636	-1.07746	1.4863	0.470427	2.07159	1.28152	3.69775	1.00777	0.470427	2.05324	1.79477	-1.07746	0.480009	0.184153	0.181368	-1.11523	0.0573313	0.367222	-1.39543	M	9	10.8	Control
1391	1.99822	-1.39709	-1.0308	1.04133	0.369432	1.34433	1.25972	3.55178	1.0832	0.369432	1.99822	1.74875	-1.0308	0.364925	0.377048	0.425272	-1.15793	0.197567	0.282893	-1.40617	M	9	10.8	Control
1392	0.424679	-1.23717	0.475512	1.75349	-0.660337	0.415092	0.170361	2.21536	1.4284	-0.660337	0.424679	0.352468	0.475512	-0.368932	0.31923	0.521752	-0.659509	0.0194252	-0.253118	-0.691915	M	9	10.8	Control
1393	0.323412	-1.03271	0.475512	0.760386	-0.611053	0.63745	0.188139	0.791625	1.21303	-0.611053	0.323412	0.335018	0.475512	-0.279355	0.528698	0.702718	-0.357375	0.128896	-0.191376	-0.406933	M	9	10.8	Control
1394	1.12786	-1.04339	0.919219	0.884868	0.0500907	1.15482	0.909748	0.588756	1.01206	0.0500907	1.12786	1.14997	0.919219	-0.355865	0.911253	1.21692	-0.447579	0.362841	-0.247299	-0.489145	M	9	10.8	Control
1395	1.0474	-1.29795	0.919219	2.53035	-0.0101528	1.03259	0.588642	2.07512	1.07731	-0.0101528	1.0474	0.921866	0.919219	-0.335611	0.71417	0.918582	-0.702076	0.198085	-0.209125	-0.764931	M	9	10.8	Control
1396	0.412102	-1.11308	0.697366	0.819727	-0.45193	1.10718	0.167217	1.05752	1.07611	-0.45193	0.412102	0.388329	0.697366	-0.322653	0.790016	0.892364	-0.456308	0.23116	-0.199631	-0.501865	M	9	10.8	Control
1397	-1.01032	-0.776944	1.1688	0.387653	-1.13957	0.828746	-1.09661	0.0286451	0.800187	-1.13957	-1.01032	-1.00179	1.1688	-0.409371	1.22386	1.20842	-0.355821	0.752233	-0.297622	-0.402845	M	9	10.8	Control
1398	2.93492	-0.144443	-0.633756	-0.308718	2.26311	0.192017	3.6247	-0.410369	0.0942312	2.26311	2.93492	3.37393	-0.633756	-0.200762	-0.471716	-0.49481	-0.0852545	-0.405079	-0.127597	-0.0516219	M	9	10.8	Control
1399	3.55552	0.385049	-0.830334	-0.689861	4.05865	-0.574494	4.59775	-0.627885	-0.458127	4.05865	3.55552	4.09106	-0.830334	-0.345377	-0.73043	-0.750216	-0.840811	-0.469153	-0.218621	-0.789912	M	9	10.8	Control
1400	3.50289	0.401534	-0.596201	-0.694783	4.0288	-0.0920615	4.52876	-0.640694	-0.467014	4.0288	3.50289	4.00984	-0.596201	-0.315301	-0.421622	-0.439431	-0.460743	-0.392929	-0.202858	-0.449305	M	9	10.8	Control
1401	3.44076	0.280943	-0.550561	-0.656275	3.79209	0.428484	4.37925	-0.58174	-0.412564	3.79209	3.44076	3.99217	-0.550561	-0.0467951	-0.41702	-0.490576	0.24492	-0.378532	-0.0344312	0.279083	M	9	10.8	Control
1402	3.3873	0.212177	-0.610937	-0.555445	3.66517	0.0419324	4.3154	-0.553768	-0.358296	3.66517	3.3873	3.92556	-0.610937	-0.235706	-0.476911	-0.499106	-0.366205	-0.408596	-0.150445	-0.354879	M	9	10.8	Control
1403	3.86884	0.157959	-0.613393	-0.618529	4.07832	-0.266494	4.84241	-0.535854	-0.351856	4.07832	3.86884	4.46908	-0.613393	-0.0794835	-0.483116	-0.538797	0.464403	-0.408037	-0.0459697	0.533182	M	9	10.8	Control
1404	4.55085	0.286029	-0.348201	-0.60549	4.68857	0.321458	5.75038	-0.621513	-0.309334	4.68857	4.55085	5.15669	-0.348201	-0.415947	-0.121453	-0.121793	-0.662158	-0.290656	-0.272231	-0.678785	M	9	10.8	Control
1405	4.21884	0.114025	-0.606025	-0.511424	4.08305	0.203312	5.25504	-0.524627	-0.21173	4.08305	4.21884	4.83202	-0.606025	-0.149035	-0.291525	-0.365226	-0.591959	-0.318346	-0.0915202	-0.629362	M	9	10.8	Control
1406	4.21034	0.149016	-0.328708	-0.548125	4.18878	0.369322	5.28802	-0.54236	-0.255272	4.18878	4.21034	4.86772	-0.328708	-0.248229	-0.232736	-0.287188	-0.451639	-0.324496	-0.14928	-0.506472	M	9	10.8	Control
1407	4.31037	0.149748	-0.328708	-0.455312	4.25612	0.391941	5.3775	-0.551302	-0.229467	4.25612	4.31037	4.91116	-0.328708	-0.309378	-0.292268	-0.304292	-0.719591	-0.353562	-0.187287	-0.734713	M	9	10.8	Control
1408	4.47043	0.162484	-0.272374	-0.593534	4.62584	0.153235	5.53861	-0.558819	-0.315891	4.62584	4.47043	5.10395	-0.272374	-0.350771	-0.228989	-0.236091	-0.721112	-0.326152	-0.214608	-0.740054	M	9	10.8	Control
1409	4.45868	0.290555	-0.26516	-0.691695	4.959	0.327414	5.59604	-0.590516	-0.431956	4.959	4.45868	5.1127	-0.26516	-0.198329	-0.253459	-0.318964	-0.470334	-0.328522	-0.119267	-0.513561	M	9	10.8	Control
1410	2.50654	-0.904378	-0.633756	0.307219	0.981631	-0.584127	2.38915	0.531827	0.795447	0.981631	2.50654	2.63301	-0.633756	-0.229128	-0.747013	-0.715931	-0.575852	-0.471359	-0.138984	-0.497164	M	9	10.8	Control
1411	3.46398	-0.98939	-0.536695	-0.0226367	1.92079	0.423166	3.05699	0.665499	0.571682	1.92079	3.46398	3.52807	-0.536695	0.103278	-0.549806	-0.52459	0.0313735	-0.394559	0.0921179	0.0747349	M	9	10.8	Control
1412	3.37594	-0.980478	-0.85561	0.0520137	1.82986	-0.578684	3.01191	0.687278	0.584688	1.82986	3.37594	3.45356	-0.85561	0.438534	-0.960376	-0.952042	-0.468988	-0.502997	0.332218	-0.397613	M	9	10.8	Control
1413	3.36431	-0.974766	-0.411903	0.320356	1.44336	0.340095	3.10356	0.833429	0.774273	1.44336	3.36431	3.44195	-0.411903	-0.141838	-0.474688	-0.471236	-0.349348	-0.371385	-0.0864253	-0.342145	M	9	10.8	Control
1414	3.41165	-1.03935	-0.48773	0.0796912	1.59592	-0.217294	3.00421	1.01054	0.65407	1.59592	3.41165	2.16751	-0.48773	-0.177088	-0.563877	-0.53666	-0.842578	-0.417009	-0.0996531	-0.863484	M	9	10.8	Control
1415	5.17141	-1.26219	1.14107	1.72592	1.93319	-0.0844307	4.52086	1.26899	1.20752	1.93319	5.17141	4.97515	1.14107	-0.545119	0.32973	0.471822	-0.26097	-0.0607628	-0.385888	-0.238529	M	9	10.8	Control
1416	4.67656	-1.20725	1.14107	1.4603	1.73364	0.973557	4.1256	0.866498	1.1227	1.73364	4.67656	4.56079	1.14107	-0.359285	0.348309	0.467898	0.0771966	-0.0103391	-0.275544	0.0929703	M	9	10.8	Control
1417	4.15501	-1.19548	0.475512	1.30738	1.49814	-0.269752	3.63937	1.04692	1.07949	1.49814	4.15501	3.72177	0.475512	-0.270552	-0.166066	-0.0204901	-0.033952	-0.271935	-0.213916	-0.0288917	M	9	10.8	Control
1418	4.55829	-1.27961	1.14107	1.68511	1.79955	0.0996272	3.84582	1.64645	1.12255	1.79955	4.55829	4.36021	1.14107	-0.419769	0.30483	0.389279	-0.106292	-0.0583462	-0.314775	-0.122025	M	9	10.8	Control
1419	4.48157	-1.27189	0.919219	2.19973	1.33895	0.336094	3.91028	1.46138	1.28186	1.33895	4.48157	4.2875	0.919219	-0.469565	0.152785	0.351732	-0.355675	-0.128359	-0.330695	-0.359917	M	9	10.8	Control
1420	3.57875	-0.342497	0.0734021	0.337172	2.86401	-0.0610049	4.0884	-0.247457	0.105963	2.86401	3.57875	4.02551	0.0734021	1.40306	1.38159	0.393796	3.03611	1.60077	0.583379	2.71315	M	9	10.8	Control
1421	3.53188	-0.363367	0.641902	0.586344	2.63866	0.171825	4.05691	-0.202716	0.228553	2.63866	3.53188	2.69535	0.641902	1.0236	2.38955	0.987371	2.75152	3.40971	0.414651	2.51048	M	9	10.8	Control
1422	3.64548	0.0151349	0.697366	-0.109828	3.98234	0.368593	4.42637	-0.405572	-0.286886	3.98234	3.64548	4.19842	0.697366	0.709779	1.81412	0.749604	2.3846	2.05341	0.241314	2.12578	M	9	10.8	Control
1423	5.33723	-0.539522	0.475512	2.99245	3.31431	0.421161	5.97591	0.355676	0.475524	3.31431	5.33723	5.82311	0.475512	0.233372	0.551607	0.423347	1.20106	0.166625	0.00881335	1.07186	M	9	10.8	Control
1424	3.67699	-0.58824	0.253658	0.589427	2.14785	-0.345413	4.01961	-0.0535443	0.513453	2.14785	3.67699	4.02803	0.253658	1.12191	1.66164	0.514091	2.85132	2.06539	0.470494	2.62157	M	9	10.8	Control
1425	3.05013	-0.192158	0.713687	0.413662	2.82626	-0.110074	3.62741	-0.324848	0.0310583	2.82626	3.05013	3.51878	0.713687	0.820969	1.93962	0.824771	2.55616	2.3208	0.298372	2.33631	M	9	10.8	Control
1426	-0.812942	0.29581	2.90204	0.240933	-0.591835	-0.386668	-0.745538	-0.624674	0.0499358	-0.591835	-0.812942	-0.793255	2.90204	-0.621746	3.19163	3.26809	0.30406	3.07729	-0.441618	0.285393	M	9	10.8	Control
1427	-0.832164	0.344914	1.16389	-0.0884073	-0.597038	-0.496059	-0.7646	-0.641643	-0.0414453	-0.597038	-0.832164	-0.823118	1.16389	-0.414599	1.60229	1.38543	0.639213	1.09251	-0.32658	0.571753	M	9	10.8	Control
1428	-0.796656	0.28822	2.43638	-0.113836	-0.522748	-0.502433	-0.731169	-0.643769	-0.0590102	-0.522748	-0.796656	-0.785686	2.43638	-0.651281	2.3831	2.54834	0.304079	1.77101	-0.46451	0.273556	M	9	10.8	Control
1429	-0.826992	0.221754	2.22261	0.0784251	-0.605872	-0.200126	-0.756525	-0.623493	0.121639	-0.605872	-0.826992	-0.792328	2.22261	-0.61232	2.30329	2.30892	0.331465	1.77728	-0.441237	0.277015	M	9	10.8	Control
1430	-0.75581	0.113937	1.40857	-0.0176671	-0.581569	-0.728521	-0.690889	-0.5962	0.0444272	-0.581569	-0.75581	-0.750724	1.40857	-0.439822	1.44739	1.29217	0.655185	0.902119	-0.348162	0.587259	M	9	10.8	Control
1431	1.7665	-0.221161	-0.362221	-0.220115	1.03099	-0.291609	2.2329	-0.452258	0.248254	1.03099	1.7665	2.11132	-0.362221	-0.396412	-0.272454	-0.151351	-1.01236	-0.344875	-0.247765	-1.03457	F	7	11.7	Control
1432	1.91422	-0.0732272	-0.494228	-0.385764	1.46214	-0.218868	2.47753	-0.49834	0.0420142	1.46214	1.91422	1.67016	-0.494228	-0.374019	-0.366991	-0.286162	-0.594207	-0.365929	-0.229425	-0.574359	F	7	11.7	Control
1433	2.12468	-0.102639	-0.606025	-0.176179	1.63301	-0.448826	2.6986	-0.490486	0.0788774	1.63301	2.12468	2.52342	-0.606025	-0.317933	-0.502741	-0.421303	-0.493188	-0.419505	-0.19213	-0.42779	F	7	11.7	Control
1434	2.82218	0.0122261	-0.495098	-0.573482	2.61941	-0.160432	3.46558	-0.557328	-0.207468	2.61941	2.82218	3.22649	-0.495098	-0.357743	-0.464378	-0.479656	-0.869131	-0.39796	-0.239518	-0.876867	F	7	11.7	Control
1435	2.60613	0.105137	-0.550561	-0.535261	2.43245	-0.29706	3.30446	-0.594719	-0.175221	2.43245	2.60613	3.00661	-0.550561	-0.308845	-0.530387	-0.471066	-0.464719	-0.425088	-0.190623	-0.433598	F	7	11.7	Control
1436	1.45395	-0.251573	0.287888	-0.060793	0.661473	-0.0689082	1.87991	-0.457047	0.365869	0.661473	1.45395	1.73116	0.287888	-0.421088	0.481627	0.399584	0.0982975	0.0840767	-0.295781	0.0775854	F	7	11.7	Control
1437	1.63725	-0.192331	-0.188463	-0.100873	0.946481	-0.384671	2.1092	-0.47419	0.261247	0.946481	1.63725	1.9358	-0.188463	-0.36547	-0.0506015	0.0236348	-0.166496	-0.238245	-0.256827	-0.143421	F	7	11.7	Control
1438	2.06712	-0.316957	-0.389799	0.0758044	1.08407	-0.236458	2.54042	-0.392808	0.361974	1.08407	2.06712	2.39631	-0.389799	-0.435304	-0.0840398	-0.057383	-0.328297	-0.267446	-0.295428	-0.353595	F	7	11.7	Control
1439	2.69647	-0.266431	-0.377673	0.0493256	1.6432	-0.414383	3.31489	-0.426166	0.327472	1.6432	2.69647	2.06196	-0.377673	-0.435131	-0.0411311	-0.0295401	-0.155984	-0.243502	-0.302884	-0.138138	F	7	11.7	Control
1440	3.16917	-0.243495	-0.11018	0.184304	1.87695	0.0681127	3.91757	-0.44435	0.379806	1.87695	3.16917	3.62389	-0.11018	-0.403965	0.199314	0.237752	-0.160994	-0.131352	-0.292892	-0.191948	F	7	11.7	Control
1441	3.12703	-1.4162	-0.729947	3.6279	0.880126	-0.120728	2.36248	3.39881	1.30778	0.880126	3.12703	1.00075	-0.729947	-0.510096	-0.0302068	0.180595	-0.550415	-0.138042	-0.349037	-0.53875	F	7	11.7	Control
1442	3.32926	-1.42792	-1.02041	1.45924	1.27199	0.134474	2.43416	2.886	1.16525	1.27199	3.32926	2.98928	-1.02041	-0.273621	-0.148519	0.0282199	-0.642049	-0.201048	-0.190755	-0.66554	F	7	11.7	Control
1443	3.17936	-1.38862	-0.869476	0.428275	1.72512	-0.0634327	2.20499	2.6605	0.805735	1.72512	3.17936	2.89721	-0.869476	-0.364688	-0.268777	-0.13425	-0.686798	-0.266239	-0.237194	-0.682547	F	7	11.7	Control
1444	2.95223	-1.42702	-1.07746	1.14233	1.05279	0.279767	2.07749	3.16942	1.08502	1.05279	2.95223	2.64156	-1.07746	-0.162067	-0.485751	-0.40915	-0.0688289	-0.34378	-0.121249	-0.0481796	F	7	11.7	Control
1445	2.95011	-1.37605	-1.06518	0.822485	1.12548	0.547978	2.10424	2.97825	0.956789	1.12548	2.95011	2.66931	-1.06518	-0.104772	-0.34273	-0.263296	-0.377913	-0.279747	-0.0696501	-0.379854	F	7	11.7	Control
1446	0.849748	-1.33763	0.253658	1.05187	-0.316173	0.134804	0.427935	2.0175	1.20437	-0.316173	0.849748	0.71147	0.253658	-0.444655	0.0711959	0.280846	-0.850066	-0.189134	-0.295509	-0.870185	F	7	11.7	Control
1447	-0.199897	-1.03028	-0.661488	1.20436	-0.741965	0.376384	-0.37733	1.55459	1.03997	-0.741965	-0.199897	-0.209485	-0.661488	-0.111833	-0.174124	-0.153781	-0.287407	-0.231663	-0.0656496	-0.352953	F	7	11.7	Control
1448	1.58162	-1.25951	0.0318046	1.47088	0.201563	-0.400178	1.11951	1.57791	1.05238	0.201563	1.58162	1.44025	0.0318046	-0.408199	-0.180074	0.0222375	-0.686352	-0.299499	-0.266988	-0.668956	F	7	11.7	Control
1449	2.20507	-1.19305	-0.190049	1.02073	0.610887	-0.216887	1.75524	1.25531	1.00051	0.610887	2.20507	2.11132	-0.190049	-0.285155	-0.33332	-0.173721	-0.34893	-0.356821	-0.202313	-0.341561	F	7	11.7	Control
1450	2.18894	-1.43662	-1.02041	0.88344	1.14083	0.623136	1.31521	3.93648	0.805347	1.14083	2.18894	1.90944	-1.02041	0.0569734	-0.475168	-0.35812	0.202532	-0.328305	0.0384938	0.191402	F	7	11.7	Control
1451	1.64196	-1.3204	-1.06518	0.943838	0.475738	0.246747	1.05391	1.86868	0.940547	0.475738	1.64196	1.47812	-1.06518	-0.105051	-0.37022	-0.324296	-0.987857	-0.307771	-0.05386	-1.06625	F	7	11.7	Control
1452	1.94998	-1.3044	-0.897208	1.91507	0.222672	-0.607526	1.43618	2.81643	1.23812	0.222672	1.94998	1.79333	-0.897208	0.93615	-1.00542	-0.984311	0.197712	-0.50708	0.669568	0.260713	F	7	11.7	Control
1453	3.12703	-1.4162	-0.729947	3.6279	0.880126	-0.120728	2.36248	3.39881	1.30778	0.880126	3.12703	1.00075	-0.729947	-0.510096	-0.0302068	0.180595	-0.550415	-0.138042	-0.349037	-0.53875	F	7	11.7	Control
1454	3.32926	-1.42792	-1.02041	1.45924	1.27199	0.134474	2.43416	2.886	1.16525	1.27199	3.32926	2.98928	-1.02041	-0.273621	-0.148519	0.0282199	-0.642049	-0.201048	-0.190755	-0.66554	F	7	11.7	Control
1455	3.17936	-1.38862	-0.869476	0.428275	1.72512	-0.0634327	2.20499	2.6605	0.805735	1.72512	3.17936	2.89721	-0.869476	-0.364688	-0.268777	-0.13425	-0.686798	-0.266239	-0.237194	-0.682547	F	7	11.7	Control
1456	2.95223	-1.42702	-1.07746	1.14233	1.05279	0.279767	2.07749	3.16942	1.08502	1.05279	2.95223	2.64156	-1.07746	-0.162067	-0.485751	-0.40915	-0.0688289	-0.34378	-0.121249	-0.0481796	F	7	11.7	Control
1457	2.95011	-1.37605	-1.06518	0.822485	1.12548	0.547978	2.10424	2.97825	0.956789	1.12548	2.95011	2.66931	-1.06518	-0.104772	-0.34273	-0.263296	-0.377913	-0.279747	-0.0696501	-0.379854	F	7	11.7	Control
1458	2.18894	-1.43662	-1.02041	0.88344	1.14083	0.623136	1.31521	3.93648	0.805347	1.14083	2.18894	1.90944	-1.02041	0.0569734	-0.475168	-0.35812	0.202532	-0.328305	0.0384938	0.191402	F	7	11.7	Control
1459	1.64196	-1.3204	-1.06518	0.943838	0.475738	0.246747	1.05391	1.86868	0.940547	0.475738	1.64196	1.47812	-1.06518	-0.105051	-0.37022	-0.324296	-0.987857	-0.307771	-0.05386	-1.06625	F	7	11.7	Control
1460	2.12258	0.0213599	0.11413	-0.301555	1.67055	0.148454	2.79709	-0.550009	0.0829665	1.67055	2.12258	2.47454	0.11413	-0.45759	-0.231436	-0.22479	-0.767994	-0.329582	-0.285199	-0.749517	M	6	10	Anemia
1461	2.09902	0.0262616	-0.145125	-0.270235	1.67461	0.224692	2.77245	-0.536751	0.104268	1.67461	2.09902	2.50485	-0.145125	-0.329243	-0.318141	-0.303741	-0.94348	-0.365268	-0.190618	-0.978596	M	6	10	Anemia
1462	2.96433	0.65926	-0.47632	-0.793603	4.23382	0.493397	3.94309	-0.647163	-0.753725	4.23382	2.96433	3.43605	-0.47632	0.250399	-0.283056	-0.404832	0.46258	-0.313635	0.137666	0.395107	M	6	10	Anemia
1463	2.22539	0.700028	-0.366263	-0.905539	3.32724	0.411194	3.00386	-0.679637	-0.745098	3.32724	2.22539	2.57465	-0.366263	-0.0986717	-0.257408	-0.334784	-0.041853	-0.317778	-0.063071	-0.045417	M	6	10	Anemia
1464	2.66579	0.723303	-0.730817	-0.826122	3.87343	-0.423526	3.56726	-0.673889	-0.763238	3.87343	2.66579	3.05066	-0.730817	0.130683	-0.626856	-0.698564	0.25135	-0.43532	0.0842003	0.26686	M	6	10	Anemia
1465	0.554611	-0.299332	-0.610937	0.0119469	0.0160554	-0.589678	0.796655	-0.439208	0.429406	0.0160554	0.554611	0.742992	-0.610937	-0.378297	-0.398201	-0.41268	-0.63545	-0.379701	-0.25695	-0.616938	M	6	10	Anemia
1466	0.681465	-0.213991	-0.363091	0.0178154	0.247634	-0.256451	0.967846	-0.491715	0.299003	0.247634	0.681465	0.894694	-0.363091	-0.497	-0.297631	-0.23683	-0.822575	-0.373443	-0.321127	-0.786702	M	6	10	Anemia
1467	0.591033	-0.362469	-0.610937	0.12676	-0.0176556	-0.472713	0.818962	-0.403584	0.455466	-0.0176556	0.591033	0.745078	-0.610937	-0.338008	-0.372129	-0.393212	-0.844036	-0.368423	-0.222415	-0.863298	M	6	10	Anemia
1468	0.497502	-0.100148	-0.540737	-0.0996028	0.183296	-0.506806	0.804828	-0.529012	0.235047	0.183296	0.497502	0.688723	-0.540737	-0.314657	-0.382967	-0.393355	-0.286353	-0.373337	-0.216828	-0.288835	M	6	10	Anemia
1469	0.324294	-0.159279	-0.494228	-0.0119082	0.0370323	-0.00271901	0.578009	-0.500434	0.311107	0.0370323	0.324294	0.519522	-0.494228	-0.427341	-0.372462	-0.325863	-0.623575	-0.368154	-0.278599	-0.604496	M	6	10	Anemia
1470	1.68666	-1.07162	-0.716951	1.67391	0.157202	-0.531027	1.44383	1.16409	1.06793	0.157202	1.68666	1.6806	-0.716951	0.0284783	-0.81721	-0.756708	-0.371028	-0.481213	0.0307574	-0.308049	M	6	10	Anemia
1471	1.96276	-1.13857	-0.85561	1.20571	0.380294	-1.08347	1.59016	1.46598	0.991108	0.380294	1.96276	1.92396	-0.85561	0.222737	-1.00018	-0.956826	-1.37989	-0.512123	0.170431	-1.33393	M	6	10	Anemia
1472	3.18079	-1.3546	-0.911073	0.887161	1.33469	-0.505147	2.33138	3.58778	0.999855	1.33469	3.18079	2.93426	-0.911073	-0.267464	-0.537868	-0.426882	-1.19176	-0.408087	-0.171934	-1.15967	M	6	10	Anemia
1473	4.10847	-1.41649	-0.190049	1.45629	1.54404	-0.0106103	3.12063	3.39989	1.17325	1.54404	4.10847	3.73884	-0.190049	-0.253115	-0.341066	-0.167454	-0.0251977	-0.320072	-0.177484	0.00979942	M	6	10	Anemia
1474	3.84404	-1.35137	-0.190049	1.03292	1.94739	-0.119028	2.87478	3.04903	0.883018	1.94739	3.84404	3.55758	-0.190049	-0.0527517	-0.387244	-0.217982	-0.165182	-0.355668	-0.0554233	-0.171409	M	6	10	Anemia
1475	2.07279	-1.20813	-0.343443	0.843468	0.629628	-0.256871	1.58544	1.47599	0.866417	0.629628	2.07279	1.96689	-0.343443	-0.0627606	-0.29128	-0.226546	0.300665	-0.29061	-0.0783166	0.305978	M	6	10	Anemia
1476	1.73766	-1.1486	-0.0987701	1.48959	0.401927	-0.367035	1.41634	0.937265	1.01946	0.401927	1.73766	1.66824	-0.0987701	-0.513669	-0.234273	-0.0498765	-0.21127	-0.308051	-0.356446	-0.173288	M	6	10	Anemia
1477	1.40976	-1.15626	-0.370305	1.06618	0.376639	-0.183901	1.05096	0.944627	0.874855	0.376639	1.40976	1.35267	-0.370305	-0.215056	-0.366483	-0.289684	0.381577	-0.342671	-0.165972	0.438358	M	6	10	Anemia
1478	2.51708	-1.14811	0.415291	1.17965	0.933052	-0.229308	2.12546	1.03743	0.99539	0.933052	2.51708	2.47311	0.415291	-0.423927	0.131417	0.345608	0.05545	-0.132424	-0.313207	0.0823673	M	6	10	Anemia
1479	2.50326	-1.04629	0.325289	0.846784	0.839058	-0.354311	2.26409	0.691726	0.984108	0.839058	2.50326	2.54531	0.325289	-0.401451	-0.1409	-0.00392458	-0.0199195	-0.262821	-0.293994	-0.00731675	M	6	10	Anemia
1480	0.5739	-1.23517	0.0318046	0.611301	-0.301625	-0.43712	0.207876	1.42851	0.952827	-0.301625	0.5739	0.510093	0.0318046	-0.555562	-0.109738	0.00737098	-0.462475	-0.281834	-0.369033	-0.427872	M	6	10	Anemia
1481	0.930743	-1.2457	-0.376087	0.273186	-0.00150369	-0.55753	0.482339	1.39237	0.790969	-0.00150369	0.930743	0.844091	-0.376087	-0.399501	-0.30296	-0.232928	-0.794689	-0.296127	-0.26768	-0.796481	M	6	10	Anemia
1482	0.772071	-1.29832	-0.845786	1.30363	-0.113259	-0.545057	0.349219	2.04538	1.00317	-0.113259	0.772071	0.65191	-0.845786	-0.391885	-0.383595	-0.293867	-0.622535	-0.338935	-0.256227	-0.601345	M	6	10	Anemia
1483	1.06718	-1.31913	-0.245512	0.764602	0.0774025	-0.479021	0.546331	2.23409	0.875549	0.0774025	1.06718	0.931789	-0.245512	-0.283286	-0.351488	-0.277594	-0.3173	-0.341137	-0.198738	-0.294521	M	6	10	Anemia
1484	4.03684	-1.16209	0.919219	1.40318	1.33929	2.00246	3.57041	1.24007	1.11266	1.33929	4.03684	3.94688	0.919219	-0.386921	0.831968	1.07282	-0.848503	0.326791	-0.238194	-0.938605	F	12	11.7	Control
1485	3.09799	-1.14994	0.697366	0.468678	1.33362	1.06652	2.58441	0.843523	0.8992	1.33362	3.09799	3.04495	0.697366	-0.222321	0.670824	0.744428	-0.474843	0.178929	-0.138299	-0.555696	F	12	11.7	Control
1486	3.6105	-1.11497	0.697366	0.894686	1.4602	0.920813	3.18087	0.803125	0.996671	1.4602	3.6105	3.58241	0.697366	-0.259417	0.653086	0.734576	-0.605003	0.155556	-0.175335	-0.670681	F	12	11.7	Control
1487	2.40475	-1.33401	2.54152	1.57671	0.655221	1.39758	1.78263	2.20456	1.14608	0.655221	2.40475	2.21686	2.54152	-0.627651	1.08699	1.51955	-0.82868	0.550012	-0.414358	-0.848219	F	12	11.7	Control
1488	2.43424	-1.2505	2.9159	1.14057	0.53369	1.06921	1.95018	1.39492	1.16518	0.53369	2.43424	2.32586	2.9159	-0.630301	1.35164	1.85349	-0.916703	0.703191	-0.425054	-0.960972	F	12	11.7	Control
1489	2.04024	-1.17492	1.02191	1.02173	0.42671	0.909047	1.66685	1.33236	1.09405	0.42671	2.04024	1.98755	1.02191	-0.478171	0.791143	1.09711	-0.655039	0.368024	-0.32555	-0.693855	F	12	11.7	Control
1490	3.14557	-1.24635	0.28139	0.830758	1.14073	0.946391	2.55346	1.90662	1.05692	1.14073	3.14557	3.02468	0.28139	-0.447932	0.378953	0.594869	-0.325629	0.12938	-0.303199	-0.348221	F	12	11.7	Control
1491	3.39903	-1.28372	1.98919	1.11705	1.44306	1.14289	2.67831	1.97915	0.990634	1.44306	3.39903	3.21763	1.98919	-0.521415	0.656878	0.883229	-0.459501	0.296711	-0.359097	-0.455715	F	12	11.7	Control
1492	3.46619	-1.28289	2.47219	1.02623	1.44905	1.06658	2.77401	1.58625	1.05724	1.44905	3.46619	3.29995	2.47219	-0.54698	0.767776	1.01513	-0.533007	0.345846	-0.371976	-0.559592	F	12	11.7	Control
1493	4.03684	-1.16209	0.919219	1.40318	1.33929	2.00246	3.57041	1.24007	1.11266	1.33929	4.03684	3.94688	0.919219	-0.386921	0.831968	1.07282	-0.848503	0.326791	-0.238194	-0.938605	F	12	11.7	Control
1494	3.09799	-1.14994	0.697366	0.468678	1.33362	1.06652	2.58441	0.843523	0.8992	1.33362	3.09799	3.04495	0.697366	-0.222321	0.670824	0.744428	-0.474843	0.178929	-0.138299	-0.555696	F	12	11.7	Control
1495	3.6105	-1.11497	0.697366	0.894686	1.4602	0.920813	3.18087	0.803125	0.996671	1.4602	3.6105	3.58241	0.697366	-0.259417	0.653086	0.734576	-0.605003	0.155556	-0.175335	-0.670681	F	12	11.7	Control
1496	2.40475	-1.33401	2.54152	1.57671	0.655221	1.39758	1.78263	2.20456	1.14608	0.655221	2.40475	2.21686	2.54152	-0.627651	1.08699	1.51955	-0.82868	0.550012	-0.414358	-0.848219	F	12	11.7	Control
1497	2.43424	-1.2505	2.9159	1.14057	0.53369	1.06921	1.95018	1.39492	1.16518	0.53369	2.43424	2.32586	2.9159	-0.630301	1.35164	1.85349	-0.916703	0.703191	-0.425054	-0.960972	F	12	11.7	Control
1498	2.04024	-1.17492	1.02191	1.02173	0.42671	0.909047	1.66685	1.33236	1.09405	0.42671	2.04024	1.98755	1.02191	-0.478171	0.791143	1.09711	-0.655039	0.368024	-0.32555	-0.693855	F	12	11.7	Control
1499	3.14557	-1.24635	0.28139	0.830758	1.14073	0.946391	2.55346	1.90662	1.05692	1.14073	3.14557	3.02468	0.28139	-0.447932	0.378953	0.594869	-0.325629	0.12938	-0.303199	-0.348221	F	12	11.7	Control
1500	3.39903	-1.28372	1.98919	1.11705	1.44306	1.14289	2.67831	1.97915	0.990634	1.44306	3.39903	3.21763	1.98919	-0.521415	0.656878	0.883229	-0.459501	0.296711	-0.359097	-0.455715	F	12	11.7	Control
1501	3.46619	-1.28289	2.47219	1.02623	1.44905	1.06658	2.77401	1.58625	1.05724	1.44905	3.46619	3.29995	2.47219	-0.54698	0.767776	1.01513	-0.533007	0.345846	-0.371976	-0.559592	F	12	11.7	Control
1502	0.747678	0.153948	0.475512	0.00418661	1.19952	-0.480666	1.0597	-0.548721	-0.227874	1.19952	0.747678	0.922887	0.475512	1.21988	0.99378	0.555769	2.6424	0.862649	0.586537	2.52941	F	12	11.7	Control
1503	0.902905	0.296732	-0.283068	-0.47023	1.5091	-0.921038	1.22147	-0.615051	-0.472455	1.5091	0.902905	1.07227	-0.283068	0.881617	-0.111811	-0.341278	2.37773	-0.182033	0.538793	2.54213	F	12	11.7	Control
1504	0.917027	0.0392378	0.253658	0.0502192	1.03371	-0.638136	1.26199	-0.554224	-0.0768888	1.03371	0.917027	1.12355	0.253658	1.53998	0.584886	0.27614	2.6718	0.414316	0.730168	2.48412	F	12	11.7	Control
1505	0.550227	-0.0853109	0.576615	0.224285	0.599901	-0.477167	0.805265	-0.469092	0.0671356	0.599901	0.550227	0.39506	0.576615	1.27833	0.710166	0.343308	2.47108	0.511306	0.529983	2.16837	F	12	11.7	Control
1506	1.18131	-0.0837882	-0.411903	0.0925135	1.14725	-0.867428	1.53963	-0.464159	-0.012303	1.14725	1.18131	1.43322	-0.411903	1.54348	-0.334037	-0.436994	2.57694	-0.307485	0.943625	2.72171	F	12	11.7	Control
1507	1.3247	-0.128353	0.486206	0.185749	1.35567	-0.639036	1.65956	-0.438857	-0.0214038	1.35567	1.3247	1.57611	0.486206	1.35428	1.17963	0.619813	2.72387	1.17726	0.590899	2.45287	F	12	11.7	Control
1508	1.15931	-0.0770227	0.492704	0.0478294	1.13532	-0.56348	1.47786	-0.48248	-0.0257986	1.13532	1.15931	1.36357	0.492704	1.32282	0.997458	0.670976	2.55626	0.855285	0.585105	2.31866	F	12	11.7	Control
1509	0.438634	-0.275705	-0.411903	0.8577	0.175111	-0.938378	0.64893	-0.342726	0.362285	0.175111	0.438634	0.602396	-0.411903	-0.345821	-0.318432	-0.352045	0.823501	-0.355078	-0.236008	0.977709	F	12	11.7	Control
1510	0.347495	-0.156426	0.475512	0.318685	0.294579	0.361919	0.539572	-0.447147	0.128486	0.294579	0.347495	0.494738	0.475512	-0.392625	0.789382	0.708861	0.716738	0.298341	-0.318094	0.663044	F	12	11.7	Control
1511	0.784715	-0.300074	0.253658	0.258176	0.488013	-0.51501	0.992596	-0.35631	0.224592	0.488013	0.784715	0.974628	0.253658	-0.152181	0.609163	0.423426	1.0843	0.200342	-0.18691	0.995563	F	12	11.7	Control
1512	0.477804	-0.217588	-0.201459	-0.0037188	0.409545	-0.8471	0.64964	-0.456342	0.0445304	0.409545	0.477804	0.640414	-0.201459	-0.268463	-0.125247	-0.201877	1.01885	-0.272787	-0.186815	1.18061	F	12	11.7	Control
1513	0.793097	-0.126424	0.00652886	0.223779	0.808797	-0.745289	1.03615	-0.443473	-0.021509	0.808797	0.793097	0.953373	0.00652886	-0.155436	0.0670559	-0.0794005	1.205	-0.168853	-0.118413	1.36415	F	12	11.7	Control
1514	1.03517	-1.18854	0.919219	0.789218	0.0283924	0.507669	0.682524	1.47446	1.05978	0.0283924	1.03517	0.988668	0.919219	-0.561848	0.809275	1.15026	-0.592931	0.34154	-0.378637	-0.615712	F	14	10.8	Control
1515	0.936345	-0.963899	0.101134	0.409304	-0.081004	0.235145	0.799209	0.317375	0.97913	-0.081004	0.936345	0.995306	0.101134	-0.45881	0.0725282	0.150366	-0.552312	-0.120203	-0.303324	-0.533448	F	14	10.8	Control
1516	1.26271	-1.14747	1.38201	0.803163	-0.0193007	0.602435	0.961508	1.08933	1.11628	-0.0193007	1.26271	1.2448	1.38201	-0.506221	0.839339	1.0183	-0.642125	0.547994	-0.339645	-0.708173	F	14	10.8	Control
1517	1.51715	-1.25106	-0.875258	3.15949	0.259647	0.480103	1.08205	3.04581	1.09739	0.259647	1.51715	1.40959	-0.875258	-0.247734	0.447811	0.492549	-0.16319	0.257633	-0.19289	-0.269112	F	14	10.8	Control
1518	1.72812	-1.23979	-1.05782	2.40274	0.330443	0.980138	1.3025	2.74041	1.09177	0.330443	1.72812	0.901323	-1.05782	-0.270615	0.29496	0.329706	-0.59185	0.175352	-0.155053	-0.734171	F	14	10.8	Control
1519	1.49552	-1.14565	0.919219	0.549346	0.377382	1.12614	1.08019	1.21182	0.875844	0.377382	1.49552	1.46426	0.919219	0.0137994	0.594008	0.719946	-0.266185	0.256315	0.00909894	-0.435433	F	14	10.8	Control
1520	1.77297	-1.15771	0.697366	0.896945	0.443946	0.783634	1.36133	1.31932	0.94661	0.443946	1.77297	1.72556	0.697366	-0.0924309	0.307376	0.448974	-0.613833	-0.00826485	-0.0665741	-0.693852	F	14	10.8	Control
1521	0.687595	-1.22349	0.184329	0.920586	-0.266294	0.12352	0.331935	1.83012	1.04182	-0.266294	0.687595	0.621223	0.184329	-0.360602	0.14833	0.33429	-0.637334	-0.074739	-0.245872	-0.654633	F	14	10.8	Control
1522	0.637854	-1.19136	-1.04308	0.753027	-0.299809	0.635689	0.322051	1.33036	1.07336	-0.299809	0.637854	0.59813	-1.04308	-0.374848	0.127903	0.162311	-0.649276	0.0161645	-0.251823	-0.683049	F	14	10.8	Control
1523	1.26477	-1.27694	1.01628	2.36452	-0.433439	0.622752	0.973877	1.76964	1.52117	-0.433439	1.26477	1.15067	1.01628	-0.487656	0.304384	0.40291	-0.436961	0.0303246	-0.321397	-0.474442	F	14	10.8	Control
1524	0.460896	-1.17124	0.572573	0.788992	-0.38677	0.498546	0.156963	1.35917	0.942744	-0.38677	0.460896	0.414202	0.572573	-0.322917	0.61943	0.470338	0.0609789	0.246563	-0.236856	0.061822	F	14	10.8	Control
1525	0.898943	-1.22297	0.572573	1.81591	-0.41297	0.185885	0.606564	1.75706	1.31583	-0.41297	0.898943	0.827685	0.572573	-0.377925	0.626336	0.559277	0.102457	0.179704	-0.270939	0.134188	F	14	10.8	Control
1526	0.919843	-1.176	0.475512	1.835	-0.321947	0.270917	0.651635	1.45629	1.15998	-0.321947	0.919843	0.86837	0.475512	-0.353968	0.610919	0.518713	-0.110868	0.213576	-0.253839	-0.112495	F	14	10.8	Control
1527	0.908221	-1.22011	1.48107	1.35494	-0.338411	-0.258366	0.615755	1.38248	1.24349	-0.338411	0.908221	0.836561	1.48107	-0.470558	0.526677	0.630362	-0.258854	0.142325	-0.336438	-0.239367	F	14	10.8	Control
1528	0.911725	-1.2193	0.555381	0.593045	-0.202483	0.982077	0.563831	1.4676	1.06982	-0.202483	0.911725	0.841571	0.555381	-0.403343	0.724274	0.692558	0.0264277	0.220271	-0.281798	0.0371138	F	14	10.8	Control
1529	0.936345	-0.963899	0.101134	0.409304	-0.081004	0.235145	0.799209	0.317375	0.97913	-0.081004	0.936345	0.995306	0.101134	-0.45881	0.0725282	0.150366	-0.552312	-0.120203	-0.303324	-0.533448	F	14	10.8	Control
1530	1.26271	-1.14747	1.38201	0.803163	-0.0193007	0.602435	0.961508	1.08933	1.11628	-0.0193007	1.26271	1.2448	1.38201	-0.506221	0.839339	1.0183	-0.642125	0.547994	-0.339645	-0.708173	F	14	10.8	Control
1531	1.51715	-1.25106	-0.875258	3.15949	0.259647	0.480103	1.08205	3.04581	1.09739	0.259647	1.51715	1.40959	-0.875258	-0.247734	0.447811	0.492549	-0.16319	0.257633	-0.19289	-0.269112	F	14	10.8	Control
1532	1.72812	-1.23979	-1.05782	2.40274	0.330443	0.980138	1.3025	2.74041	1.09177	0.330443	1.72812	0.901323	-1.05782	-0.270615	0.29496	0.329706	-0.59185	0.175352	-0.155053	-0.734171	F	14	10.8	Control
1533	1.49552	-1.14565	0.919219	0.549346	0.377382	1.12614	1.08019	1.21182	0.875844	0.377382	1.49552	1.46426	0.919219	0.0137994	0.594008	0.719946	-0.266185	0.256315	0.00909894	-0.435433	F	14	10.8	Control
1534	1.77297	-1.15771	0.697366	0.896945	0.443946	0.783634	1.36133	1.31932	0.94661	0.443946	1.77297	1.72556	0.697366	-0.0924309	0.307376	0.448974	-0.613833	-0.00826485	-0.0665741	-0.693852	F	14	10.8	Control
1535	0.687595	-1.22349	0.184329	0.920586	-0.266294	0.12352	0.331935	1.83012	1.04182	-0.266294	0.687595	0.621223	0.184329	-0.360602	0.14833	0.33429	-0.637334	-0.074739	-0.245872	-0.654633	F	14	10.8	Control
1536	0.637854	-1.19136	-1.04308	0.753027	-0.299809	0.635689	0.322051	1.33036	1.07336	-0.299809	0.637854	0.59813	-1.04308	-0.374848	0.127903	0.162311	-0.649276	0.0161645	-0.251823	-0.683049	F	14	10.8	Control
1537	1.26477	-1.27694	1.01628	2.36452	-0.433439	0.622752	0.973877	1.76964	1.52117	-0.433439	1.26477	1.15067	1.01628	-0.487656	0.304384	0.40291	-0.436961	0.0303246	-0.321397	-0.474442	F	14	10.8	Control
1538	0.460896	-1.17124	0.572573	0.788992	-0.38677	0.498546	0.156963	1.35917	0.942744	-0.38677	0.460896	0.414202	0.572573	-0.322917	0.61943	0.470338	0.0609789	0.246563	-0.236856	0.061822	F	14	10.8	Control
1539	0.898943	-1.22297	0.572573	1.81591	-0.41297	0.185885	0.606564	1.75706	1.31583	-0.41297	0.898943	0.827685	0.572573	-0.377925	0.626336	0.559277	0.102457	0.179704	-0.270939	0.134188	F	14	10.8	Control
1540	0.919843	-1.176	0.475512	1.835	-0.321947	0.270917	0.651635	1.45629	1.15998	-0.321947	0.919843	0.86837	0.475512	-0.353968	0.610919	0.518713	-0.110868	0.213576	-0.253839	-0.112495	F	14	10.8	Control
1541	0.908221	-1.22011	1.48107	1.35494	-0.338411	-0.258366	0.615755	1.38248	1.24349	-0.338411	0.908221	0.836561	1.48107	-0.470558	0.526677	0.630362	-0.258854	0.142325	-0.336438	-0.239367	F	14	10.8	Control
1542	0.911725	-1.2193	0.555381	0.593045	-0.202483	0.982077	0.563831	1.4676	1.06982	-0.202483	0.911725	0.841571	0.555381	-0.403343	0.724274	0.692558	0.0264277	0.220271	-0.281798	0.0371138	F	14	10.8	Control
1543	-0.445615	0.592209	-0.444546	-0.834539	0.233239	1.1463	-0.376545	-0.653716	-1.07374	0.233239	-0.445615	-0.427504	-0.444546	3.07642	-0.0623158	-0.431237	3.59435	-0.115538	1.96789	3.78378	F	14	10.8	Control
1544	-0.688675	0.707635	-0.365393	-0.849944	0.0464525	2.98971	-0.660747	-0.6827	-1.27002	0.0464525	-0.688675	-0.707579	-0.365393	6.91159	0.156226	-0.278121	5.03481	0.0950341	4.46226	5.27089	F	14	10.8	Control
1545	-0.295407	0.425493	-0.587247	-0.654352	0.434106	2.40828	-0.207074	-0.635457	-1.04459	0.434106	-0.295407	-0.252987	-0.587247	6.83923	-0.225623	-0.549794	5.01021	-0.175803	4.84349	5.42444	F	14	10.8	Control
1546	-0.333151	0.327564	-0.606025	-0.487837	0.252433	0.67564	-0.230024	-0.612364	-0.800391	0.252433	-0.333151	-0.278932	-0.606025	2.65084	-0.28285	-0.562569	3.56226	-0.23862	1.7182	3.76181	F	14	10.8	Control
1547	-0.233409	0.540862	-0.44209	-0.733547	0.620206	2.55235	-0.126001	-0.650433	-1.11879	0.620206	-0.233409	-0.195823	-0.44209	5.14642	-0.0814404	-0.457856	4.59398	-0.0754659	3.52982	4.90724	F	14	10.8	Control
1548	-0.665339	0.220905	0.697366	-0.622681	-0.224042	0.114902	-0.626194	-0.584582	-0.617717	-0.224042	-0.665339	-0.607973	0.697366	-0.0704726	0.948764	0.712567	1.3637	0.451074	-0.0255494	1.55916	F	14	10.8	Control
1549	-0.726349	0.175334	0.206279	-0.553745	-0.164714	-0.364141	-0.69858	-0.502181	-0.8119	-0.164714	-0.726349	-0.664938	0.206279	0.66137	0.666956	0.285244	2.09875	0.357391	0.302465	2.09074	F	14	10.8	Control
1550	-0.737022	0.0704369	0.806706	-0.350549	-0.389789	-0.501571	-0.706699	-0.507103	-0.462093	-0.389789	-0.737022	-0.670322	0.806706	0.218625	1.50071	0.827189	1.77654	1.21626	0.0192073	1.71242	F	14	10.8	Control
1551	-0.667046	-0.109977	0.331941	-0.122357	-0.260286	-0.0419554	-0.673664	-0.424442	-0.541245	-0.260286	-0.667046	-0.595753	0.331941	0.510014	0.89321	0.374233	2.02842	0.581356	0.168415	1.93554	F	14	10.8	Control
1552	-0.735481	-0.0288206	0.697366	-0.0145152	-0.403393	-0.572502	-0.711743	-0.448033	-0.342341	-0.403393	-0.735481	-0.667884	0.697366	0.209259	1.13766	0.62182	1.73912	0.768392	0.0487509	1.76429	F	14	10.8	Control
1553	1.15728	-1.21601	0.253658	1.8493	-0.376373	-0.10991	0.893656	1.15069	1.45879	-0.376373	1.15728	1.09891	0.253658	-0.491832	0.0600015	0.276727	-0.68741	-0.162037	-0.328609	-0.656896	M	6	11.7	Control
1554	1.17775	-1.19801	0.0318046	1.57357	-0.283968	-0.143336	0.907435	1.23076	1.3864	-0.283968	1.17775	1.12673	0.0318046	-0.306788	0.0184662	0.214792	0.0219806	-0.167081	-0.216528	0.0644723	M	6	11.7	Control
1555	0.607138	-1.17213	0.0318046	2.44339	-0.665439	0.0482691	0.449102	1.11615	1.63039	-0.665439	0.607138	0.575146	0.0318046	-0.275297	0.0132626	0.185027	0.0665146	-0.186537	-0.197203	0.108013	M	6	11.7	Control
1556	1.08569	-1.13977	0.0318046	2.38626	-0.261488	0.0271676	0.88551	0.910788	1.3863	-0.261488	1.08569	1.07011	0.0318046	-0.33986	1.09329e-05	0.175704	-0.333301	-0.210689	-0.233264	-0.329047	M	6	11.7	Control
1557	1.84393	-1.14023	0.0318046	1.43886	0.0475879	-0.237348	1.60941	1.20396	1.31113	0.0475879	1.84393	1.8224	0.0318046	-0.412181	-0.0168796	0.197452	-0.00764593	-0.199914	-0.286758	0.0547817	M	6	11.7	Control
1558	2.99423	-1.08878	0.0430604	0.692694	0.922124	0.236979	2.71276	0.8312	1.04752	0.922124	2.99423	3.00518	0.0430604	-0.493101	-0.0108691	0.16529	-0.888104	-0.180521	-0.326054	-0.878423	M	6	11.7	Control
1559	3.16268	-1.14918	0.253658	0.914839	0.903537	0.339161	2.79187	0.855456	1.09235	0.903537	3.16268	3.11896	0.253658	-0.358297	0.0715468	0.256807	-0.598293	-0.117864	-0.23108	-0.61104	M	6	11.7	Control
1560	2.86949	-1.08906	0.0440845	1.09398	0.632443	-0.0299056	2.62617	0.890452	1.11947	0.632443	2.86949	2.88213	0.0440845	-0.331738	-0.0307241	0.108725	-0.331135	-0.15533	-0.218438	-0.327473	M	6	11.7	Control
1561	2.20185	-1.31323	0.253658	0.986427	0.973208	0.858577	1.50092	1.92852	0.92333	0.973208	2.20185	2.03598	0.253658	0.0330275	-0.0562229	0.107742	-0.704872	-0.23224	0.0399975	-0.786571	M	6	11.7	Control
1562	1.7641	-1.33605	0.475512	1.33662	0.583306	0.52241	1.09328	2.43043	0.957755	0.583306	1.7641	1.58861	0.475512	-0.211922	0.115535	0.356602	-0.971469	-0.187084	-0.138099	-0.982941	M	6	11.7	Control
1563	0.882692	-0.925473	0.253658	0.815023	-0.078713	0.681789	0.727837	0.441557	0.909635	-0.078713	0.882692	0.945868	0.253658	-0.222981	0.281786	0.354016	-0.590539	-0.0296761	-0.129507	-0.633297	M	6	11.7	Control
1564	2.4374	-1.05865	0.253658	0.245558	1.14575	0.353562	1.99965	0.843128	0.654886	1.14575	2.4374	2.45474	0.253658	-0.296754	0.100563	0.181134	-1.01854	-0.189435	-0.17237	-1.06357	M	6	11.7	Control
1565	2.5352	-0.983946	0.253658	0.434534	1.40901	0.193576	2.19708	0.754492	0.637826	1.40901	2.5352	2.60398	0.253658	-0.225694	-0.00902316	0.0577629	-1.35453	-0.242093	-0.12983	-1.38845	M	6	11.7	Control
1566	1.15728	-1.21601	0.253658	1.8493	-0.376373	-0.10991	0.893656	1.15069	1.45879	-0.376373	1.15728	1.09891	0.253658	-0.491832	0.0600015	0.276727	-0.68741	-0.162037	-0.328609	-0.656896	M	6	11.7	Control
1567	1.17775	-1.19801	0.0318046	1.57357	-0.283968	-0.143336	0.907435	1.23076	1.3864	-0.283968	1.17775	1.12673	0.0318046	-0.306788	0.0184662	0.214792	0.0219806	-0.167081	-0.216528	0.0644723	M	6	11.7	Control
1568	0.607138	-1.17213	0.0318046	2.44339	-0.665439	0.0482691	0.449102	1.11615	1.63039	-0.665439	0.607138	0.575146	0.0318046	-0.275297	0.0132626	0.185027	0.0665146	-0.186537	-0.197203	0.108013	M	6	11.7	Control
1569	1.08569	-1.13977	0.0318046	2.38626	-0.261488	0.0271676	0.88551	0.910788	1.3863	-0.261488	1.08569	1.07011	0.0318046	-0.33986	1.09329e-05	0.175704	-0.333301	-0.210689	-0.233264	-0.329047	M	6	11.7	Control
1570	1.84393	-1.14023	0.0318046	1.43886	0.0475879	-0.237348	1.60941	1.20396	1.31113	0.0475879	1.84393	1.8224	0.0318046	-0.412181	-0.0168796	0.197452	-0.00764593	-0.199914	-0.286758	0.0547817	M	6	11.7	Control
1571	2.99423	-1.08878	0.0430604	0.692694	0.922124	0.236979	2.71276	0.8312	1.04752	0.922124	2.99423	3.00518	0.0430604	-0.493101	-0.0108691	0.16529	-0.888104	-0.180521	-0.326054	-0.878423	M	6	11.7	Control
1572	3.16268	-1.14918	0.253658	0.914839	0.903537	0.339161	2.79187	0.855456	1.09235	0.903537	3.16268	3.11896	0.253658	-0.358297	0.0715468	0.256807	-0.598293	-0.117864	-0.23108	-0.61104	M	6	11.7	Control
1573	2.86949	-1.08906	0.0440845	1.09398	0.632443	-0.0299056	2.62617	0.890452	1.11947	0.632443	2.86949	2.88213	0.0440845	-0.331738	-0.0307241	0.108725	-0.331135	-0.15533	-0.218438	-0.327473	M	6	11.7	Control
1574	2.20185	-1.31323	0.253658	0.986427	0.973208	0.858577	1.50092	1.92852	0.92333	0.973208	2.20185	2.03598	0.253658	0.0330275	-0.0562229	0.107742	-0.704872	-0.23224	0.0399975	-0.786571	M	6	11.7	Control
1575	1.7641	-1.33605	0.475512	1.33662	0.583306	0.52241	1.09328	2.43043	0.957755	0.583306	1.7641	1.58861	0.475512	-0.211922	0.115535	0.356602	-0.971469	-0.187084	-0.138099	-0.982941	M	6	11.7	Control
1576	0.882692	-0.925473	0.253658	0.815023	-0.078713	0.681789	0.727837	0.441557	0.909635	-0.078713	0.882692	0.945868	0.253658	-0.222981	0.281786	0.354016	-0.590539	-0.0296761	-0.129507	-0.633297	M	6	11.7	Control
1577	2.4374	-1.05865	0.253658	0.245558	1.14575	0.353562	1.99965	0.843128	0.654886	1.14575	2.4374	2.45474	0.253658	-0.296754	0.100563	0.181134	-1.01854	-0.189435	-0.17237	-1.06357	M	6	11.7	Control
1578	2.5352	-0.983946	0.253658	0.434534	1.40901	0.193576	2.19708	0.754492	0.637826	1.40901	2.5352	2.60398	0.253658	-0.225694	-0.00902316	0.0577629	-1.35453	-0.242093	-0.12983	-1.38845	M	6	11.7	Control
1579	-0.113931	0.100572	0.0179387	-0.1175	0.086506	-0.913738	0.0600593	-0.566623	-0.0616967	0.086506	-0.113931	-0.0122483	0.0179387	0.276262	0.00119699	-0.0877143	1.44161	-0.193088	0.141332	1.57756	M	6	11.7	Control
1580	-0.426443	0.438328	-0.168815	-0.0866225	-0.0287443	-0.963237	-0.265981	-0.603513	-0.240655	-0.0287443	-0.426443	-0.359071	-0.168815	0.0441887	0.176284	-0.0364674	1.41834	-0.0744189	0.00692326	1.57223	M	6	11.7	Control
1581	-0.450941	0.0689283	-0.400493	0.140506	-0.268873	-0.999108	-0.308841	-0.535762	0.118171	-0.268873	-0.450941	-0.348735	-0.400493	0.406253	-0.206801	-0.331007	1.55092	-0.274058	0.232101	1.69464	M	6	11.7	Control
1582	-0.625541	0.242069	-0.139498	-0.12257	-0.310473	-0.796751	-0.51244	-0.608066	-0.00409137	-0.310473	-0.625541	-0.550408	-0.139498	0.0386817	0.083767	-0.06929	1.27905	-0.13794	0.00104173	1.42381	M	6	11.7	Control
1583	-0.488212	0.01333	-0.190049	0.0920312	-0.406029	-0.854574	-0.351632	-0.496745	0.259014	-0.406029	-0.488212	-0.388183	-0.190049	0.181551	-0.219734	-0.289216	1.37004	-0.294133	0.0954838	1.52193	M	6	11.7	Control
1584	1.03285	-0.449715	-0.423313	0.297841	0.502259	-0.887851	1.21605	-0.0273134	0.39205	0.502259	1.03285	1.22622	-0.423313	0.769174	-0.503904	-0.612816	2.18301	-0.385984	0.485255	2.37451	M	6	11.7	Control
1585	0.790846	-0.315819	-0.493512	0.472182	0.317426	-0.40776	1.06421	-0.295109	0.475823	0.317426	0.790846	1.00741	-0.493512	0.503368	-0.429306	-0.586037	1.99261	-0.358906	0.316409	2.18705	M	6	11.7	Control
1586	0.977972	-0.420799	-0.4535	0.840894	0.315192	-0.909056	1.2308	-0.132872	0.516325	0.315192	0.977972	1.18333	-0.4535	0.928202	-0.510009	-0.626299	2.29869	-0.38794	0.587077	2.49095	M	6	11.7	Control
1587	0.973303	-0.404008	-0.599527	0.683112	0.461568	-0.707438	1.18872	-0.210145	0.338127	0.461568	0.973303	1.16889	-0.599527	0.961943	-0.524514	-0.625458	2.20858	-0.395693	0.603543	2.38987	M	6	11.7	Control
1588	3.91598	-1.44665	-0.350966	2.95306	2.06303	0.993959	2.77395	4.86435	0.989282	2.06303	3.91598	3.49598	-0.350966	0.133569	-0.133677	-0.0399575	-0.414058	-0.204037	0.103761	-0.495312	F	6	10.1	Anemia
1589	3.18739	-1.44932	-1.07746	2.26197	1.16914	0.201731	2.25773	5.26362	1.14822	1.16914	3.18739	2.82346	-1.07746	-0.0484689	-0.151818	-0.0544689	-0.475715	-0.165027	-0.0427294	-0.552381	F	6	10.1	Anemia
1590	0.641213	-1.22228	0.475512	1.3023	-0.197476	0.214195	0.280808	2.00712	1.09312	-0.197476	0.641213	0.578869	0.475512	-0.237866	0.21879	0.349867	-0.713469	-0.0328582	-0.164449	-0.790509	F	6	10.1	Anemia
1591	-0.240924	-0.905551	1.58478	0.198857	-0.687674	0.696686	-0.345782	0.0448043	0.83824	-0.687674	-0.240924	-0.217847	1.58478	-0.542845	1.01825	1.48155	-0.398668	0.360342	-0.378117	-0.405551	F	6	10.1	Anemia
1592	2.65462	-1.28074	-0.175621	1.75392	1.21922	0.654287	1.95976	2.74455	0.913329	1.21922	2.65462	2.47721	-0.175621	-0.173468	0.157796	0.319998	-0.31768	0.00252019	-0.129173	-0.409989	F	6	10.1	Anemia
1593	1.87284	-1.30351	0.0318046	0.421346	1.10461	0.0897427	1.16941	1.54559	0.713705	1.10461	1.87284	1.71578	0.0318046	-0.134008	-0.199455	-0.0018029	-1.14126	-0.334542	-0.0418894	-1.21318	F	6	10.1	Anemia
1594	2.12117	-1.31684	0.253658	0.521209	1.12507	0.211564	1.40354	1.45496	0.798642	1.12507	2.12117	1.96167	0.253658	-0.358419	0.0240366	0.224524	-0.291146	-0.210797	-0.231706	-0.279783	F	6	10.1	Anemia
1595	3.27028	-1.36103	-0.786281	0.724345	1.2944	0.688853	2.43705	2.1707	1.01309	1.2944	3.27028	3.03463	-0.786281	-0.292581	0.0486196	0.246308	-0.868813	-0.086269	-0.176456	-0.926552	F	6	10.1	Anemia
1596	4.72424	-1.43628	0.253658	1.9083	1.84312	0.267062	3.6754	2.89402	1.25189	1.84312	4.72424	4.3174	0.253658	-0.22447	0.23765	0.530104	0.24277	-0.0371913	-0.180988	0.251662	F	6	10.1	Anemia
1597	4.00315	-1.38701	0.253658	2.27057	1.52258	0.15986	3.22128	1.98231	1.34667	1.52258	4.00315	3.70067	0.253658	-0.164796	0.193344	0.502765	0.20057	-0.122149	-0.169235	0.186237	F	6	10.1	Anemia
1598	2.1579	-1.34287	-0.980403	0.534521	0.837766	0.429749	1.48411	1.72574	0.890878	0.837766	2.1579	1.97509	-0.980403	-0.178958	-0.0849422	0.041186	-0.325795	-0.105531	-0.116504	-0.373157	F	6	10.1	Anemia
1599	2.92293	-1.39781	-0.798407	1.58427	1.04362	0.338973	2.1435	2.30625	1.11323	1.04362	2.92293	2.64942	-0.798407	-0.237573	-0.0116081	0.121188	-0.545906	-0.10418	-0.160227	-0.579347	F	6	10.1	Anemia
1600	3.07219	-1.38897	-0.994269	1.01992	1.06098	0.722332	2.25654	2.54336	1.06011	1.06098	3.07219	2.79251	-0.994269	-0.0221204	-0.111992	-0.0248758	-0.516329	-0.153035	-0.0332742	-0.628132	F	6	10.1	Anemia
1601	2.95673	-1.41403	0.253658	0.791794	1.12666	0.492716	2.09509	2.39234	0.992904	1.12666	2.95673	2.66637	0.253658	-0.247166	0.09851	0.298062	-0.208711	-0.0944478	-0.181108	-0.224917	F	6	10.1	Anemia
1602	1.40298	-0.692241	-0.28711	0.722874	0.382153	-0.427759	1.49285	0.13356	0.663029	0.382153	1.40298	1.5752	-0.28711	2.14639	0.0537753	-0.0886263	3.03527	-0.0102904	0.952448	2.59727	F	6	10.1	Anemia
1603	1.56757	-0.692054	-0.606025	0.35279	0.481978	-0.97546	1.64584	0.145624	0.567249	0.481978	1.56757	1.72177	-0.606025	1.55468	-0.584731	-0.582534	2.32579	-0.423888	0.943034	2.42928	F	6	10.1	Anemia
1604	1.68913	-0.698678	-0.83279	0.672521	0.54857	-0.940385	1.7722	0.3139	0.633524	0.54857	1.68913	1.86659	-0.83279	1.75133	-0.65647	-0.791523	3.02781	-0.421087	1.10019	3.21557	F	6	10.1	Anemia
1605	1.80668	-0.663944	-0.610937	0.666444	0.826148	-0.216735	1.87541	0.165711	0.484083	0.826148	1.80668	1.00968	-0.610937	2.8251	-0.28463	-0.403554	3.5921	-0.206012	1.43128	3.30176	F	6	10.1	Anemia
1606	1.98714	-0.727959	-0.610937	0.326801	0.732509	-0.439113	2.04783	0.208225	0.581117	0.732509	1.98714	1.82223	-0.610937	3.51929	-0.285067	-0.488923	3.99854	-0.194326	1.81777	3.65527	F	6	10.1	Anemia
1607	0.244981	-0.337934	0.160639	0.150115	0.231464	-0.346125	0.331792	-0.196859	0.0416383	0.231464	0.244981	0.0345115	0.160639	2.03509	0.812944	0.184246	3.37207	0.748056	0.917154	3.08192	F	6	10.1	Anemia
1608	-0.702522	-0.0132177	0.974683	0.168538	-0.620408	-0.443902	-0.610492	-0.462879	0.327993	-0.620408	-0.702522	-0.648518	0.974683	-0.464191	1.63574	1.44722	0.823039	1.05291	-0.334895	0.892494	F	6	10.1	Anemia
1609	0.0887406	-0.330716	0.0595363	0.240989	-0.0684269	-0.484544	0.201164	-0.221083	0.261136	-0.0684269	0.0887406	0.226529	0.0595363	1.29426	1.00407	0.359476	2.82932	0.944704	0.567783	2.62482	F	6	10.1	Anemia
1610	1.02193	-0.400796	-0.568469	0.812211	0.698767	-0.0496632	1.20994	-0.114257	0.263336	0.698767	1.02193	1.10024	-0.568469	2.33654	0.453924	-0.191368	3.77046	0.496023	1.16858	3.55017	F	6	10.1	Anemia
1611	1.02574	-0.399119	-0.545649	0.506395	0.854998	-0.583934	1.16638	-0.104442	0.107239	0.854998	1.02574	1.26027	-0.545649	2.53618	0.667778	-0.0952647	3.95048	0.790368	1.2412	3.68981	F	6	10.1	Anemia
1612	0.863816	0.143865	-0.805059	-0.42198	0.847033	-0.619042	1.29084	-0.548183	-0.128352	0.847033	0.863816	1.12244	-0.805059	-0.277316	-0.865549	-0.865225	-0.473624	-0.496202	-0.164628	-0.382694	F	7	11.2	Control
1613	0.4221	-0.139386	-0.71204	-0.125715	0.232906	-0.835743	0.671717	-0.384197	0.0997857	0.232906	0.4221	0.621571	-0.71204	-0.202581	-0.904785	-0.901614	-0.551763	-0.500725	-0.0981279	-0.441318	F	7	11.2	Control
1614	0.242033	0.397752	-0.716951	-0.535685	0.611551	-0.747559	0.554303	-0.6235	-0.455075	0.611551	0.242033	0.397432	-0.716951	-0.232956	-0.862096	-0.867136	-0.515212	-0.494785	-0.122747	-0.42161	F	7	11.2	Control
1615	1.12034	0.166924	-0.8442	-0.504587	1.1746	-0.722629	1.58508	-0.549583	-0.226949	1.1746	1.12034	1.39639	-0.8442	-0.213935	-0.733197	-0.769001	-0.423724	-0.466286	-0.135945	-0.367406	F	7	11.2	Control
1616	1.4328	0.383585	-0.827878	-0.707799	1.81518	-0.701936	1.98872	-0.626859	-0.50206	1.81518	1.4328	1.72134	-0.827878	-0.190525	-0.799184	-0.801147	-0.0992557	-0.485819	-0.119117	-0.0147705	F	7	11.2	Control
1617	2.42005	0.246533	-0.588117	-0.623194	2.68	-0.647901	3.10067	-0.606286	-0.415687	2.68	2.42005	2.7893	-0.588117	-0.331073	-0.594983	-0.536217	-0.036159	-0.453527	-0.219309	0.0609222	F	7	11.2	Control
1618	1.4366	0.879795	-0.668856	-0.955168	2.48236	-0.68062	1.97021	-0.717082	-0.958733	2.48236	1.4366	1.58322	-0.668856	-0.32446	-0.725722	-0.719869	-0.161188	-0.472013	-0.205321	-0.0735997	F	7	11.2	Control
1619	0.1627	-0.448793	-0.628844	0.115805	-0.32321	-0.775516	0.282144	-0.376987	0.48731	-0.32321	0.1627	0.291554	-0.628844	-0.560692	-0.567445	-0.454255	-0.699845	-0.443673	-0.371386	-0.66726	F	7	11.2	Control
1620	-0.00318121	-0.368801	-0.795235	-0.191023	-0.395451	-1.00846	0.121695	-0.372444	0.391155	-0.395451	-0.00318121	0.117085	-0.795235	-0.15608	-0.890966	-0.872894	-0.0163956	-0.500715	-0.0876149	0.121296	F	7	11.2	Control
1621	0.253472	-0.528761	-0.814012	0.0135139	-0.352979	-1.00283	0.352254	-0.220237	0.550991	-0.352979	0.253472	0.381458	-0.814012	-0.456755	-0.923466	-0.896037	-0.605941	-0.505513	-0.298851	-0.515958	F	7	11.2	Control
1622	0.465645	-0.442519	-0.85561	0.0462827	-0.131483	-0.99693	0.634857	-0.339902	0.49673	-0.131483	0.465645	0.630841	-0.85561	-0.44439	-0.813149	-0.775864	-1.61449	-0.486327	-0.295779	-1.58676	F	7	11.2	Control
1623	1.14282	-0.182919	-0.853154	0.0439174	0.578883	-0.657772	1.54913	-0.475089	0.319276	0.578883	1.14282	1.4015	-0.853154	-0.366519	-0.749688	-0.760127	-0.932128	-0.472159	-0.241409	-0.868998	F	7	11.2	Control
1624	1.35633	-0.129946	-0.8442	-0.336049	0.957085	-0.90397	1.77171	-0.445578	0.0665071	0.957085	1.35633	1.66598	-0.8442	-0.339609	-0.873939	-0.83588	-0.753446	-0.498428	-0.209665	-0.650366	F	7	11.2	Control
1625	1.68169	-1.28023	0.0318046	1.36252	0.181496	-0.0878408	1.23487	1.71057	1.16253	0.181496	1.68169	1.54819	0.0318046	-0.341161	-0.120853	0.115009	-0.439709	-0.28073	-0.224123	-0.395721	F	7	11.2	Control
1626	2.62379	-1.2766	0.253658	1.29711	0.460954	0.193766	2.16963	1.25043	1.30471	0.460954	2.62379	2.48602	0.253658	-0.478582	0.0812328	0.312025	-0.955389	-0.181793	-0.311721	-0.966458	F	7	11.2	Control
1627	2.27977	-1.26391	0.0318046	2.07608	0.362925	0.0847177	1.83792	1.68898	1.23323	0.362925	2.27977	2.14198	0.0318046	-0.378347	-0.160812	0.0486949	-1.01721	-0.303635	-0.238002	-1.01513	F	7	11.2	Control
1628	2.84414	-1.28002	0.0318046	1.10424	0.744328	-0.0108913	2.2919	1.43359	1.17667	0.744328	2.84414	2.69805	0.0318046	-0.455839	-0.119382	0.102427	-0.49161	-0.268816	-0.307732	-0.466003	F	7	11.2	Control
1629	1.00885	-1.37887	-0.628844	2.14818	-0.131499	-0.946858	0.522379	2.01783	1.23352	-0.131499	1.00885	0.845978	-0.628844	0.0381391	-0.6512	-0.543794	0.0321674	-0.432897	-0.0183289	0.0459028	F	7	11.2	Control
1630	1.30446	-1.20569	-1.06605	0.925905	-0.119296	-1.02863	0.939272	1.61884	1.09991	-0.119296	1.30446	1.2243	-1.06605	-0.453022	-0.899718	-0.850142	0.252119	-0.500471	-0.302391	0.394432	F	7	11.2	Control
1631	1.25715	-1.17294	-0.756093	1.21234	-0.0758188	-0.942519	0.952523	1.48916	1.12029	-0.0758188	1.25715	1.19315	-0.756093	-0.453301	-0.86417	-0.77731	-1.21357	-0.496427	-0.298683	-1.14041	F	7	11.2	Control
1632	0.793917	-1.04343	-0.85561	0.433697	-0.205236	-1.13864	0.578819	0.833942	0.906018	-0.205236	0.793917	0.802826	-0.85561	-0.276656	-0.959721	-0.911955	0.473118	-0.502967	-0.18343	0.640977	F	7	11.2	Control
1633	-0.518668	-1.33676	-1.07746	1.37515	-1.06518	-1.0814	-0.75976	3.18124	1.44762	-1.06518	-0.518668	-0.598793	-1.07746	-0.463313	-0.916863	-0.864536	0.163325	-0.500573	-0.31072	0.295053	F	7	11.2	Control
1634	0.751848	-1.31302	-1.03587	1.79202	-0.396954	-0.601357	0.374141	1.94841	1.25955	-0.396954	0.751848	0.552708	-1.03587	-0.318913	-0.504594	-0.399288	-0.918812	-0.3847	-0.207355	-0.935712	F	7	11.2	Control
1635	0.534301	-1.21337	-0.439634	2.31086	-0.632445	-0.251764	0.322955	1.29221	1.4887	-0.632445	0.534301	0.457303	-0.439634	-0.305024	-0.40757	-0.361732	-0.0898419	-0.36038	-0.213402	-0.0457909	F	7	11.2	Control
1636	0.650919	-1.21416	-0.190049	2.2728	-0.540645	-0.222825	0.455841	1.38919	1.45129	-0.540645	0.650919	-0.0392535	-0.190049	-0.498731	-0.333583	-0.211016	-0.615262	-0.324539	-0.335063	-0.583445	F	7	11.2	Control
1637	0.748356	-1.12129	-0.272374	1.24643	-0.343491	-0.31647	0.531539	0.797319	1.16257	-0.343491	0.748356	0.713082	-0.272374	-0.50909	-0.521912	-0.413612	-0.680589	-0.40906	-0.338986	-0.618229	F	7	11.2	Control
1638	0.893992	-1.11829	0.475512	1.97047	-0.456285	0.703342	0.711315	0.918415	1.36873	-0.456285	0.893992	0.872482	0.475512	-0.450277	1.22263	1.66674	-0.429256	0.603014	-0.306607	-0.475213	F	7	11	Control
1639	0.95941	-0.974595	0.475512	1.11174	-0.214308	0.544624	0.85535	0.41005	1.10768	-0.214308	0.95941	1.01115	0.475512	-0.187148	0.995425	0.815665	-0.146543	0.523459	-0.156773	-0.218188	F	7	11	Control
1640	0.876517	-0.977009	0.492704	0.604047	-0.122245	0.463097	0.734459	0.316608	0.921521	-0.122245	0.876517	0.402909	0.492704	-0.16704	0.922069	0.746931	-0.200065	0.487894	-0.148159	-0.344407	F	7	11	Control
1641	1.20483	-1.18739	0.697366	2.54406	-0.323179	0.714497	0.968229	1.06795	1.40724	-0.323179	1.20483	1.15973	0.697366	-0.518971	1.23391	1.71705	-0.657024	0.582005	-0.348687	-0.702245	F	7	11	Control
1642	0.921741	-1.13456	0.475512	1.58971	-0.351967	0.966159	0.71818	1.042	1.34991	-0.351967	0.921741	0.900242	0.475512	-0.513066	0.925678	1.00224	-0.56697	0.339764	-0.344188	-0.593929	F	7	11	Control
1643	-0.623751	-0.934386	0.919219	0.965404	-1.01894	1.5067	-0.724553	0.449678	0.993428	-1.01894	-0.623751	-0.623227	0.919219	-0.442983	1.5648	1.58237	-0.47563	1.00695	-0.304094	-0.613867	F	7	11	Control
1644	-0.919943	-0.705384	1.14107	1.0049	-1.16023	0.710269	-0.956599	-0.169629	1.01502	-1.16023	-0.919943	-0.903033	1.14107	-0.464856	1.9093	2.14928	-0.530089	1.24636	-0.311321	-0.626345	F	7	11	Control
1645	-0.762651	-0.918585	1.3378	1.23564	-1.12022	0.553696	-0.83595	0.0983582	1.27253	-1.12022	-0.762651	-0.760993	1.3378	-0.515527	1.35988	1.24407	-0.615465	1.03772	-0.322144	-0.726197	F	7	11	Control
1646	0.941723	-0.761755	2.57488	1.52703	-0.0483157	1.96807	0.979706	0.105108	0.833308	-0.0483157	0.941723	1.06351	2.57488	-0.371029	2.31873	2.79268	-0.0396389	2.195	-0.303272	-0.16863	F	7	11	Control
1647	0.980012	-1.0986	0.475512	0.908083	-0.0563544	0.406475	0.717876	1.0492	0.883772	-0.0563544	0.980012	0.964316	0.475512	-0.47057	1.21824	1.55377	-0.118786	0.571897	-0.32477	-0.126101	F	7	11	Control
1648	0.601588	-1.02381	0.788645	0.553513	-0.21064	0.259333	0.408934	0.565344	0.850728	-0.21064	0.601588	0.612325	0.788645	-0.338844	1.60833	1.42064	0.198597	1.15347	-0.255409	0.167842	F	7	11	Control
1649	0.771374	-1.04405	0.788645	0.990089	-0.227857	1.76466	0.592556	0.537379	0.974348	-0.227857	0.771374	0.769998	0.788645	-0.511925	1.71194	1.96539	-0.180562	1.13999	-0.351092	-0.210019	F	7	11	Control
1650	1.84575	-1.23392	0.0318046	1.17487	0.358115	0.196528	1.37012	2.11106	1.11628	0.358115	1.84575	1.74652	0.0318046	-0.433909	0.0459653	0.123046	-0.334162	-0.216183	-0.285345	-0.294185	F	14	11.4	Control
1651	1.55189	-1.27129	-0.190049	1.15801	0.0908731	0.201085	1.10034	2.53649	1.21075	0.0908731	1.55189	1.44214	-0.190049	-0.336536	-0.0708879	0.00622222	-0.789989	-0.246757	-0.218544	-0.786228	F	14	11.4	Control
1652	1.51822	-1.2481	0.0318046	0.858723	0.111497	0.082146	1.08461	2.33794	1.12042	0.111497	1.51822	1.41916	0.0318046	-0.442179	0.0166065	0.103018	-0.444688	-0.197277	-0.3048	-0.40906	F	14	11.4	Control
1653	1.49288	-1.26239	0.101134	1.53618	-0.0401908	-0.0733143	1.08714	2.28931	1.27675	-0.0401908	1.49288	1.3959	0.101134	-0.494144	0.0598382	0.157546	-0.569675	-0.177476	-0.335835	-0.534434	F	14	11.4	Control
1654	1.45332	-1.2559	0.088854	1.99406	-0.0855082	-0.0875528	1.09741	2.51014	1.33489	-0.0855082	1.45332	1.36368	0.088854	-0.528815	-0.0751551	0.0569183	-0.267161	-0.264153	-0.362672	-0.216484	F	14	11.4	Control
1655	0.582353	-1.32054	-0.190049	3.05099	-0.603576	-0.295674	0.269806	2.05696	1.4999	-0.603576	0.582353	0.457632	-0.190049	-0.4433	-0.179568	-0.0210509	-0.834988	-0.330733	-0.294624	-0.791779	F	14	11.4	Control
1656	0.826578	-1.35934	0.0318046	1.92544	-0.521225	-0.339057	0.468577	1.90986	1.43153	-0.521225	0.826578	0.666502	0.0318046	-0.5516	0.105225	0.344174	-0.908682	-0.225498	-0.369068	-0.865505	F	14	11.4	Control
1657	0.227983	-1.23779	-0.190049	1.92643	-0.732476	-0.0497828	-0.020839	1.48946	1.42757	-0.732476	0.227983	0.147211	-0.190049	-0.292352	-0.116923	-0.180148	-0.0934737	-0.289651	-0.195923	-0.0523663	F	14	11.4	Control
1658	0.644661	-1.18039	-0.411903	1.25997	-0.464344	-0.539124	0.393455	1.27247	1.19725	-0.464344	0.644661	0.597278	-0.411903	-0.362478	-0.380274	-0.326614	-0.831951	-0.375744	-0.237023	-0.76994	F	14	11.4	Control
1659	1.01579	-1.04762	-0.633756	0.648037	-0.090916	-0.933439	0.795592	0.658047	1.01458	-0.090916	1.01579	1.03249	-0.633756	-0.538767	-0.739974	-0.666234	-0.981517	-0.480087	-0.356378	-0.910325	F	14	11.4	Control
1660	1.33015	-1.11896	-0.190049	1.34652	-0.0501793	-0.327657	1.06392	1.05098	1.17568	-0.0501793	1.33015	1.30675	-0.190049	-0.468147	-0.164822	-0.0647747	-1.04075	-0.316971	-0.295735	-1.01154	F	14	11.4	Control
1661	1.84575	-1.23392	0.0318046	1.17487	0.358115	0.196528	1.37012	2.11106	1.11628	0.358115	1.84575	1.74652	0.0318046	-0.433909	0.0459653	0.123046	-0.334162	-0.216183	-0.285345	-0.294185	F	14	11.4	Control
1662	1.55189	-1.27129	-0.190049	1.15801	0.0908731	0.201085	1.10034	2.53649	1.21075	0.0908731	1.55189	1.44214	-0.190049	-0.336536	-0.0708879	0.00622222	-0.789989	-0.246757	-0.218544	-0.786228	F	14	11.4	Control
1663	1.51822	-1.2481	0.0318046	0.858723	0.111497	0.082146	1.08461	2.33794	1.12042	0.111497	1.51822	1.41916	0.0318046	-0.442179	0.0166065	0.103018	-0.444688	-0.197277	-0.3048	-0.40906	F	14	11.4	Control
1664	1.49288	-1.26239	0.101134	1.53618	-0.0401908	-0.0733143	1.08714	2.28931	1.27675	-0.0401908	1.49288	1.3959	0.101134	-0.494144	0.0598382	0.157546	-0.569675	-0.177476	-0.335835	-0.534434	F	14	11.4	Control
1665	1.45332	-1.2559	0.088854	1.99406	-0.0855082	-0.0875528	1.09741	2.51014	1.33489	-0.0855082	1.45332	1.36368	0.088854	-0.528815	-0.0751551	0.0569183	-0.267161	-0.264153	-0.362672	-0.216484	F	14	11.4	Control
1666	0.582353	-1.32054	-0.190049	3.05099	-0.603576	-0.295674	0.269806	2.05696	1.4999	-0.603576	0.582353	0.457632	-0.190049	-0.4433	-0.179568	-0.0210509	-0.834988	-0.330733	-0.294624	-0.791779	F	14	11.4	Control
1667	0.826578	-1.35934	0.0318046	1.92544	-0.521225	-0.339057	0.468577	1.90986	1.43153	-0.521225	0.826578	0.666502	0.0318046	-0.5516	0.105225	0.344174	-0.908682	-0.225498	-0.369068	-0.865505	F	14	11.4	Control
1668	0.227983	-1.23779	-0.190049	1.92643	-0.732476	-0.0497828	-0.020839	1.48946	1.42757	-0.732476	0.227983	0.147211	-0.190049	-0.292352	-0.116923	-0.180148	-0.0934737	-0.289651	-0.195923	-0.0523663	F	14	11.4	Control
1669	0.644661	-1.18039	-0.411903	1.25997	-0.464344	-0.539124	0.393455	1.27247	1.19725	-0.464344	0.644661	0.597278	-0.411903	-0.362478	-0.380274	-0.326614	-0.831951	-0.375744	-0.237023	-0.76994	F	14	11.4	Control
1670	1.01579	-1.04762	-0.633756	0.648037	-0.090916	-0.933439	0.795592	0.658047	1.01458	-0.090916	1.01579	1.03249	-0.633756	-0.538767	-0.739974	-0.666234	-0.981517	-0.480087	-0.356378	-0.910325	F	14	11.4	Control
1671	1.33015	-1.11896	-0.190049	1.34652	-0.0501793	-0.327657	1.06392	1.05098	1.17568	-0.0501793	1.33015	1.30675	-0.190049	-0.468147	-0.164822	-0.0647747	-1.04075	-0.316971	-0.295735	-1.01154	F	14	11.4	Control
1672	-0.215613	-0.0292561	-0.106061	0.45666	-0.290986	-0.803695	-0.010189	-0.515459	0.426927	-0.290986	-0.215613	-0.117466	-0.106061	-0.00392869	-0.0356867	-0.170225	0.780009	-0.192996	-0.0226908	0.88987	F	14	11.4	Control
1673	-0.128373	-0.223406	0.628036	0.783783	-0.33725	-0.626424	0.0598275	-0.438005	0.60337	-0.33725	-0.128373	-0.00797084	0.628036	-0.216273	0.558106	0.385466	0.0165455	0.177486	-0.184337	-0.00720792	F	14	11.4	Control
1674	-0.0283268	-0.159987	0.919219	0.390496	-0.24608	-0.310996	0.184725	-0.499024	0.539453	-0.24608	-0.0283268	0.0942602	0.919219	0.173145	0.86933	0.605247	0.905363	0.45626	0.0253025	0.862194	F	14	11.4	Control
1675	0.52086	-0.237468	0.891487	1.11539	0.205808	-0.654014	0.814732	-0.359546	0.566371	0.205808	0.52086	0.430695	0.891487	0.00364205	0.813169	0.639943	0.841813	0.382617	-0.0705148	0.816215	F	14	11.4	Control
1676	0.549096	-0.293862	0.720185	1.79644	0.218485	-0.336109	0.850221	-0.281221	0.643586	0.218485	0.549096	0.729317	0.720185	0.0533837	1.06264	0.953731	0.913572	0.61328	-0.0475407	0.88782	F	14	11.4	Control
1677	0.235023	-0.0649946	0.186785	0.435175	0.305273	-0.975703	0.458415	-0.503903	0.178283	0.305273	0.235023	0.376183	0.186785	0.702765	0.285076	0.0303201	1.92856	0.0562239	0.39727	2.02682	F	14	11.4	Control
1678	-0.031765	0.0886485	0.0432145	0.357849	0.18051	-0.673945	0.182198	-0.514706	0.00701351	0.18051	-0.031765	0.0896788	0.0432145	0.687999	0.210166	-0.0223055	2.02237	-0.0159482	0.404178	2.159	F	14	11.4	Control
1679	-0.010091	0.251455	0.0570803	0.0787448	0.32176	0.466588	0.19957	-0.598994	-0.17969	0.32176	-0.010091	0.0886554	0.0570803	0.608441	0.242426	0.00324808	1.88459	0.00870902	0.347411	2.00449	F	14	11.4	Control
1680	0.12814	0.219794	0.0367165	-0.145586	0.47673	0.0197589	0.357974	-0.600936	-0.216892	0.47673	0.12814	0.245946	0.0367165	0.605436	0.343648	0.060263	1.93249	0.0794557	0.344829	2.06044	F	14	11.4	Control
1681	0.0722947	0.163887	0.244269	0.106477	0.333384	1.84585	0.293569	-0.559822	-0.144431	0.333384	0.0722947	0.189793	0.244269	0.959116	0.288468	0.0737362	1.94539	0.0275772	0.547774	2.04666	F	14	11.4	Control
1682	1.68808	0.322408	2.47219	-0.153412	2.53855	2.13183	2.09628	-0.637292	-0.501414	2.53855	1.68808	1.78471	2.47219	-0.403421	2.12972	2.35718	0.185602	1.44293	-0.310391	0.21689	F	14	11.4	Control
1683	1.78491	0.337156	2.47219	-0.0470959	2.51992	0.22326	2.22728	-0.636191	-0.437814	2.51992	1.78491	1.88833	2.47219	-0.403485	2.09549	2.32891	0.188824	1.40837	-0.312486	0.222428	F	14	11.4	Control
1684	-0.422393	0.0908314	-0.141954	0.187207	-0.0294415	-0.829091	-0.320325	-0.538823	-0.172421	-0.0294415	-0.422393	-0.328957	-0.141954	-0.188912	-0.125474	-0.0772767	0.502357	-0.282204	-0.147547	0.611731	F	14	11.4	Control
1685	-0.440243	0.372932	0.0318046	-0.241139	0.134967	0.705219	-0.352325	-0.622596	-0.5671	0.134967	-0.440243	-0.398307	0.0318046	1.00854	-0.0309008	-0.0384533	1.48301	-0.214967	0.586864	1.57945	F	14	11.4	Control
1686	-0.397283	0.354022	0.00407288	-0.357636	0.116114	-0.828	-0.292705	-0.619	-0.488279	0.116114	-0.397283	-0.336027	0.00407288	0.289336	-0.0802406	-0.100133	1.08825	-0.240389	0.147936	1.19405	F	14	11.4	Control
1687	-0.240696	0.290075	0.151685	-0.0660612	0.325401	-0.884934	-0.108777	-0.571441	-0.360239	0.325401	-0.240696	-0.145791	0.151685	-0.426773	0.0569212	0.0731597	0.526268	-0.206529	-0.292557	0.657912	F	14	11.4	Control
1688	1.2229	-1.16138	-0.154233	0.826871	0.0390826	-0.483941	0.888302	1.3084	1.00297	0.0390826	1.2229	1.1873	-0.154233	-0.561072	-0.258088	-0.10262	-0.532863	-0.323926	-0.377446	-0.526443	F	13	10.6	Control
1689	1.08961	-1.14178	-0.0505205	0.724822	0.133459	-0.484066	0.766199	1.03818	0.970689	0.133459	1.08961	1.05902	-0.0505205	-0.509354	-0.347413	-0.213179	-0.848688	-0.357685	-0.337528	-0.830373	F	13	10.6	Control
1690	0.529935	-1.20367	-0.190049	2.55279	-0.339052	-0.468069	0.223189	2.49844	1.10012	-0.339052	0.529935	0.484061	-0.190049	-0.516369	-0.19833	-0.110831	-1.09244	-0.270444	-0.345848	-1.09844	F	13	10.6	Control
1691	0.553041	-1.1133	0.433914	0.376458	-0.218405	-0.362873	0.265392	1.23504	0.910433	-0.218405	0.553041	0.542687	0.433914	-0.395263	-0.30087	-0.258395	-0.362035	-0.330916	-0.264971	-0.310667	F	13	10.6	Control
1692	1.73952	-1.04273	0.0179387	1.50728	0.362387	-0.107573	1.52241	1.09989	1.01555	0.362387	1.73952	1.77231	0.0179387	-0.356225	-0.0178599	0.0413834	-0.772188	-0.203182	-0.235021	-0.807912	F	13	10.6	Control
1693	2.57687	-1.01193	-0.0236588	0.97625	0.902212	1.20494	2.31595	1.12222	0.922906	0.902212	2.57687	2.61413	-0.0236588	-0.0633796	-0.104652	-0.125317	0.110962	-0.245611	-0.0457682	0.154406	F	13	10.6	Control
1694	2.78573	-1.30287	-0.113352	0.563341	1.18552	-0.546224	2.07246	2.22499	0.873498	1.18552	2.78573	2.60909	-0.113352	-0.44591	-0.528797	-0.419152	-0.396301	-0.408999	-0.300773	-0.304541	F	13	10.6	Control
1695	2.86617	-1.36781	-0.28885	0.860307	1.17004	-0.51602	2.05837	2.24865	0.914718	1.17004	2.86617	2.61027	-0.28885	-0.523606	-0.399292	-0.288841	-0.221935	-0.38082	-0.35237	-0.126119	F	13	10.6	Control
1696	3.51244	-1.29015	-0.966537	1.31055	1.504	-0.112604	2.78287	1.70202	0.978445	1.504	3.51244	3.31245	-0.966537	-0.393405	-0.405582	-0.332128	-0.48817	-0.341715	-0.262992	-0.448251	F	13	10.6	Control
1697	4.75223	-1.36598	0.86217	2.88162	1.78303	0.275631	3.88816	2.65022	1.25608	1.78303	4.75223	4.37082	0.86217	-0.473661	-0.126134	0.113059	-0.607946	-0.242889	-0.314524	-0.579494	F	13	10.6	Control
1698	1.3022	-1.15613	0.919219	1.22999	-0.0573109	0.0995636	1.01546	0.935585	1.24933	-0.0573109	1.3022	0.180677	0.919219	-0.532982	0.0898836	0.236992	-0.399801	-0.192257	-0.355863	-0.365405	F	13	10.6	Control
1699	4.28239	-1.38507	0.908525	1.50258	1.91047	0.0766269	3.37213	2.51364	1.10812	1.91047	4.28239	2.21271	0.908525	-0.490071	-0.074284	0.131496	-0.328661	-0.206554	-0.333616	-0.280291	F	13	10.6	Control
1700	2.86451	-1.2905	-0.356439	0.956019	1.33545	-0.386507	2.19901	1.64211	0.939535	1.33545	2.86451	2.65237	-0.356439	-0.348788	-0.433425	-0.285494	-0.493139	-0.367031	-0.242276	-0.47359	F	13	10.6	Control
1701	2.46088	-1.27729	-0.00749109	0.40101	1.07104	-0.32869	1.81599	1.67047	0.848493	1.07104	2.46088	2.30036	-0.00749109	-0.593763	-0.370144	-0.220164	-0.677449	-0.346539	-0.399623	-0.644387	F	13	10.6	Control
1702	1.2229	-1.16138	-0.154233	0.826871	0.0390826	-0.483941	0.888302	1.3084	1.00297	0.0390826	1.2229	1.1873	-0.154233	-0.561072	-0.258088	-0.10262	-0.532863	-0.323926	-0.377446	-0.526443	F	13	10.6	Control
1703	1.08961	-1.14178	-0.0505205	0.724822	0.133459	-0.484066	0.766199	1.03818	0.970689	0.133459	1.08961	1.05902	-0.0505205	-0.509354	-0.347413	-0.213179	-0.848688	-0.357685	-0.337528	-0.830373	F	13	10.6	Control
1704	0.529935	-1.20367	-0.190049	2.55279	-0.339052	-0.468069	0.223189	2.49844	1.10012	-0.339052	0.529935	0.484061	-0.190049	-0.516369	-0.19833	-0.110831	-1.09244	-0.270444	-0.345848	-1.09844	F	13	10.6	Control
1705	0.553041	-1.1133	0.433914	0.376458	-0.218405	-0.362873	0.265392	1.23504	0.910433	-0.218405	0.553041	0.542687	0.433914	-0.395263	-0.30087	-0.258395	-0.362035	-0.330916	-0.264971	-0.310667	F	13	10.6	Control
1706	1.73952	-1.04273	0.0179387	1.50728	0.362387	-0.107573	1.52241	1.09989	1.01555	0.362387	1.73952	1.77231	0.0179387	-0.356225	-0.0178599	0.0413834	-0.772188	-0.203182	-0.235021	-0.807912	F	13	10.6	Control
1707	2.57687	-1.01193	-0.0236588	0.97625	0.902212	1.20494	2.31595	1.12222	0.922906	0.902212	2.57687	2.61413	-0.0236588	-0.0633796	-0.104652	-0.125317	0.110962	-0.245611	-0.0457682	0.154406	F	13	10.6	Control
1708	2.78573	-1.30287	-0.113352	0.563341	1.18552	-0.546224	2.07246	2.22499	0.873498	1.18552	2.78573	2.60909	-0.113352	-0.44591	-0.528797	-0.419152	-0.396301	-0.408999	-0.300773	-0.304541	F	13	10.6	Control
1709	2.86617	-1.36781	-0.28885	0.860307	1.17004	-0.51602	2.05837	2.24865	0.914718	1.17004	2.86617	2.61027	-0.28885	-0.523606	-0.399292	-0.288841	-0.221935	-0.38082	-0.35237	-0.126119	F	13	10.6	Control
1710	3.51244	-1.29015	-0.966537	1.31055	1.504	-0.112604	2.78287	1.70202	0.978445	1.504	3.51244	3.31245	-0.966537	-0.393405	-0.405582	-0.332128	-0.48817	-0.341715	-0.262992	-0.448251	F	13	10.6	Control
1711	4.75223	-1.36598	0.86217	2.88162	1.78303	0.275631	3.88816	2.65022	1.25608	1.78303	4.75223	4.37082	0.86217	-0.473661	-0.126134	0.113059	-0.607946	-0.242889	-0.314524	-0.579494	F	13	10.6	Control
1712	1.3022	-1.15613	0.919219	1.22999	-0.0573109	0.0995636	1.01546	0.935585	1.24933	-0.0573109	1.3022	0.180677	0.919219	-0.532982	0.0898836	0.236992	-0.399801	-0.192257	-0.355863	-0.365405	F	13	10.6	Control
1713	4.28239	-1.38507	0.908525	1.50258	1.91047	0.0766269	3.37213	2.51364	1.10812	1.91047	4.28239	2.21271	0.908525	-0.490071	-0.074284	0.131496	-0.328661	-0.206554	-0.333616	-0.280291	F	13	10.6	Control
1714	2.86451	-1.2905	-0.356439	0.956019	1.33545	-0.386507	2.19901	1.64211	0.939535	1.33545	2.86451	2.65237	-0.356439	-0.348788	-0.433425	-0.285494	-0.493139	-0.367031	-0.242276	-0.47359	F	13	10.6	Control
1715	2.46088	-1.27729	-0.00749109	0.40101	1.07104	-0.32869	1.81599	1.67047	0.848493	1.07104	2.46088	2.30036	-0.00749109	-0.593763	-0.370144	-0.220164	-0.677449	-0.346539	-0.399623	-0.644387	F	13	10.6	Control
1716	0.767206	0.144873	-0.217781	-0.454744	1.24536	-0.737221	1.0019	-0.55137	-0.537962	1.24536	0.767206	0.915839	-0.217781	-0.084907	-0.233701	-0.273758	1.10685	-0.319806	-0.0690876	1.26282	F	13	10.6	Control
1717	0.409722	0.290009	-0.14354	-0.424162	1.00534	-0.429703	0.619737	-0.609405	-0.615887	1.00534	0.409722	0.510472	-0.14354	0.151616	-0.0432055	-0.137263	1.23863	-0.218722	0.0688068	1.36818	F	13	10.6	Control
1718	0.38005	0.342009	0.207149	-0.355215	1.04774	-0.945913	0.586518	-0.615981	-0.588494	1.04774	0.38005	0.458471	0.207149	-0.184399	0.126959	0.0694644	0.89196	-0.145305	-0.140224	1.02295	F	13	10.6	Control
1719	1.18808	0.0602327	0.0318046	-0.121487	1.56685	-1.03613	1.48269	-0.546442	-0.30726	1.56685	1.18808	1.36544	0.0318046	-0.0604246	-0.0826249	-0.13782	1.0469	-0.240379	-0.0596269	1.18267	F	13	10.6	Control
1720	0.177295	-0.0861628	0.140275	0.823673	0.0797912	-0.82296	0.434904	-0.470356	0.445699	0.0797912	0.177295	0.316521	0.140275	-0.442817	0.126119	0.10725	0.421095	-0.163425	-0.303296	0.543415	F	13	10.6	Control
1721	0.645909	0.146176	0.0318046	-0.117087	1.05238	-0.999964	0.895107	-0.57355	-0.30211	1.05238	0.645909	0.779405	0.0318046	-0.194892	-0.0544369	-0.0859914	0.725491	-0.235675	-0.146947	0.847616	F	13	10.6	Control
1722	0.607894	-0.326555	0.253658	0.787293	0.35963	0.669612	0.809506	-0.296422	0.321733	0.35963	0.607894	0.787191	0.253658	-0.45361	0.159411	0.247611	0.356593	-0.178559	-0.274801	0.504337	F	13	10.6	Control
1723	-0.186921	-0.0261256	1.40857	-0.0510587	0.170981	-0.0993548	-0.08723	-0.474434	-0.191616	0.170981	-0.186921	-0.180715	1.40857	-0.395686	1.42609	1.33801	0.741335	0.864098	-0.324824	0.685248	F	13	10.6	Control
1724	-0.419951	-0.0226572	1.05297	0.0792823	-0.179666	-0.536011	-0.328083	-0.500546	-0.0481485	-0.179666	-0.419951	-0.324547	1.05297	-0.422584	1.45674	1.41612	0.720478	0.898245	-0.32471	0.72168	F	13	10.6	Control
1725	-0.856505	0.397175	2.03554	-0.617058	-0.215788	0.154044	-0.838506	-0.62692	-0.775865	-0.215788	-0.856505	-0.818322	2.03554	-0.398687	2.03689	2.12247	0.496299	1.50717	-0.348151	0.333331	F	13	10.6	Control
1726	-0.793249	0.156727	2.37918	-0.131083	-0.311138	-0.223996	-0.767626	-0.570387	-0.389801	-0.311138	-0.793249	-0.741676	2.37918	-0.601117	1.99253	2.15485	0.0727487	1.31498	-0.444545	-0.00113126	F	13	10.6	Control
1727	-0.813491	0.336439	0.737121	-0.175234	-0.32632	-0.648709	-0.757056	-0.619507	-0.359276	-0.32632	-0.813491	-0.765006	0.737121	-0.667247	0.575347	0.742465	-0.177986	0.0502856	-0.448861	-0.0846967	F	13	10.6	Control
1728	1.70828	-1.2397	-0.300976	1.61974	0.349314	0.159319	1.2534	1.64852	1.02936	0.349314	1.70828	1.6076	-0.300976	-0.378203	0.24802	0.392553	-0.468496	0.0832285	-0.265571	-0.543252	F	14	11.2	Control
1729	1.55913	-1.22336	0.699667	1.36735	0.389664	1.24487	1.10553	1.63351	0.929234	0.389664	1.55913	1.47019	0.699667	-0.509649	0.616415	0.799642	-0.907039	0.351135	-0.324324	-1.04275	F	14	11.2	Control
1730	1.5014	-1.22344	-0.221261	0.547863	0.384111	0.305048	1.0528	1.79277	0.930387	0.384111	1.5014	1.41861	-0.221261	-0.426244	0.0502031	0.210698	-0.391145	-0.0866135	-0.29589	-0.441515	F	14	11.2	Control
1731	1.74387	-1.16528	0.697366	1.00555	0.37028	0.836402	1.35697	1.92153	0.992883	0.37028	1.74387	1.56306	0.697366	-0.509956	0.607142	0.672219	-0.804797	0.254618	-0.332871	-0.901921	F	14	11.2	Control
1732	1.87208	-1.16619	0.808292	0.423629	0.483146	0.942815	1.42384	1.76274	0.850839	0.483146	1.87208	1.82484	0.808292	-0.463747	0.495218	0.576816	-0.927351	0.209878	-0.287727	-1.03101	F	14	11.2	Control
1733	0.596007	-0.832528	-0.633756	-0.156187	-0.0452494	-0.8595	0.480849	0.204146	0.477524	-0.0452494	0.596007	0.674195	-0.633756	-0.0406948	-0.66117	-0.685587	0.126495	-0.451618	-0.0417069	0.187175	F	14	11.2	Control
1734	1.01877	-0.926285	-0.628844	0.159305	0.110177	-0.950377	0.8618	0.234752	0.667913	0.110177	1.01877	1.08959	-0.628844	-0.324251	-0.643851	-0.626785	-0.00357062	-0.45637	-0.220846	0.0999313	F	14	11.2	Control
1735	1.46187	-0.883023	-0.411903	0.441059	0.375604	-0.446102	1.33046	0.260063	0.629653	0.375604	1.46187	1.55423	-0.411903	-0.316412	-0.320508	-0.357192	-0.194539	-0.355808	-0.218738	-0.159311	F	14	11.2	Control
1736	1.47076	-0.954071	-0.411903	0.201818	0.438929	-0.654541	1.2666	0.481883	0.612785	0.438929	1.47076	1.52296	-0.411903	-0.262428	-0.39958	-0.377985	-0.40537	-0.388106	-0.183353	-0.375145	F	14	11.2	Control
1737	1.4733	-1.00845	-0.411903	0.185203	0.410003	-0.717	1.20285	0.597078	0.63342	0.410003	1.4733	1.50114	-0.411903	-0.284173	-0.464009	-0.432571	-0.262391	-0.414907	-0.183104	-0.220865	F	14	11.2	Control
1738	1.31175	-0.0269873	-0.814012	-0.312336	0.991257	-0.897879	1.77297	-0.511138	0.0651191	0.991257	1.31175	1.61508	-0.814012	-0.00571684	-0.825613	-0.82041	0.385677	-0.490229	-0.0115084	0.485352	F	14	11.2	Control
1739	0.95363	-0.059175	-0.83279	-0.327025	0.642453	-0.652312	1.33271	-0.527808	0.100484	0.642453	0.95363	1.2048	-0.83279	-0.0222313	-0.82492	-0.818127	0.398706	-0.489766	-0.0210212	0.490448	F	14	11.2	Control
1740	1.31744	0.00788104	-0.839288	-0.397574	1.0527	-0.972897	1.77047	-0.563131	-0.0326382	1.0527	1.31744	1.60287	-0.839288	0.24119	-0.789633	-0.789726	0.781977	-0.482002	0.141204	0.867946	F	14	11.2	Control
1741	0.929757	0.00227512	-0.830334	-0.520983	0.736244	-0.940629	1.29996	-0.575757	-0.017647	0.736244	0.929757	1.19854	-0.830334	-0.194655	-0.808652	-0.795775	0.246325	-0.488156	-0.135302	0.349283	F	14	11.2	Control
1742	0.956887	0.0913108	-0.806644	-0.496254	0.871733	-0.425492	1.37473	-0.589603	-0.106525	0.871733	0.956887	1.2258	-0.806644	0.0099256	-0.78951	-0.787168	0.503872	-0.483646	-0.00652704	0.595721	F	14	11.2	Control
1743	1.31689	-0.165617	-0.633756	-0.276991	0.948432	-0.988151	1.65624	-0.474092	0.0120544	0.948432	1.31689	1.57048	-0.633756	-0.205213	-0.708198	-0.71276	0.40831	-0.465501	-0.144963	0.512839	F	14	11.2	Control
1744	0.596298	-0.0415203	-0.633756	-0.346264	0.546702	-1.01893	0.84878	-0.540027	-0.137177	0.546702	0.596298	0.78529	-0.633756	-0.171946	-0.718309	-0.749531	0.404504	-0.468733	-0.12491	0.508471	F	14	11.2	Control
1745	0.554032	-0.136974	-0.633756	-0.383012	0.408855	-0.960996	0.772666	-0.528485	-0.0365455	0.408855	0.554032	0.740936	-0.633756	-0.140743	-0.73488	-0.737017	0.446525	-0.470516	-0.105758	0.5501	F	14	11.2	Control
1746	1.41339	0.113876	-0.622346	-0.476954	1.55303	-0.880401	1.84027	-0.573361	-0.334048	1.55303	1.41339	1.65744	-0.622346	-0.242494	-0.681341	-0.709399	0.323618	-0.461452	-0.168618	0.413656	F	14	11.2	Control
1747	1.08571	0.169134	-0.540737	-0.604615	1.26697	-0.927817	1.43759	-0.610321	-0.393282	1.26697	1.08571	1.28598	-0.540737	-0.328306	-0.650778	-0.658699	0.148516	-0.456234	-0.225467	0.234469	F	14	11.2	Control
1748	1.05649	0.112083	-0.444546	-0.511402	1.21439	-0.982142	1.3915	-0.589932	-0.323762	1.21439	1.05649	1.2635	-0.444546	-0.3974	-0.614241	-0.621152	0.112555	-0.449187	-0.266638	0.215696	F	14	11.2	Control
1749	1.70828	-1.2397	-0.300976	1.61974	0.349314	0.159319	1.2534	1.64852	1.02936	0.349314	1.70828	1.6076	-0.300976	-0.378203	0.24802	0.392553	-0.468496	0.0832285	-0.265571	-0.543252	F	14	11.2	Control
1750	1.55913	-1.22336	0.699667	1.36735	0.389664	1.24487	1.10553	1.63351	0.929234	0.389664	1.55913	1.47019	0.699667	-0.509649	0.616415	0.799642	-0.907039	0.351135	-0.324324	-1.04275	F	14	11.2	Control
1751	1.5014	-1.22344	-0.221261	0.547863	0.384111	0.305048	1.0528	1.79277	0.930387	0.384111	1.5014	1.41861	-0.221261	-0.426244	0.0502031	0.210698	-0.391145	-0.0866135	-0.29589	-0.441515	F	14	11.2	Control
1752	1.74387	-1.16528	0.697366	1.00555	0.37028	0.836402	1.35697	1.92153	0.992883	0.37028	1.74387	1.56306	0.697366	-0.509956	0.607142	0.672219	-0.804797	0.254618	-0.332871	-0.901921	F	14	11.2	Control
1753	1.87208	-1.16619	0.808292	0.423629	0.483146	0.942815	1.42384	1.76274	0.850839	0.483146	1.87208	1.82484	0.808292	-0.463747	0.495218	0.576816	-0.927351	0.209878	-0.287727	-1.03101	F	14	11.2	Control
1754	0.596007	-0.832528	-0.633756	-0.156187	-0.0452494	-0.8595	0.480849	0.204146	0.477524	-0.0452494	0.596007	0.674195	-0.633756	-0.0406948	-0.66117	-0.685587	0.126495	-0.451618	-0.0417069	0.187175	F	14	11.2	Control
1755	1.01877	-0.926285	-0.628844	0.159305	0.110177	-0.950377	0.8618	0.234752	0.667913	0.110177	1.01877	1.08959	-0.628844	-0.324251	-0.643851	-0.626785	-0.00357062	-0.45637	-0.220846	0.0999313	F	14	11.2	Control
1756	1.46187	-0.883023	-0.411903	0.441059	0.375604	-0.446102	1.33046	0.260063	0.629653	0.375604	1.46187	1.55423	-0.411903	-0.316412	-0.320508	-0.357192	-0.194539	-0.355808	-0.218738	-0.159311	F	14	11.2	Control
1757	1.47076	-0.954071	-0.411903	0.201818	0.438929	-0.654541	1.2666	0.481883	0.612785	0.438929	1.47076	1.52296	-0.411903	-0.262428	-0.39958	-0.377985	-0.40537	-0.388106	-0.183353	-0.375145	F	14	11.2	Control
1758	1.4733	-1.00845	-0.411903	0.185203	0.410003	-0.717	1.20285	0.597078	0.63342	0.410003	1.4733	1.50114	-0.411903	-0.284173	-0.464009	-0.432571	-0.262391	-0.414907	-0.183104	-0.220865	F	14	11.2	Control
1759	0.75949	-1.19182	-0.952671	1.68488	-0.254926	-0.575105	0.427456	1.93032	1.08793	-0.254926	0.75949	0.69409	-0.952671	0.00264761	-0.687386	-0.678427	-0.819696	-0.445595	-0.000479204	-0.817353	M	15	10.3	Anemia
1760	0.603708	-1.08245	-0.994269	0.661976	-0.207019	-0.63673	0.314849	1.56771	0.877792	-0.207019	0.603708	0.572508	-0.994269	0.348319	-0.83634	-0.819435	-0.703081	-0.477983	0.24389	-0.746455	M	15	10.3	Anemia
1761	0.416794	-1.22144	-1.07746	1.07188	-0.381949	-0.796884	0.0559647	2.21091	0.998715	-0.381949	0.416794	0.335016	-1.07746	0.157744	-0.768666	-0.753999	-1.72467	-0.46683	0.116412	-1.74608	M	15	10.3	Anemia
1762	0.372184	-1.20436	-0.869476	0.682023	-0.34226	-1.00503	0.0157451	2.08716	0.982365	-0.34226	0.372184	0.292144	-0.869476	-0.357282	-0.869589	-0.815736	-0.785841	-0.494044	-0.2383	-0.70875	M	15	10.3	Anemia
1763	0.624943	-1.18116	-0.952671	0.505328	-0.180947	-0.308589	0.256415	1.94127	0.92551	-0.180947	0.624943	0.558806	-0.952671	0.100132	-0.675109	-0.691826	-0.405865	-0.429197	0.0651323	-0.430096	M	15	10.3	Anemia
1764	1.37611	-1.35652	-0.551431	0.943571	0.403789	-0.523103	0.769125	3.34949	0.995745	0.403789	1.37611	1.21614	-0.551431	-0.360208	-0.593607	-0.45885	-0.136879	-0.407855	-0.237106	-0.0658522	M	15	10.3	Anemia
1765	0.396686	-1.46761	-0.966537	3.25351	-0.663174	-0.460123	-0.0218396	4.76802	1.58565	-0.663174	0.396686	0.220408	-0.966537	-0.213473	-0.556086	-0.476377	-0.702506	-0.400938	-0.123879	-0.717372	M	15	10.3	Anemia
1766	0.726415	-1.40155	-0.827878	0.662567	-0.177936	0.107607	0.194622	3.16548	1.07508	-0.177936	0.726415	0.561933	-0.827878	-0.283799	-0.226674	-0.158043	-1.68257	-0.291817	-0.174641	-1.73452	M	15	10.3	Anemia
1767	-1.22932	-0.910108	0.475512	2.42494	-1.35746	0.245239	-1.30497	0.238446	1.72029	-1.35746	-1.22932	-1.24389	0.475512	-0.567959	0.827993	1.24302	-1.45536	0.191279	-0.379067	-1.49412	M	15	10.3	Anemia
1768	0.887976	-1.24628	-1.06027	0.824753	-0.0316439	0.580404	0.485587	3.09184	1.01091	-0.0316439	0.887976	0.210661	-1.06027	-0.368358	-0.0189639	0.184462	-0.503954	-0.0784851	-0.24722	-0.530446	M	15	10.3	Anemia
1769	1.096	-1.14811	-0.751897	1.60105	0.0495722	0.374834	0.760463	2.33587	1.06636	0.0495722	1.096	1.04525	-0.751897	-0.324836	0.056312	0.248235	-0.683425	-0.10429	-0.228614	-0.736353	M	15	10.3	Anemia
1770	0.492549	-0.981049	-0.0252448	0.522644	-0.330907	-0.21375	0.314476	0.915353	0.918906	-0.330907	0.492549	0.49825	-0.0252448	-0.429359	-0.182457	-0.0322149	-0.633625	-0.276706	-0.283596	-0.630886	M	15	10.3	Anemia
1771	0.0592506	-0.759505	0.0725321	0.184567	-0.381637	0.237132	-0.0179853	0.207461	0.710449	-0.381637	0.0592506	0.134799	0.0725321	-0.387599	0.0803765	0.205152	-0.665411	-0.111446	-0.244068	-0.681144	M	15	10.3	Anemia
1772	0.599123	0.606933	-0.791193	-0.778429	1.25184	-0.49059	1.01774	-0.659916	-0.548693	1.25184	0.599123	0.827172	-0.791193	0.6327	-0.758791	-0.780747	0.741488	-0.473394	0.382324	0.821846	M	15	10.3	Anemia
1773	0.417194	0.739256	-0.786281	-0.863251	1.10539	-0.60115	0.788412	-0.680935	-0.671468	1.10539	0.417194	0.573465	-0.786281	0.0782845	-0.746208	-0.77091	0.321628	-0.472902	0.0486441	0.423921	M	15	10.3	Anemia
1774	0.568376	0.291254	-0.8091	-0.722634	0.806302	-0.645722	0.946326	-0.610023	-0.252899	0.806302	0.568376	0.823312	-0.8091	0.2835	-0.802902	-0.822716	0.35537	-0.483135	0.192369	0.473407	M	15	10.3	Anemia
1775	0.707666	0.27073	-0.819794	-0.693461	1.02903	-0.350116	1.10317	-0.57947	-0.33851	1.02903	0.707666	0.975687	-0.819794	0.430542	-0.813365	-0.834551	0.457416	-0.485027	0.260635	0.555392	M	15	10.3	Anemia
1776	0.283926	0.252315	-0.805059	-0.636086	0.504106	-0.691272	0.58942	-0.573766	-0.201076	0.504106	0.283926	0.480274	-0.805059	0.68625	-0.801086	-0.843949	1.03736	-0.480071	0.411812	1.12333	M	15	10.3	Anemia
1777	1.5326	-0.339728	-0.8442	-0.14422	0.990055	-0.881286	1.83096	-0.296577	0.192896	0.990055	1.5326	1.81708	-0.8442	-0.238469	-0.871255	-0.831249	-0.404473	-0.499457	-0.146558	-0.300564	M	15	10.3	Anemia
1778	1.18382	-0.124324	-0.850698	-0.36578	0.936246	-0.65856	1.54361	-0.446525	0.0241102	0.936246	1.18382	1.48709	-0.850698	0.219472	-0.845997	-0.81059	0.118532	-0.493508	0.139584	0.225139	M	15	10.3	Anemia
1779	-0.438442	-0.389591	-0.680266	-0.131499	-0.664721	-1.04714	-0.384524	-0.330132	0.476972	-0.664721	-0.438442	-0.341008	-0.680266	-0.412869	-0.875973	-0.8451	-0.612163	-0.500188	-0.262143	-0.5219	M	15	10.3	Anemia
1780	0.973438	0.269083	-0.822966	-0.659338	1.3629	-0.339424	1.40841	-0.581098	-0.401662	1.3629	0.973438	1.25775	-0.822966	2.55505	-0.755773	-0.776434	2.48499	-0.465331	1.557	2.58432	M	15	10.3	Anemia
1781	1.49561	-0.871759	-0.411903	0.0859462	0.633671	-0.467966	1.28934	0.681604	0.484528	0.633671	1.49561	1.58531	-0.411903	-0.00248463	-0.519275	-0.467932	0.0893693	-0.403483	-0.00110516	0.151735	F	7	11.6	Control
1782	1.72796	-0.973575	-0.411903	1.10529	0.606915	0.0149927	1.47433	1.15308	0.732609	0.606915	1.72796	1.76771	-0.411903	-0.112809	-0.463383	-0.395743	0.0144392	-0.377097	-0.0635479	0.0549475	F	7	11.6	Control
1783	1.67588	-0.851093	-0.190049	-0.0884716	0.74412	-0.177236	1.51094	0.300891	0.517758	0.74412	1.67588	1.78972	-0.190049	-0.163056	-0.233504	-0.162608	-0.171777	-0.301399	-0.113622	-0.196508	F	7	11.6	Control
1784	1.63469	-0.907405	-0.190049	0.594551	0.59332	0.150953	1.44799	0.605731	0.674979	0.59332	1.63469	1.72039	-0.190049	-0.365729	-0.303476	-0.17697	-0.538865	-0.347933	-0.22575	-0.539652	F	7	11.6	Control
1785	2.02609	-0.961437	-0.633756	0.211007	0.87262	-0.67859	1.75622	0.530237	0.63565	0.87262	2.02609	2.08652	-0.633756	-0.287575	-0.715124	-0.631547	0.06237	-0.454039	-0.190904	0.154917	F	7	11.6	Control
1786	0.76247	-1.07279	-0.190049	0.718416	-0.206684	-0.0442288	0.531805	0.485085	0.991945	-0.206684	0.76247	0.773368	-0.190049	-0.462147	-0.131389	-0.0792579	-0.551154	-0.287428	-0.310128	-0.54375	F	7	11.6	Control
1787	0.615249	-1.1172	-0.0417207	1.04909	-0.456747	-0.334974	0.414083	0.623401	1.21035	-0.456747	0.615249	0.580396	-0.0417207	-0.494689	0.059728	0.163927	-0.702651	-0.195576	-0.339185	-0.697692	F	7	11.6	Control
1788	0.88368	-1.15918	0.752829	0.737302	-0.150844	-0.293295	0.606128	0.5595	1.0637	-0.150844	0.88368	0.118966	0.752829	-0.461872	-0.0695689	0.0434074	-0.346158	-0.242591	-0.313803	-0.324134	F	7	11.6	Control
1789	0.676677	-1.08698	-0.0236588	0.672192	-0.378525	-0.170557	0.472944	0.436669	1.15219	-0.378525	0.676677	0.670589	-0.0236588	-0.420369	-0.158883	-0.0775195	-0.823868	-0.281466	-0.277023	-0.844031	F	7	11.6	Control
1790	1.05672	-1.11599	0.309122	0.924508	-0.223526	-0.52004	0.807232	0.563766	1.0915	-0.223526	1.05672	1.03307	0.309122	-0.528102	-0.362037	-0.191673	-0.792964	-0.356935	-0.360059	-0.742724	F	7	11.6	Control
1791	0.388882	0.534803	-0.633756	-0.748148	0.859982	-0.810558	0.755399	-0.653166	-0.522717	0.859982	0.388882	0.570432	-0.633756	-0.211111	-0.733442	-0.719863	0.28865	-0.47038	-0.13402	0.406533	F	7	11.6	Control
1792	0.0762243	0.621755	-0.633756	-0.715911	0.509158	-0.662091	0.379048	-0.666385	-0.479084	0.509158	0.0762243	0.213055	-0.633756	-0.0323903	-0.744859	-0.732777	0.404679	-0.471519	-0.0245333	0.522535	F	7	11.6	Control
1793	0.232778	0.490621	-0.672898	-0.607516	0.576409	-0.432214	0.580646	-0.638309	-0.377447	0.576409	0.232778	0.409382	-0.672898	-0.054313	-0.744266	-0.737416	0.455388	-0.471855	-0.0457988	0.569343	F	7	11.6	Control
1794	0.595748	0.424004	-0.633756	-0.731484	1.08193	-0.8034	0.946627	-0.646272	-0.543323	1.08193	0.595748	0.785177	-0.633756	-0.197798	-0.699829	-0.707463	0.462649	-0.46281	-0.129696	0.594186	F	7	11.6	Control
1795	0.621901	0.385896	-0.761005	-0.662387	0.936216	-0.586959	1.01341	-0.642872	-0.369474	0.936216	0.621901	0.826182	-0.761005	-0.0188669	-0.736592	-0.750087	0.480488	-0.471401	-0.0066292	0.614463	F	7	11.6	Control
1796	0.353842	0.171574	-0.71204	-0.341069	0.479526	-0.855754	0.667267	-0.563244	-0.133841	0.479526	0.353842	0.567834	-0.71204	0.0380251	-0.764492	-0.734172	0.611531	-0.475889	0.0214024	0.731264	F	7	11.6	Control
1797	0.542607	0.226437	-0.673614	-0.473597	0.817817	-0.673041	0.872181	-0.600587	-0.291192	0.817817	0.542607	0.742549	-0.673614	0.0567602	-0.761811	-0.72417	0.487393	-0.477035	0.0180203	0.585155	F	7	11.6	Control
1798	0.740413	0.181752	-0.762591	-0.511686	1.03116	-0.543848	1.08146	-0.556726	-0.33516	1.03116	0.740413	0.978748	-0.762591	0.394675	-0.737422	-0.743288	1.07986	-0.466874	0.2313	1.18469	F	7	11.6	Control
1799	0.810524	0.20005	-0.739771	-0.513267	0.968845	-0.426441	1.19133	-0.578536	-0.226335	0.968845	0.810524	1.03253	-0.739771	0.771764	-0.72613	-0.734928	1.37261	-0.464159	0.466293	1.49188	F	7	11.6	Control
1800	0.764216	0.213111	-0.724319	-0.644782	1.14097	-0.70153	1.09399	-0.576998	-0.471014	1.14097	0.764216	0.983705	-0.724319	0.701712	-0.742329	-0.735403	1.20896	-0.468177	0.412882	1.31405	F	7	11.6	Control
1801	-0.74982	-0.939606	-0.0612144	1.16598	-1.0867	-0.768426	-0.844213	0.281119	1.16187	-1.0867	-0.74982	-0.752513	-0.0612144	-0.340193	-0.537461	-0.437821	-0.34154	-0.414854	-0.234305	-0.292901	F	13	10	Anemia
1802	-0.945599	-1.13262	-0.411903	0.957383	-1.28729	-0.512232	-1.08064	0.87528	1.4648	-1.28729	-0.945599	-0.980266	-0.411903	-0.108374	-0.45926	-0.365288	0.160639	-0.367647	-0.0773591	0.182299	F	13	10	Anemia
1803	-0.75444	-0.611911	0.475512	0.680592	-0.992043	-0.578542	-0.760191	-0.214041	0.949506	-0.992043	-0.75444	-0.714548	0.475512	-0.546972	-0.0830534	-0.0290648	-0.590839	-0.258363	-0.374373	-0.554079	F	13	10	Anemia
1804	-0.11506	-0.919966	-0.336076	0.829539	-0.66882	-0.166427	-0.213611	0.388842	1.05624	-0.66882	-0.11506	-0.0796712	-0.336076	-0.0814243	-0.208874	-0.208013	-0.325177	-0.289829	-0.0849408	-0.408383	F	13	10	Anemia
1805	-0.161965	-1.08552	-0.411903	1.07704	-0.737112	-0.345259	-0.357514	0.913473	1.06796	-0.737112	-0.161965	-0.177768	-0.411903	-0.00389912	-0.421688	-0.383526	0.273353	-0.398783	-0.0192671	0.307921	F	13	10	Anemia
1806	-0.174806	-1.16862	0.933085	2.02744	-0.747808	-0.276758	-0.40087	1.08972	1.22233	-0.747808	-0.174806	-0.215235	0.933085	-0.575197	0.213525	0.419508	-0.57166	-0.134398	-0.39402	-0.559484	F	13	10	Anemia
1807	-0.179775	-1.07553	1.36293	1.07305	-0.775913	0.732582	-0.361894	0.822093	1.17491	-0.775913	-0.179775	-0.179129	1.36293	-0.552659	0.401118	0.550794	-0.619468	-0.00948652	-0.380691	-0.607503	F	13	10	Anemia
1808	-0.426312	-1.0857	1.14107	1.58525	-0.888879	-0.434442	-0.588735	0.633686	1.32711	-0.888879	-0.426312	-0.438075	1.14107	-0.606571	0.266502	0.455131	-0.509243	-0.117108	-0.417642	-0.484831	F	13	10	Anemia
1809	0.0657118	-1.08958	1.14107	0.679337	-0.538647	0.0428728	-0.15144	0.455058	0.980435	-0.538647	0.0657118	0.0561667	1.14107	-0.535059	0.409156	0.59746	-0.449804	-0.0466903	-0.371141	-0.432727	F	13	10	Anemia
1810	-0.298185	0.935399	0.381061	-0.974948	0.301658	0.438077	-0.119841	-0.725502	-0.908813	0.301658	-0.298185	-0.259207	0.381061	0.0482921	0.639477	0.408423	0.848281	0.263789	-0.0547775	0.749686	F	13	10	Anemia
1811	-0.140332	0.917304	0.544841	-0.891129	0.461239	0.882924	0.116426	-0.710112	-0.775775	0.461239	-0.140332	-0.0629719	0.544841	-0.0564039	0.593862	0.384267	0.626123	0.195765	-0.106794	0.514712	F	13	10	Anemia
1812	0.00184221	0.456068	0.0318046	-0.656634	0.308725	-0.156053	0.294196	-0.63965	-0.370398	0.308725	0.00184221	0.16368	0.0318046	-0.11824	0.245874	0.129492	0.644063	-0.0272943	-0.130903	0.625309	F	13	10	Anemia
1813	-0.130155	0.723509	0.498486	-0.762831	0.428771	0.47196	0.13215	-0.675908	-0.716649	0.428771	-0.130155	-0.0147599	0.498486	-0.206643	0.491633	0.373325	0.358884	0.100172	-0.180871	0.292496	F	13	10	Anemia
1814	-0.12969	0.835099	-0.551431	-0.958755	0.486912	-0.315426	0.129933	-0.695427	-0.85903	0.486912	-0.12969	-0.0177151	-0.551431	-0.0595452	-0.542307	-0.599714	0.914313	-0.420421	-0.0566911	1.04572	F	13	10	Anemia
1815	0.578463	0.71881	-0.389083	-0.786298	1.36348	-0.691551	0.918972	-0.700851	-0.699296	1.36348	0.578463	0.720253	-0.389083	-0.528326	-0.417742	-0.399578	-0.00509017	-0.402431	-0.340052	0.117526	F	13	10	Anemia
1816	0.198012	0.56003	-0.273244	-0.70334	0.883313	-0.662022	0.49118	-0.661683	-0.579217	0.883313	0.198012	0.375187	-0.273244	-0.605057	-0.455915	-0.399698	-0.365085	-0.415972	-0.391743	-0.246412	F	13	10	Anemia
1817	0.543146	0.27776	-0.370305	-0.428686	0.810204	-0.682964	0.900259	-0.609263	-0.20183	0.810204	0.543146	0.76205	-0.370305	-0.592217	-0.471518	-0.386325	-0.279894	-0.422264	-0.387674	-0.16574	F	13	10	Anemia
1818	-0.74982	-0.939606	-0.0612144	1.16598	-1.0867	-0.768426	-0.844213	0.281119	1.16187	-1.0867	-0.74982	-0.752513	-0.0612144	-0.340193	-0.537461	-0.437821	-0.34154	-0.414854	-0.234305	-0.292901	F	13	10	Anemia
1819	-0.945599	-1.13262	-0.411903	0.957383	-1.28729	-0.512232	-1.08064	0.87528	1.4648	-1.28729	-0.945599	-0.980266	-0.411903	-0.108374	-0.45926	-0.365288	0.160639	-0.367647	-0.0773591	0.182299	F	13	10	Anemia
1820	-0.75444	-0.611911	0.475512	0.680592	-0.992043	-0.578542	-0.760191	-0.214041	0.949506	-0.992043	-0.75444	-0.714548	0.475512	-0.546972	-0.0830534	-0.0290648	-0.590839	-0.258363	-0.374373	-0.554079	F	13	10	Anemia
1821	-0.11506	-0.919966	-0.336076	0.829539	-0.66882	-0.166427	-0.213611	0.388842	1.05624	-0.66882	-0.11506	-0.0796712	-0.336076	-0.0814243	-0.208874	-0.208013	-0.325177	-0.289829	-0.0849408	-0.408383	F	13	10	Anemia
1822	-0.161965	-1.08552	-0.411903	1.07704	-0.737112	-0.345259	-0.357514	0.913473	1.06796	-0.737112	-0.161965	-0.177768	-0.411903	-0.00389912	-0.421688	-0.383526	0.273353	-0.398783	-0.0192671	0.307921	F	13	10	Anemia
1823	-0.174806	-1.16862	0.933085	2.02744	-0.747808	-0.276758	-0.40087	1.08972	1.22233	-0.747808	-0.174806	-0.215235	0.933085	-0.575197	0.213525	0.419508	-0.57166	-0.134398	-0.39402	-0.559484	F	13	10	Anemia
1824	-0.179775	-1.07553	1.36293	1.07305	-0.775913	0.732582	-0.361894	0.822093	1.17491	-0.775913	-0.179775	-0.179129	1.36293	-0.552659	0.401118	0.550794	-0.619468	-0.00948652	-0.380691	-0.607503	F	13	10	Anemia
1825	-0.426312	-1.0857	1.14107	1.58525	-0.888879	-0.434442	-0.588735	0.633686	1.32711	-0.888879	-0.426312	-0.438075	1.14107	-0.606571	0.266502	0.455131	-0.509243	-0.117108	-0.417642	-0.484831	F	13	10	Anemia
1826	0.0657118	-1.08958	1.14107	0.679337	-0.538647	0.0428728	-0.15144	0.455058	0.980435	-0.538647	0.0657118	0.0561667	1.14107	-0.535059	0.409156	0.59746	-0.449804	-0.0466903	-0.371141	-0.432727	F	13	10	Anemia
1827	-0.470844	-0.97357	-0.134586	1.43834	-1.00845	-0.575136	-0.554626	0.303854	1.34067	-1.00845	-0.470844	-0.453464	-0.134586	-0.427089	-0.279772	-0.257721	-0.106196	-0.344273	-0.293185	-0.0490047	F	7	14	Control
1828	-0.802838	-0.819554	-0.332034	1.87762	-1.0935	-0.547494	-0.84774	0.139769	1.37417	-1.0935	-0.802838	-0.782579	-0.332034	-0.308585	-0.222753	-0.264436	0.113515	-0.320123	-0.209808	0.203509	F	7	14	Control
1829	-0.738224	-0.767491	-0.190049	2.02082	-1.0808	-0.42163	-0.749744	0.0872601	1.49032	-1.0808	-0.738224	-0.710932	-0.190049	-0.457317	-0.0110567	0.141179	0.0927863	-0.257903	-0.307625	0.184155	F	7	14	Control
1830	-0.596842	-0.844534	-0.0253989	1.89273	-1.04772	-0.363791	-0.621118	0.120798	1.4441	-1.04772	-0.596842	-0.57333	-0.0253989	-0.390882	-0.248319	-0.25421	-0.440235	-0.330915	-0.268353	-0.412347	F	7	14	Control
1831	-0.518217	-0.8643	0.530975	2.0569	-1.00668	-0.480516	-0.541794	0.361048	1.49292	-1.00668	-0.518217	-0.915177	0.530975	-0.535815	0.0365338	0.0184131	-0.379607	-0.206239	-0.365453	-0.332122	F	7	14	Control
1832	2.29677	-1.24134	-0.26516	0.640629	0.832339	-0.216249	1.74752	1.13694	0.923649	0.832339	2.29677	2.18504	-0.26516	-0.337648	-0.333498	-0.250688	-0.554373	-0.323388	-0.238742	-0.590016	F	7	14	Control
1833	2.32416	-1.21665	0.198195	0.538498	0.972296	-0.22648	1.78175	1.32114	0.876872	0.972296	2.32416	2.22762	0.198195	-0.420524	-0.103291	0.0427472	-0.471601	-0.25701	-0.284058	-0.448818	F	7	14	Control
1834	2.35043	-1.17643	0.100264	0.881625	0.931505	-0.190908	1.84573	1.16765	0.834451	0.931505	2.35043	2.26182	0.100264	-0.339651	-0.124282	-0.0442003	-0.227708	-0.249875	-0.236961	-0.229829	F	7	14	Control
1835	2.33653	-1.22453	0.312294	0.860962	0.901443	-0.13501	1.7811	1.32468	0.872487	0.901443	2.33653	2.21466	0.312294	-0.366048	-0.155877	-0.0344341	-0.109493	-0.270033	-0.261508	-0.0830184	F	7	14	Control
1836	2.35613	-1.21429	0.429564	0.808812	1.06613	-0.285907	1.77142	1.3204	0.762346	1.06613	2.35613	2.23347	0.429564	-0.376674	-0.15761	-0.0254609	-0.252612	-0.262519	-0.257188	-0.247939	F	7	14	Control
1837	0.422218	1.13242	-0.362937	-0.949374	1.43717	0.0916479	0.764989	-0.731102	-1.02431	1.43717	0.422218	0.471805	-0.362937	0.521124	-0.417413	-0.472689	1.1809	-0.379987	0.297281	1.26412	F	7	14	Control
1838	0.472193	1.14074	-0.342573	-0.971496	1.45002	-0.297054	0.817662	-0.735954	-1.01335	1.45002	0.472193	0.518521	-0.342573	0.164312	-0.414486	-0.460986	0.947611	-0.383349	0.0818358	1.05284	F	7	14	Control
1839	0.390476	1.07806	-0.406991	-0.90974	1.26351	-0.515067	0.742599	-0.729013	-0.911683	1.26351	0.390476	0.467606	-0.406991	0.178597	-0.471111	-0.496739	0.895862	-0.402685	0.0996576	1.01647	F	7	14	Control
1840	0.359175	1.08717	-0.389083	-0.953954	1.20623	-0.12524	0.680952	-0.73243	-0.921912	1.20623	0.359175	0.398814	-0.389083	0.377255	-0.455966	-0.485681	0.986925	-0.395288	0.201217	1.06561	F	7	14	Control
1841	0.44825	1.04469	-0.404535	-0.933047	1.40769	-0.358206	0.773061	-0.726737	-0.997807	1.40769	0.44825	0.496956	-0.404535	0.136836	-0.488786	-0.527156	0.882697	-0.407344	0.0711797	0.99318	F	7	14	Control
1842	1.50833	0.597165	-0.61815	-0.906089	2.17425	-0.159028	2.07741	-0.681133	-0.682614	2.17425	1.50833	1.72699	-0.61815	3.02395	-0.625978	-0.717407	3.07893	-0.421164	1.83737	3.16189	F	7	14	Control
1843	1.88272	0.337992	-0.633756	-0.745251	2.20574	-0.294022	2.52439	-0.634904	-0.455458	2.20574	1.88272	2.21458	-0.633756	1.8444	-0.71759	-0.765163	1.89317	-0.459934	1.09653	1.96943	F	7	14	Control
1844	2.01092	0.41583	-0.628844	-0.680122	2.42995	-0.319396	2.70802	-0.62463	-0.475455	2.42995	2.01092	2.33494	-0.628844	2.0928	-0.707318	-0.753523	1.98713	-0.457606	1.25934	2.06311	F	7	14	Control
1845	1.92853	0.574094	-0.636212	-0.786202	2.62571	0.185675	2.63946	-0.670591	-0.622033	2.62571	1.92853	2.25599	-0.636212	2.071	-0.678842	-0.729395	2.07987	-0.44906	1.23353	2.14154	F	7	14	Control
1846	2.22316	0.482032	-0.613393	-0.843407	2.92433	-0.194654	2.9135	-0.656157	-0.667283	2.92433	2.22316	2.53709	-0.613393	1.81957	-0.669659	-0.724775	2.04236	-0.447481	1.13774	2.14785	F	7	14	Control
1847	-0.470844	-0.97357	-0.134586	1.43834	-1.00845	-0.575136	-0.554626	0.303854	1.34067	-1.00845	-0.470844	-0.453464	-0.134586	-0.427089	-0.279772	-0.257721	-0.106196	-0.344273	-0.293185	-0.0490047	F	7	14	Control
1848	-0.802838	-0.819554	-0.332034	1.87762	-1.0935	-0.547494	-0.84774	0.139769	1.37417	-1.0935	-0.802838	-0.782579	-0.332034	-0.308585	-0.222753	-0.264436	0.113515	-0.320123	-0.209808	0.203509	F	7	14	Control
1849	-0.738224	-0.767491	-0.190049	2.02082	-1.0808	-0.42163	-0.749744	0.0872601	1.49032	-1.0808	-0.738224	-0.710932	-0.190049	-0.457317	-0.0110567	0.141179	0.0927863	-0.257903	-0.307625	0.184155	F	7	14	Control
1850	-0.596842	-0.844534	-0.0253989	1.89273	-1.04772	-0.363791	-0.621118	0.120798	1.4441	-1.04772	-0.596842	-0.57333	-0.0253989	-0.390882	-0.248319	-0.25421	-0.440235	-0.330915	-0.268353	-0.412347	F	7	14	Control
1851	-0.518217	-0.8643	0.530975	2.0569	-1.00668	-0.480516	-0.541794	0.361048	1.49292	-1.00668	-0.518217	-0.915177	0.530975	-0.535815	0.0365338	0.0184131	-0.379607	-0.206239	-0.365453	-0.332122	F	7	14	Control
1852	2.29677	-1.24134	-0.26516	0.640629	0.832339	-0.216249	1.74752	1.13694	0.923649	0.832339	2.29677	2.18504	-0.26516	-0.337648	-0.333498	-0.250688	-0.554373	-0.323388	-0.238742	-0.590016	F	7	14	Control
1853	2.32416	-1.21665	0.198195	0.538498	0.972296	-0.22648	1.78175	1.32114	0.876872	0.972296	2.32416	2.22762	0.198195	-0.420524	-0.103291	0.0427472	-0.471601	-0.25701	-0.284058	-0.448818	F	7	14	Control
1854	2.35043	-1.17643	0.100264	0.881625	0.931505	-0.190908	1.84573	1.16765	0.834451	0.931505	2.35043	2.26182	0.100264	-0.339651	-0.124282	-0.0442003	-0.227708	-0.249875	-0.236961	-0.229829	F	7	14	Control
1855	2.33653	-1.22453	0.312294	0.860962	0.901443	-0.13501	1.7811	1.32468	0.872487	0.901443	2.33653	2.21466	0.312294	-0.366048	-0.155877	-0.0344341	-0.109493	-0.270033	-0.261508	-0.0830184	F	7	14	Control
1856	2.35613	-1.21429	0.429564	0.808812	1.06613	-0.285907	1.77142	1.3204	0.762346	1.06613	2.35613	2.23347	0.429564	-0.376674	-0.15761	-0.0254609	-0.252612	-0.262519	-0.257188	-0.247939	F	7	14	Control
1857	0.0499812	1.25886	-0.428225	-1.11136	1.05008	0.696536	0.222948	-0.754083	-1.23817	1.05008	0.0499812	0.00804724	-0.428225	1.01051	-0.230038	-0.445515	2.213	-0.261811	0.601752	2.32407	F	15	11.2	Control
1858	-0.432975	1.40402	-0.462454	-1.07802	0.309081	0.144473	-0.314433	-0.763075	-1.22289	0.309081	-0.432975	-0.473394	-0.462454	1.08263	-0.328375	-0.503819	2.11317	-0.307679	0.645933	2.2066	F	15	11.2	Control
1859	2.08725	0.730454	-0.661488	-0.831314	3.10534	0.00609975	2.86853	-0.679131	-0.720169	3.10534	2.08725	2.41434	-0.661488	-0.0157561	-0.638222	-0.696428	-0.15909	-0.440964	0.00193257	-0.111914	F	15	11.2	Control
1860	2.42595	0.856051	-0.490186	-0.926742	3.41636	-0.13558	3.27635	-0.703873	-0.736687	3.41636	2.42595	2.68069	-0.490186	0.0812926	-0.517897	-0.507874	0.292097	-0.42723	0.0473906	0.34873	F	15	11.2	Control
1861	3.47376	0.967837	-0.629714	-1.01488	5.24962	0.30379	4.45551	-0.717009	-1.00675	5.24962	3.47376	3.71869	-0.629714	1.18371	-0.618002	-0.692757	1.59598	-0.427122	0.707045	1.65059	F	15	11.2	Control
1862	3.07595	0.524597	-0.633756	-0.806678	4.09431	0.226799	4.03026	-0.631277	-0.700593	4.09431	3.07595	3.54622	-0.633756	0.108313	-0.520504	-0.601503	0.92376	-0.41157	0.0592706	1.02818	F	15	11.2	Control
1863	3.05971	0.60079	-0.633756	-0.838982	4.2176	0.0681347	3.95139	-0.659639	-0.789874	4.2176	3.05971	3.42656	-0.633756	0.602022	-0.577714	-0.648567	0.913784	-0.419852	0.378986	0.978817	F	15	11.2	Control
1864	2.83969	0.530612	-0.633756	-0.777924	3.7119	-0.169335	3.71802	-0.639548	-0.655752	3.7119	2.83969	3.24042	-0.633756	0.420739	-0.579429	-0.656418	1.29412	-0.42252	0.257329	1.43468	F	15	11.2	Control
1865	2.69549	0.572	-0.63304	-0.813269	3.6669	0.298	3.54179	-0.650622	-0.722118	3.6669	2.69549	3.069	-0.63304	0.535704	-0.529655	-0.611209	1.28309	-0.410905	0.304945	1.39173	F	15	11.2	Control
1866	2.55549	0.289998	-0.661488	-0.59227	2.8446	-0.165188	3.37492	-0.535769	-0.369389	2.8446	2.55549	3.01198	-0.661488	0.212212	-0.67275	-0.700854	0.735329	-0.455291	0.149085	0.875988	F	15	11.2	Control
1867	0.275086	-1.11385	0.919219	1.0213	-0.500206	-0.337509	0.0297769	0.982399	1.14032	-0.500206	0.275086	-0.357984	0.919219	-0.553675	0.0377486	0.185197	-0.584607	-0.198541	-0.370413	-0.572154	F	15	11.2	Control
1868	0.322918	-1.12453	1.14107	1.42478	-0.535645	0.406241	0.0943369	0.943839	1.27853	-0.535645	0.322918	0.314596	1.14107	-0.639553	0.17121	0.429073	-0.963547	-0.153946	-0.429645	-0.940119	F	15	11.2	Control
1869	-0.276888	-0.946206	0.0440845	0.956677	-0.860802	-0.108788	-0.354094	0.221768	1.26386	-0.860802	-0.276888	-0.258089	0.0440845	-0.396145	0.143864	0.203847	-0.662734	-0.134828	-0.267262	-0.683784	F	15	11.2	Control
1870	-0.112444	-1.17633	0.0318046	2.29025	-0.850981	0.355583	-0.302285	1.28689	1.51516	-0.850981	-0.112444	-0.155801	0.0318046	-0.340657	0.0899015	0.188895	-0.752385	-0.186275	-0.216871	-0.825087	F	15	11.2	Control
1871	1.72479	-1.23113	0.0318046	0.273987	0.513284	0.441935	1.1698	2.25908	0.845076	0.513284	1.72479	1.63249	0.0318046	-0.442232	-0.141457	0.0568888	-0.703607	-0.292845	-0.290315	-0.721659	F	15	11.2	Control
1872	1.57188	-1.24889	0.0318046	0.519445	0.385648	0.5578	1.03985	1.76265	0.961507	0.385648	1.57188	1.47038	0.0318046	-0.463385	-0.109548	0.0720102	-0.628971	-0.310623	-0.308976	-0.607988	F	15	11.2	Control
1873	1.44389	-1.2999	-0.190049	0.634165	0.299884	-0.062595	0.903488	2.02304	1.04913	0.299884	1.44389	1.32077	-0.190049	-0.328321	-0.277373	-0.155246	-0.356328	-0.366748	-0.212652	-0.304371	F	15	11.2	Control
1874	0.322918	-1.12453	1.14107	1.42478	-0.535645	0.406241	0.0943369	0.943839	1.27853	-0.535645	0.322918	0.314596	1.14107	-0.639553	0.17121	0.429073	-0.963547	-0.153946	-0.429645	-0.940119	F	15	11.2	Control
1875	-0.276888	-0.946206	0.0440845	0.956677	-0.860802	-0.108788	-0.354094	0.221768	1.26386	-0.860802	-0.276888	-0.258089	0.0440845	-0.396145	0.143864	0.203847	-0.662734	-0.134828	-0.267262	-0.683784	F	15	11.2	Control
1876	-0.112444	-1.17633	0.0318046	2.29025	-0.850981	0.355583	-0.302285	1.28689	1.51516	-0.850981	-0.112444	-0.155801	0.0318046	-0.340657	0.0899015	0.188895	-0.752385	-0.186275	-0.216871	-0.825087	F	15	11.2	Control
1877	0.273955	-0.832157	0.336853	1.08784	-0.460218	1.12419	0.223599	0.480276	0.87211	-0.460218	0.273955	0.345929	0.336853	-0.294149	1.06693	1.36894	-0.199294	0.507266	-0.230206	-0.305581	F	15	10.6	Control
1878	2.92044	-0.968374	0.253658	0.73105	1.24648	1.10002	2.68544	0.715622	0.785201	1.24648	2.92044	3.00474	0.253658	-0.252931	0.32971	0.475338	0.0370547	0.00694618	-0.17808	-0.0253412	F	15	10.6	Control
1879	2.96139	-1.00404	0.0318046	0.85991	1.16748	1.39934	2.69773	0.772125	0.833176	1.16748	2.96139	3.02587	0.0318046	-0.0207248	0.0588925	0.118659	0.402822	-0.0559498	-0.0190859	0.350294	F	15	10.6	Control
1880	3.59585	-1.10221	0.088854	0.716184	1.42148	-0.0934449	3.20506	0.651234	0.905738	1.42148	3.59585	3.59173	0.088854	-0.505954	0.229493	0.308486	-0.513875	-0.116501	-0.348724	-0.488078	F	15	10.6	Control
1881	3.57669	-1.05997	0.101134	0.535869	1.56363	0.463144	3.24045	0.423234	0.833445	1.56363	3.57669	1.78138	0.101134	-0.472667	0.373261	0.430106	-0.764571	-0.00520174	-0.324454	-0.802288	F	15	10.6	Control
1882	3.65577	-1.0497	0.0563644	0.61246	1.50609	-0.114862	3.35406	0.421186	0.881642	1.50609	3.65577	3.70726	0.0563644	-0.430377	0.210173	0.290247	-0.274902	-0.147461	-0.304659	-0.29295	F	15	10.6	Control
1883	3.49273	-1.10789	0.503244	0.731172	1.34837	-0.00525938	3.11196	0.639577	0.946496	1.34837	3.49273	3.49491	0.503244	-0.561956	0.599399	0.752163	-0.678727	0.0884363	-0.390284	-0.71686	F	15	10.6	Control
1884	4.32196	-1.18969	0.253658	0.96974	1.85599	0.64221	3.78471	0.734265	0.978993	1.85599	4.32196	2.85929	0.253658	-0.55204	0.691968	0.876504	-0.735303	0.128028	-0.371794	-0.745496	F	15	10.6	Control
1885	2.62439	0.638833	-0.521244	-0.798618	3.41469	-0.352898	3.45188	-0.685896	-0.6431	3.41469	2.62439	2.95078	-0.521244	-0.0579517	-0.602673	-0.660278	0.467195	-0.436656	-0.0323806	0.564862	F	15	10.6	Control
1886	2.54138	0.738684	-0.50088	-0.886594	3.63767	-0.383382	3.34776	-0.698691	-0.825381	3.63767	2.54138	2.85901	-0.50088	-0.00381904	-0.619656	-0.641234	0.471116	-0.446692	-0.00554658	0.581826	F	15	10.6	Control
1887	2.4823	0.809291	-0.47719	-0.869768	3.70996	-0.3954	3.25296	-0.709724	-0.857948	3.70996	2.4823	2.72999	-0.47719	-0.194816	-0.628383	-0.637665	0.231261	-0.451209	-0.136308	0.327934	F	15	10.6	Control
1888	3.90244	1.20074	-0.404535	-1.04433	6.0602	-0.199127	4.79337	-0.749258	-1.20444	6.0602	3.90244	3.9251	-0.404535	-0.103947	-0.443576	-0.470065	0.533729	-0.397667	-0.0839254	0.631288	F	15	10.6	Control
1889	3.50558	1.19264	-0.430681	-1.07887	5.7459	-0.298016	4.30104	-0.748908	-1.27646	5.7459	3.50558	3.54594	-0.430681	0.0340703	-0.46457	-0.497858	0.68614	-0.402848	0.00602594	0.790245	F	15	10.6	Control
1890	1.21713	0.584529	-0.318884	-0.767324	1.75841	0.0887725	1.75796	-0.66657	-0.580009	1.75841	1.21713	1.44126	-0.318884	0.499705	-0.112586	-0.256981	1.29674	-0.217039	0.215477	1.19165	F	15	10.6	Control
1891	1.10641	0.662817	-0.330448	-0.867739	1.812	0.0919906	1.58737	-0.687077	-0.736939	1.812	1.10641	1.28793	-0.330448	0.781916	-0.227795	-0.33435	1.5946	-0.276296	0.406175	1.59583	F	15	10.6	Control
1892	1.06907	0.72073	-0.179817	-0.879502	1.73355	0.417842	1.55448	-0.696265	-0.713219	1.73355	1.06907	1.23046	-0.179817	0.279426	-0.119179	-0.207732	0.992359	-0.242824	0.0849567	0.914381	F	15	10.6	Control
1893	1.83137	0.657673	-0.190049	-0.725259	2.52898	0.12328	2.5795	-0.665129	-0.596673	2.52898	1.83137	2.14726	-0.190049	-0.0126339	-0.1289	-0.196706	0.750995	-0.254415	-0.0597384	0.779684	F	15	10.6	Control
1894	1.85631	0.702208	0.0367165	-0.753048	2.63303	0.684278	2.6088	-0.675344	-0.641198	2.63303	1.85631	2.16425	0.0367165	0.101289	0.250408	0.115352	0.890876	-0.00893923	-0.0294611	0.783431	F	15	10.6	Control
1895	0.273955	-0.832157	0.336853	1.08784	-0.460218	1.12419	0.223599	0.480276	0.87211	-0.460218	0.273955	0.345929	0.336853	-0.294149	1.06693	1.36894	-0.199294	0.507266	-0.230206	-0.305581	F	15	10.6	Control
1896	2.92044	-0.968374	0.253658	0.73105	1.24648	1.10002	2.68544	0.715622	0.785201	1.24648	2.92044	3.00474	0.253658	-0.252931	0.32971	0.475338	0.0370547	0.00694618	-0.17808	-0.0253412	F	15	10.6	Control
1897	2.96139	-1.00404	0.0318046	0.85991	1.16748	1.39934	2.69773	0.772125	0.833176	1.16748	2.96139	3.02587	0.0318046	-0.0207248	0.0588925	0.118659	0.402822	-0.0559498	-0.0190859	0.350294	F	15	10.6	Control
1898	3.59585	-1.10221	0.088854	0.716184	1.42148	-0.0934449	3.20506	0.651234	0.905738	1.42148	3.59585	3.59173	0.088854	-0.505954	0.229493	0.308486	-0.513875	-0.116501	-0.348724	-0.488078	F	15	10.6	Control
1899	3.57669	-1.05997	0.101134	0.535869	1.56363	0.463144	3.24045	0.423234	0.833445	1.56363	3.57669	1.78138	0.101134	-0.472667	0.373261	0.430106	-0.764571	-0.00520174	-0.324454	-0.802288	F	15	10.6	Control
[truncated: 10,475 more rows]
